# Supplementary material for: The first genetic map for yellow lupin enables genetic dissection of adaptation traits in an orphan grain legume crop
Source: BMC Genet. 2019 Aug 14;20:68. doi: 10.1186/s12863-019-0767-3 (PMC6694670; doi:10.1186/s12863-019-0767-3)
Supplement: Supplementary file 2 — Table S1. Summary table of all the markers used to develop a yellow lupin map. The table comprised of marker name (SNP markers from DArT-seq appears as DArT_SNP, SNP from GBS approach appears as Scaffold and PAV markers appears as DArT-PAV), type (Framework = main skeleton markers, Redundant = exact duplicates of Framework markers and Attached = the markers which were initially not used for mapping because of high segregation distortion or missing values but later connected to closest possible location on map) and the chi-square values (expressed both in chi2 and chip values) which show the deviation from expected 1:1 ratios. (XLSX 1258 kb) [file 12863_2019_767_MOESM2_ESM.xlsx]

## Sheet: map
Linkage group	Distance	Marker	Marker type	Marker Sequence	D002	D005	D012	D013	D016	D022	D027	D031	D042	D044	D046	D048	D051	D052	D053	D055	D059	D060	D061	D063	D064	D068	D076	D077	D080	D082	D084	D085	D091	D092	D093	D098	D099	D100	D106	D107	D108	D112	D118	D122	D127	D131	D135	D136	D140
YL-01	0	DArT_PAV_0288	Framework	TGCAGTTACTACTCATGGCAGTGAATTGTAATGCATGATGAATATTTACAGATCGGAAGAGCGGTTCAG	1	2	2	0	1	2	0	1	2	1	2	2	2	1	2	2	2	2	2	2	1	0	2	1	2	2	2	1	1	2	2	2	2	2	1	1	2	2	0	2	2	2	2	2	2
YL-01	1.1	DArT_SNP_0369	Framework	TGCAGTTTTTCCCAATTCCTGGGAAGACTTAGTAACATCAAGAACATCATCAACAACCTGAAACATCAA	1	2	2	2	1	2	2	1	1	1	2	2	2	1	2	2	2	0	2	2	1	2	2	1	2	2	2	1	1	2	2	2	2	2	1	1	2	2	2	2	2	2	2	2	2
YL-01	12.5	DArT_PAV_0812	Framework	TGCAGAGGTTCAAGAGCTAAATTGTAGAGAAAGCAAACAAGGAAAAACACCAAAAATATTCAATATGAG	1	2	2	2	1	2	2	1	1	1	2	2	2	0	2	2	2	2	2	2	1	2	1	1	2	2	1	1	1	2	2	2	2	2	1	1	2	2	2	2	2	1	2	2	2
YL-01	13.6	SCAFFOLD233900.8257	Framework	AAGTTGACGTTAAGATATGAACTCATTAAATCAGTGTTTGGATTAGGTTATTGTGTTCAAAACTCTACCTTATGCTTAATTTCAACTTCTTTTATTTATTT	1	2	2	2	1	2	2	1	1	1	2	2	2	1	2	2	2	2	2	2	1	2	1	1	2	2	1	1	1	2	2	2	2	2	1	1	2	2	2	2	0	1	0	2	2
YL-01	15.9	SCAFFOLD90776.72975	Framework	TAACACCGAGCTTGTCCGTCTAATCACAGCGGGTGTGGGTATCAATTCTGATATTAATTGTGGAATCTCGATGTTTTATGGCGTAGTCCTGATACCAGTTT	1	2	2	2	1	2	2	1	1	1	2	2	1	1	2	2	1	2	2	2	1	1	1	1	2	2	1	1	1	2	2	2	2	2	1	1	2	2	2	2	1	1	2	2	2
YL-01	19.2	SCAFFOLD90776.41042	Framework	TCTGTCAAGTCTGATGCTCAGGAACTGCAGACTGCTAAATTTTAAGTTCAATATGGATACAAAATATTTTCTGCAAAAGAGCCGATAACAAATAAAGATTC	1	2	2	2	1	2	2	1	2	2	2	2	1	1	2	2	1	2	2	2	2	1	1	1	2	2	1	1	1	2	2	2	2	2	1	1	2	2	2	2	1	1	2	2	2
YL-01	19.7	DArT_SNP_0463	Framework	TGCAGCCAAAAATACAGGGATCAGATTTTTTTGAGCCTTTCCTTATGTTTAGAACGGAGTACAAAATTT	1	2	2	2	1	2	2	1	2	2	2	2	1	1	2	2	1	2	2	2	2	1	1	1	2	2	1	1	1	2	2	2	2	2	1	1	2	2	2	2	1	1	2	2	2
YL-01	27	DArT_SNP_0280	Framework	TGCAGATGCAGTGGTGGTGGCTAAGGATGAATATGGGGAGCAAGGGGAAAAGATACATGGGCCAAATAC	1	2	1	2	1	2	1	1	2	2	1	2	2	1	2	2	2	1	2	2	2	1	1	1	2	2	2	1	1	2	2	2	2	2	1	2	2	2	2	2	1	1	2	2	2
YL-01	36.4	DArT_SNP_1022	Framework	TGCAGAGTGAAAGTGATCCGTATGAGGTTCCTAAGAGCATGGGAATATTCCACTTGCTTGAGAGCCCTA	1	1	1	2	1	1	1	1	1	2	1	1	2	1	2	2	2	1	2	1	2	1	2	1	1	1	2	1	1	2	2	2	2	2	1	2	2	2	2	1	1	1	2	2	2
YL-01	36.9	DArT_SNP_0220	Framework	TGCAGCTAAATGAAATCAGAGAGATAGTTTCTGAAATGGCAAGGGTGAATAAAGAGGAAGTTCAAGTAG	1	1	1	2	1	1	1	1	1	2	1	1	2	1	2	2	2	1	2	1	2	1	2	1	1	1	2	1	1	2	2	2	1	2	1	2	2	2	2	1	1	1	2	2	2
YL-01	39.1	DArT_SNP_0387	Framework	TGCAGTGTAGTTTACTTAGGCCTGAAATATTGTTTACAGATCGGAAGAGCGGTTCAGCAGGAATGCCGA	1	1	1	2	1	1	1	1	2	2	1	1	2	1	2	2	2	1	2	1	2	1	2	1	1	1	2	1	1	2	2	2	1	2	1	2	2	2	2	1	1	1	2	2	2
YL-01	40.2	DArT_SNP_0405	Framework	TGCAGCGCAGAAAGTGCTTCGTGCAAGTAGTACGGAGAATATTCACCATCGTTACAGATCGGAAGAGCG	1	1	1	2	0	1	1	1	2	2	1	1	2	1	2	2	2	1	2	1	2	1	2	1	2	1	2	1	1	2	2	2	2	2	1	2	2	2	2	1	1	1	2	2	2
YL-01	41.8	SCAFFOLD54370.8108	Framework	GGCAATCACAACTCAATACTTATACAACAATTGTGAAATAATTGTATACAGTTATTTACTTGTATCTAATGATGAAAGAAGTTTGGAATAAACAACATAGT	1	1	1	2	1	1	1	1	2	2	1	1	2	1	2	2	2	1	2	1	2	1	2	1	2	1	2	1	1	2	2	2	2	2	1	2	2	2	2	1	1	1	2	1	2
YL-01	42.9	DArT_PAV_0119	Framework	TGCAGCTCAATTTTGTTATGGTGGCACATTGCAAAATTAGTGATTGAATTTTTTCTAAATTTTTTTCTA	1	1	1	2	1	1	1	1	2	0	1	1	2	1	2	2	2	1	2	1	2	1	2	1	2	1	0	1	1	2	2	2	2	2	1	2	2	2	2	1	1	1	2	1	2
YL-01	46	DArT_SNP_0933	Framework	TGCAGTAAGATTTACACCTGAAGACATCATATTATATTTCGTTACAGATCGGAAGAGCGGTTCAGCAGG	1	1	1	2	1	1	1	1	2	2	1	1	0	1	2	2	2	1	2	2	2	1	2	0	2	1	1	1	1	2	2	2	2	1	1	2	2	2	2	1	1	1	2	1	2
YL-01	47.1	SCAFFOLD113042.5640	Framework	GTTGCCTTGTGACTCAGGGGTCACATTTTCGATTCTCGGAATCTGTCTCTCTCAAGACCCACTACTTACTTGATCTGCGAATAGCAAGAGCTTTATAGCAC	1	1	1	2	1	1	1	0	2	2	1	1	2	1	2	2	2	1	2	2	2	1	2	1	2	1	1	1	1	2	2	2	2	1	1	1	2	2	2	1	1	1	2	1	2
YL-01	49.3	SCAFFOLD902.2703	Framework	ACATTATAACCACGATCATATTTCAGATATATAAATTTAATACAATCTAGTGTCTATTTTATGGTGTCGAAAACCCCTCCCCACAAAATGTAGCATATGAC	1	1	1	2	1	1	1	1	2	2	1	1	2	1	2	2	2	1	2	2	2	1	2	1	2	1	1	1	1	2	2	2	2	1	1	0	2	2	2	1	1	1	2	1	2
YL-01	50.5	SCAFFOLD78609.8463	Framework	TAGTCTCGTATAAAATAAAAGTAAATGTAGCATGGGAACCTGAGGCAGACATGTAAGGATACCAACAGAAATCATGTATAGATTCTCCTTCATGCATGACT	1	1	0	2	2	1	1	0	2	2	1	1	2	1	2	2	2	1	2	2	2	1	2	1	2	1	1	1	1	2	2	0	2	1	1	0	2	2	1	1	1	1	2	1	2
YL-01	51	SCAFFOLD246954.7911	Framework	GATGACTCTTTCAACTTCTTTTGCTCTTGCACATGCTTTCAACACATTCAGTACACCTTTGATTGCTGGCTTGATCATGTCAGTCTGAATAGTATTTACGG	1	1	1	2	2	1	1	1	2	2	1	1	2	1	2	2	2	1	2	2	2	1	2	1	2	1	1	1	1	2	2	2	1	1	1	0	2	2	1	1	1	1	2	1	2
YL-01	52.7	SCAFFOLD77561.1975	Framework	ATTAAAAAAGGTGACAGAATATAAAGGGTCTTTTACTAGATTGAATTTGTGGCAAGGCCAAAACTTGATTAACTAGATGTACCTGCAGGAATAATAAGGGA	1	1	1	2	2	1	1	1	2	2	1	1	2	1	2	2	2	1	2	2	2	1	2	1	0	1	1	1	1	2	2	2	1	1	1	1	2	2	1	1	1	1	2	1	1
YL-01	55.2	DArT_SNP_0228	Framework	TGCAGGAATTTTCTTGCTTTTTTTATATGGGAATGGGATTTTGGCGGCGGGGAAGAGGAGGGTTTACAG	1	1	1	2	2	1	1	1	2	2	1	0	2	1	0	2	2	0	2	2	0	1	2	1	2	1	1	1	1	2	2	2	1	1	0	2	2	2	1	1	1	1	2	1	1
YL-01	56.4	DArT_SNP_0899	Framework	TGCAGACTTGTTCTATAAAGCGCTTTCTTTGTGTTCTCATGGTTACCTGGGATAGAAAGAGCTATGGGA	1	1	1	2	2	1	0	1	2	2	1	1	0	0	2	2	2	1	2	2	2	1	2	1	2	1	1	1	1	2	2	2	1	1	1	0	2	2	1	1	1	1	2	1	1
YL-01	58.2	DArT_PAV_0333	Framework	TGCAGTGAGAGAAATTTCAAGCAAAGTGTTACACGAACGACCTTGTGCAGGTAATGGTGCTTCTATCAG	1	1	1	2	2	1	1	1	2	0	1	1	2	1	2	2	2	1	2	2	2	1	2	1	2	1	1	1	1	2	2	2	1	1	1	2	2	2	1	1	1	1	2	1	1
YL-01	58.8	DArT_PAV_0468	Framework	TGCAGTAAATTATAGTCCTGTATTCCTGATGTGTTCTAATATCACCGGATTTAGATAATACATTGTTAT	1	1	1	2	2	1	1	1	2	2	1	1	2	1	2	2	2	1	2	2	2	1	2	1	2	1	1	1	1	2	2	2	1	1	1	2	2	2	1	1	1	1	2	1	1
YL-01	61	DArT_SNP_0027	Framework	TGCAGAATCAATTTTTTGCCAAGCTGCCGAAGTGAATCCAGGGTCTCAATGTTTCCCTTACAGATCGGA	2	1	1	2	2	1	0	1	2	2	1	1	2	1	2	2	2	1	2	2	2	1	2	1	2	1	1	1	1	2	1	2	1	1	1	1	2	2	1	1	1	1	2	1	1
YL-01	69.2	DArT_SNP_0380	Framework	TGCAGAAACATGTTAGAGTTGCTAGTAGAGCAGATAAAACGAATAGGTAAGGACCTACTCAATATAGAT	2	1	2	2	2	1	1	0	2	2	1	1	2	1	2	2	2	2	2	2	2	2	2	2	2	1	1	1	2	2	1	2	1	1	2	1	2	2	1	1	1	1	2	2	2
YL-01	72.1	SCAFFOLD300620.1552	Framework	TAATATAAAACAGATCAGGCCCATTTTGTCACAACTTCCCCTTCTTTAATAAATATATAAATGAAAGGCATGTATAAGCAATATTATACATATAGGCTCAT	2	1	1	2	2	1	1	1	2	2	1	1	2	1	2	2	2	2	2	2	2	2	2	2	0	1	1	1	2	2	1	2	1	1	2	1	2	2	1	1	1	1	2	2	2
YL-01	78	SCAFFOLD96002.5320	Framework	AATTTAATATTCCACACATCATTTGGAGTTATCAATAAAACATGTTCACTTCACTTGGGACTTGGGAACAATTTCTAATTCTGTGTTTCTAACTCTTTGGT	2	1	1	2	2	1	1	1	2	2	1	1	2	1	2	2	2	1	2	2	2	1	2	1	0	1	1	1	1	2	1	2	1	1	1	1	2	2	1	1	1	1	2	1	2
YL-01	79.6	DArT_SNP_0865	Framework	TGCAGTTCTAGTCACCAATTGAAGAAAATCCTTGAGTTACAGATCGGAAGAGCGGTTCAGCAGGAATGC	2	1	2	2	2	1	1	1	2	2	1	1	2	1	2	2	2	1	2	2	2	1	2	1	2	1	1	1	1	2	1	2	1	1	1	1	2	2	1	1	1	1	2	1	2
YL-01	80.7	DArT_SNP_0137	Framework	TGCAGCTTCACGAAAATATCAAATTAGAATCACACTAGTAAATCATCAAAATAACTAGCAATGACAAAT	2	1	2	2	2	1	1	0	2	2	1	1	2	1	2	2	2	0	2	2	2	1	2	1	2	1	1	1	1	2	1	2	1	1	1	1	2	2	1	1	1	1	2	1	2
YL-01	81.2	DArT_PAV_0307	Framework	TGCAGAATTTCCCCCTGTGCACATTTACAGATCGGAAGAGCGGTTCAGCAGGAATGCCGAGACCGATCT	2	1	2	2	2	1	1	2	2	2	1	1	2	1	2	2	2	1	2	2	2	1	2	1	2	1	1	1	1	2	1	2	1	1	1	1	2	2	1	1	1	1	2	1	2
YL-01	84.7	SCAFFOLD46674.9802	Framework	TCACATCCAAGGCTGTACAGAGCTTGTGTTCCCCCAGGCATGCATCGGTTTAGAGGAAATTTATGGGATTTTGATAGCAGACCCAAGGTTATGGAAACACT	2	1	2	2	2	1	1	1	2	2	1	1	2	1	2	2	2	1	2	2	2	1	2	1	1	1	1	1	1	2	1	2	1	1	1	1	2	2	2	1	1	1	2	2	2
YL-01	85.8	SCAFFOLD304350.9163	Framework	TTTATGTCGAAAGTCTTCCTGACGAGAGGTCACGAAGATATGTTCCGTTGGTGAAATGATAAGTCAACGACGATGCAAGATGATAAGAGCTAAACTCTAAC	2	1	2	2	2	1	1	1	0	2	1	1	2	0	2	2	2	1	2	2	2	1	2	1	1	1	1	1	1	2	1	2	1	1	1	1	2	2	2	1	1	1	2	2	2
YL-01	86.3	SCAFFOLD260333.5501	Framework	CCTGCAGATCAGTAATAATCACCCCTTAGAAACAGCAACACAACCAAACCTTGATCCTACTAAGTGGGATCGGCTAATAACCCCTTAAAAATGCTAGGATA	2	1	2	2	2	1	1	2	2	2	1	1	2	1	2	2	2	1	2	2	2	1	2	1	1	1	1	1	1	2	1	2	1	1	1	1	2	2	2	1	1	1	2	2	2
YL-01	86.9	DArT_SNP_1013	Framework	TGCAGATCAGTAATAATCACCCCTTAGAAACAGCAACACAACCAAACCGTGATCCCACTAAGTGGGATC	2	1	2	2	2	1	1	0	2	2	1	1	2	1	2	2	2	1	2	2	2	1	2	1	1	1	1	1	1	2	1	2	1	0	1	1	2	2	2	1	1	1	2	2	2
YL-01	88.5	DArT_SNP_1064	Framework	TGCAGATTGGAAAGCATTGAAGAGTGGTGGAGTGGAGAACATTGTTGCTGATTCGAAAGTGGCGAGGGA	2	1	2	2	2	1	1	0	2	2	1	1	2	1	2	2	2	1	2	2	2	1	2	1	1	1	1	1	1	2	1	2	1	1	1	1	2	2	2	1	1	1	2	2	2
YL-01	89.1	SCAFFOLD105727.19901	Framework	GTACATGGGTCGAACAATGTCATGATGTTCTATTATAAATCATGTTTATTAACACAACATTTATCTATGAATTTTTCCTAATCATTTTACTTATGGCTTCT	2	1	2	2	2	1	1	1	2	2	1	1	2	1	2	2	2	1	2	2	2	1	2	1	1	1	1	1	1	2	1	2	1	1	1	1	2	2	2	1	1	1	2	2	2
YL-01	104.5	DArT_PAV_0095	Framework	TGCAGTACCAAATTGTTAGAGTGGCTTTACAGATCGGAAGAGCGGTTCAGCAGGAATGCCGAGACCGAT	1	2	1	2	2	1	1	1	2	2	1	1	2	1	2	2	2	1	2	2	0	1	2	1	2	1	2	1	1	2	2	2	2	1	1	0	2	2	2	2	1	2	2	1	2
YL-01	111	DArT_PAV_0268	Framework	TGCAGTTTTTTTGTCACCCTGAAATCAGAATTAGTTTATGCAGCTCTAATAGCTTGTAATATATGATAA	1	2	1	2	2	1	2	1	2	2	1	1	1	1	2	2	2	1	0	2	2	1	2	1	2	1	2	1	1	2	2	2	2	1	1	2	2	2	2	2	1	2	2	1	2
YL-01	115.2	DArT_PAV_0447	Framework	TGCAGAATAATCACACAGTTGCACTCGCAGAAACAAAAGATACTACACCACATTTCTGTAAGCTATTTT	1	2	1	2	2	1	2	1	2	2	1	1	0	1	2	2	2	1	2	2	2	1	2	1	2	1	2	1	1	2	2	2	2	1	1	2	0	2	2	2	1	2	2	1	2
YL-01	116.2	DArT_SNP_0374	Framework	TGCAGACATATAGTAAATGTGTTAGTTATAATTTGCTTCGTTAGGAAGTTGGATTCAAGATGGCAATCC	1	2	1	2	2	1	2	1	2	2	1	1	2	1	2	2	2	1	2	2	2	1	2	1	2	1	2	1	1	2	2	2	2	1	1	2	2	2	2	2	1	2	2	1	2
YL-01	117.3	DArT_SNP_0428	Framework	TGCAGATGTTCTTTTGGATCTTTTGTCTATCGGATCACCTTCTGCTCCAAGCACCTCATCTACAGTGGA	1	2	1	2	2	1	2	1	2	2	1	1	2	1	2	2	2	1	2	0	2	1	2	1	2	1	2	1	1	2	2	2	2	1	1	2	2	2	2	2	1	2	2	1	2
YL-01	120.9	DArT_PAV_0415	Framework	TGCAGCCACAATGGAACCCGATAACACCTCCGATGTTACAGATCGGAAGAGCGGTTCAGCAGGAATGCC	2	2	1	2	2	1	2	1	2	2	1	1	0	1	2	2	2	1	2	2	2	1	2	1	2	1	0	1	1	2	1	2	2	1	1	1	2	2	2	2	1	2	2	1	2
YL-01	129.2	DArT_PAV_1013	Framework	TGCAGCATGAATGCTTGCTAAATGAATATACCTACCACTATGATCAGGATCCAGTTCAATAAGAATTCT	2	2	2	2	2	1	2	1	2	2	1	1	2	1	1	1	2	1	2	2	2	1	2	1	1	1	2	1	1	2	1	2	2	1	1	1	2	2	2	2	1	2	2	2	2
YL-01	131.4	DArT_SNP_1253	Framework	TGCAGCATCATAAGAGAAAACAAACATATGTTTATACTAAAGCCATGTAACTTACGGAAAATGATTTGT	2	2	2	2	2	1	2	1	2	2	1	1	2	1	1	0	2	2	2	2	2	1	2	1	0	1	2	1	1	2	1	2	2	1	1	1	2	2	2	2	1	2	2	2	2
YL-01	133.2	DArT_PAV_0022	Framework	TGCAGATGCAATATTAGAATGAATGTGTTAGACTTTTCGTTTTGGTTCTTCTATTATTACAGATCGGAA	2	2	2	2	0	1	2	1	2	2	1	1	1	1	1	2	2	0	2	2	2	1	2	1	2	1	2	1	1	2	1	2	2	1	1	1	0	2	2	2	1	2	2	2	2
YL-01	140.4	SCAFFOLD139529.1520	Framework	CAAATCAGTAAGGTCGAAATGTCATGTATTTTGAGGTACCACTTGCTACGACCTACGCATACATATTTGTATAAGAGACTCATAGGCTTATCTATTTTCTG	1	1	0	2	2	1	1	0	2	2	1	2	2	1	1	0	2	2	2	2	2	1	2	1	0	1	1	1	1	2	1	0	1	1	1	1	2	2	2	2	1	2	2	2	2
YL-01	148.7	DArT_SNP_0048	Framework	TGCAGTTCCTTTGTATAAGCCTGAAGATAAACAAATACCATAAATGAACAATTTACAGATCGGAAGAGC	1	1	2	2	2	1	1	1	2	2	1	2	0	1	1	0	2	2	2	2	1	1	2	1	1	1	1	1	1	2	1	2	1	1	1	1	2	2	2	1	1	1	1	2	2
YL-01	149.8	DArT_SNP_0868	Framework	TGCAGAAACATAAAGAAATGCAGAGGATAAAGATCAAGTATTTTACTTTATATGCTACTTGTTTGGTAA	1	1	1	2	2	1	1	1	2	2	1	2	2	1	1	0	2	2	2	1	1	1	2	1	1	1	1	1	1	2	1	2	1	1	1	1	2	2	2	1	1	1	1	2	2
YL-01	151.5	DArT_PAV_0884	Framework	TGCAGTATTTGCCACAAGATTTCCATAAAGATTGGGGGTCACCTAGCAAATGGAAATAATGCTCATGAA	1	1	1	2	2	1	1	1	2	2	1	2	2	1	1	0	2	2	2	1	1	1	2	1	1	1	1	1	1	2	1	2	1	1	1	1	2	2	2	1	1	1	1	2	2
YL-01	152	SCAFFOLD153879.4758	Framework	TTTATTTTGAAACTGTTACCAGGCCTTGAACTAATCTGATTTAGATATTCGGAGGATGAGCCGAATCAGCTGAGATAGGTTCCTTATTCTTAAATATTCGA	1	1	1	2	2	1	1	1	2	2	1	2	2	1	1	2	2	2	2	1	1	1	2	1	1	1	1	1	1	2	1	2	1	1	1	1	2	2	2	1	1	1	1	2	2
YL-01	162.8	SCAFFOLD215786.35372	Framework	TTCACTGTCTTCCAAGTGCCAAGCTTTCGAATTTCCATGGGGCTTTATATTTGTCCCTCTTCAATTTCAAAACCCACTAAGGACTAAGCTTTTCCTTCTTC	1	1	2	1	2	1	1	1	2	2	1	2	2	1	1	2	2	2	2	1	1	2	2	1	1	2	1	1	2	2	1	2	1	1	1	1	2	1	2	1	1	2	2	2	1
YL-01	163.3	SCAFFOLD215786.85340	Framework	TTCAATATACTCATGAGACCCTAAAATACACCGAATTACGTACAGAGTCAATGGAAGCATATCATATCAATTAAAAAAATTGAATATTTATTATTTTCCCG	1	1	2	1	2	1	1	1	2	2	1	2	2	1	1	2	2	2	2	1	1	2	2	1	1	2	1	1	2	2	1	2	1	1	1	1	2	1	2	1	1	2	2	2	1
YL-01	163.9	DArT_PAV_0708	Framework	TGCAGATTCTTGAGACTCTGCCAGGTGAGGCAAGACTATAGCATAAGCAAATGGGAATGGGTCTCATGA	1	1	2	1	2	1	1	1	2	2	0	2	2	1	1	2	2	2	2	1	1	2	2	1	1	2	1	0	2	2	1	2	1	1	1	1	2	1	2	1	1	2	2	2	1
YL-01	165	DArT_PAV_0437	Framework	TGCAGACCCTTTAGGAAAGGCTGCAATGCTAGCCAAAAACAAAGTGTAATGAGCAGAACTCCCATAATT	1	1	2	1	2	1	1	1	2	0	1	2	2	1	1	2	2	2	1	1	1	2	2	1	1	2	1	2	2	2	1	2	1	1	1	1	2	1	2	1	1	2	2	2	1
YL-01	167.9	SCAFFOLD12459.29101	Framework	GTGAGTGTAGCTGTTCCTGCTTCAGCTAAGCATTCAATTTCTACTCGCAGGAAGAAGGATGCACTGGTGGAAAGTGATGAAAAGCCAATTGATAACATGCT	1	1	0	1	2	1	2	0	2	2	1	2	2	1	1	2	2	2	1	1	1	2	2	1	1	2	1	2	2	2	1	0	1	1	1	2	2	1	2	1	1	2	2	2	1
YL-01		DArT_PAV_0162	Redundant	TGCAGAAACATAAAGAAATGCAGAGGATAAAGATCAAGTATTTTACTTTATATGCTACTTGTTTGGTAA	1	1	1	2	2	1	1	1	2	0	1	2	2	1	1	2	2	2	2	1	1	1	2	1	1	1	1	1	1	0	1	2	1	1	1	1	2	2	2	1	1	1	1	2	2
YL-01		DArT_PAV_0203	Redundant	TGCAGCCAAAAATACAGGGATCAGATTTTTTTTAGCCTTTCCTTATGTTTAGAATGGAGTACAAAATTT	1	2	2	2	1	2	2	1	2	0	2	2	1	1	2	2	1	2	2	2	0	1	1	1	2	2	1	1	1	2	2	2	2	2	1	1	2	2	2	2	1	1	2	0	2
YL-01		DArT_PAV_0224	Redundant	TGCAGGTGGTTAGTCCTTAGACATGGAAATTGGCAATTGTCTCACGCAAAGTAGACCTTACAGATCGGA	1	1	1	2	2	1	1	1	2	2	1	1	2	1	2	2	2	1	2	2	2	1	2	1	2	1	1	1	1	2	2	2	1	1	1	2	0	2	1	1	1	1	2	1	1
YL-01		DArT_PAV_0347	Redundant	TGCAGCGACTTCACCAGAGTGGGGTTCGAAGAGGTTAGTAGTGACCATAGAGAAACCATAACCACTAGA	2	2	1	2	2	1	2	1	2	2	1	1	0	1	2	2	2	1	2	2	2	1	2	1	2	1	0	1	1	2	1	2	2	1	1	1	2	2	2	2	1	2	2	1	2
YL-01		DArT_PAV_0395	Redundant	TGCAGCCTCTGCATGTGTTTGGTTGAGTGGAAATGAGTGATTATGATAACAATCCTTCTTTTGGGTAAA	1	1	1	2	2	1	1	1	2	2	1	1	2	1	0	2	2	1	2	2	2	1	2	1	2	1	1	1	1	2	2	2	1	1	1	2	2	2	1	1	1	1	2	1	1
YL-01		DArT_PAV_0445	Redundant	TGCAGTATTTGCCACAAGATTTCCATAAAGGTTGGGGGTCACCTAGCAAATGGAAATAAGGCTCATGAA	1	1	1	2	2	1	1	1	2	0	1	2	2	1	1	2	2	2	2	1	1	0	2	1	1	1	1	1	1	2	1	2	1	1	1	1	2	2	2	1	1	1	1	2	2
YL-01		DArT_PAV_0512	Redundant	TGCAGTCATGGCAAACCGCCAGATTCGGTATTTTCACAACTTTACAGATCGGAAGAGCGGTTCAGCAGG	1	1	1	2	2	1	1	1	2	2	1	1	2	1	2	2	2	1	2	2	2	1	2	1	2	1	1	1	1	2	2	2	1	1	1	2	2	2	1	1	1	1	2	1	1
YL-01		DArT_PAV_0678	Redundant	TGCAGATCAGTAATAATCACCCCTTAGAAACAGCAACACAACCAAACCTTGATCCTACTAAGTGGGATC	2	1	2	2	2	1	1	1	2	2	1	1	2	1	2	2	2	1	2	2	2	1	2	1	1	1	0	1	1	2	1	2	1	1	1	0	2	2	2	1	0	1	2	2	2
YL-01		DArT_PAV_0754	Redundant	TGCAGAAACATAAAGAATTGCACAGGATAAAGATCAAGTATTTTACTTTATATGCTACTTGTTTGGTAA	1	1	1	2	2	1	1	1	2	2	1	2	2	1	1	0	2	2	2	1	1	0	2	1	1	1	1	1	1	2	1	2	1	1	1	1	2	2	2	1	1	0	1	2	2
YL-01		DArT_PAV_0762	Redundant	TGCAGAGTCCTACCAATGGGGTTAGAGTCTTACAGATCGGAAGAGCGGTTCAGCAGGAATGCCGAGACC	1	1	2	1	2	0	0	1	2	2	1	2	2	1	1	2	2	2	2	1	1	2	2	1	1	2	1	1	2	2	1	2	1	1	1	1	2	1	2	1	1	2	2	2	1
YL-01		DArT_PAV_0781	Redundant	TGCAGAATAATCAGACTAGTTGCACTTGCAGAAACAAAAGATACTACACCACATTTCTGTAAGCTATTT	0	2	1	2	2	1	2	1	2	2	1	1	2	1	2	2	2	1	2	2	2	1	2	1	2	1	2	1	1	2	2	2	2	1	1	0	2	2	2	2	1	2	2	1	2
YL-01		DArT_PAV_0831	Redundant	TGCAGTTGCACTCAATCCCTGGTCAGCTTCCTTACTAACCTTCGCATTCAGTGTAAACACCTCATTTTT	2	1	2	2	2	1	1	2	2	2	1	1	2	1	2	2	2	1	2	2	2	1	2	1	1	0	1	1	1	2	1	2	1	1	1	1	2	2	2	0	1	1	2	2	2
YL-01		DArT_PAV_0887	Redundant	TGCAGTATTTTATTTCCCTAAATGAAGCCCCTTGCGACTCGAACGACCTCATGGACCTCATGGACTTAT	2	1	2	2	2	1	0	1	2	2	1	1	2	1	2	2	2	1	2	2	2	1	2	1	1	1	1	1	1	2	1	2	1	1	1	1	2	2	2	1	1	1	2	2	2
YL-01		DArT_SNP_0113	Redundant	TGCAGAATTTCCCCCCGTGCACATTTACAGATCGGAAGAGCGGTTCAGCAGGAATGCCGAGACCGATCT	2	1	2	2	2	1	1	0	2	2	1	1	2	1	2	2	2	1	2	2	2	1	2	1	2	1	1	1	1	2	1	2	1	1	1	1	2	2	1	1	1	1	2	1	2
YL-01		DArT_SNP_0250	Redundant	TGCAGTATATCATATTATTAGAGTTGTAATATAATATAATTGCTAAATGTGATTTACAGATCGGAAGAG	1	1	1	2	1	1	1	1	2	2	1	1	2	1	2	2	2	1	2	1	2	1	2	1	2	1	2	1	0	2	2	2	2	2	1	2	0	2	2	1	1	1	2	0	2
YL-01		DArT_SNP_0325	Redundant	TGCAGTATTTGCCACAAGATTTCCATAAAGGTTGGGGGTCACCTAGCAAATGGAAATAATGCTCATGAA	1	1	1	2	2	1	1	1	2	2	1	2	2	1	1	0	2	2	2	1	1	0	2	1	1	1	1	1	1	2	1	2	1	1	1	1	2	2	2	1	1	1	1	2	2
YL-01		DArT_SNP_0355	Redundant	TGCAGCAACAACAAACGGGGCAAAAAAGAGGAGCATTACTCGTTGCTAAAATGGAAAATAAGCCTAAAA	2	2	1	2	2	1	2	1	2	2	1	1	0	1	2	2	2	0	2	2	2	1	2	1	2	1	2	1	1	2	1	2	2	1	1	1	2	2	2	2	1	2	2	1	2
YL-01		DArT_SNP_0379	Redundant	TGCAGGTGAGTTTTAGAATTATGAGCTTTTTTACAGATCGGAAGAGCGGTTCAGCAGGAATGCCGAGAC	1	1	1	2	2	1	1	1	2	2	1	2	2	1	1	2	2	2	2	1	1	1	2	1	1	1	1	1	1	2	1	2	1	1	1	1	2	2	2	1	1	1	1	2	2
YL-01		DArT_SNP_0401	Redundant	TGCAGAATTGCAATGCACGTGATATTTTTGAAGGGTAGAAAATATAAACATGTAAACAGGTTACAGATC	1	2	1	2	2	1	2	1	2	2	1	1	2	1	2	2	2	1	2	2	2	1	2	1	2	1	2	1	1	2	2	2	2	1	1	0	2	2	2	2	1	2	2	1	2
YL-01		DArT_SNP_0421	Redundant	TGCAGAAAATGACCCCATCACCTATTGAAACAAAAGCAATTTCAACACGAGAATCATTTGAAATGGCCT	1	1	1	2	1	1	1	1	2	2	1	1	0	1	0	2	2	1	2	1	2	0	2	1	0	0	2	1	1	2	2	2	1	2	1	2	2	2	2	1	1	1	2	2	2
YL-01		DArT_SNP_0516	Redundant	TGCAGATATCTTCTGTTAGATGAAAAGGGAGAGAAAATGAAGGAGCAACTTGGGGTTGTTAGGACCAAT	1	2	2	2	1	2	2	1	2	2	2	2	1	1	2	2	1	2	2	2	2	1	1	1	2	2	1	1	1	2	2	2	2	2	1	1	2	0	2	2	1	1	2	2	2
YL-01		DArT_SNP_1030	Redundant	TGCAGGGTAATGTAACACCCCAACTTTGACATGTTATCCATCATAATCTACAATCCACTGAGCCTGTCA	2	1	2	2	2	1	1	0	2	2	0	1	2	1	2	2	2	1	2	2	2	0	2	1	1	1	1	1	1	2	1	2	1	1	1	1	2	2	2	1	1	1	2	2	2
YL-01		DArT_SNP_1165	Redundant	TGCAGAGAAGATTACTGAACTTGTCTTATATTACAATTACAGATCGGAAGAGCGGTTCAGCAGGAATGC	1	1	1	2	1	1	1	1	2	2	1	1	0	1	2	2	2	1	2	1	2	1	2	1	2	1	2	1	0	2	2	2	2	2	1	2	2	2	2	1	1	1	2	2	2
YL-01		DArT_SNP_1182	Redundant	TGCAGGGTAAACCATATATCATCATTCTCAAGCGAGTAGCTATAATAATGCTCAACACTCGGATATAAA	2	2	1	2	2	1	2	1	2	2	1	1	0	1	2	2	2	0	2	2	2	1	2	1	2	1	2	1	1	2	1	2	2	1	1	1	2	2	2	2	1	2	2	1	2
YL-01		DArT_SNP_1215	Redundant	TGCAGGAACAAGGAACACATTACGAATATAAATACAATTTCGTGATTTCATGATTGTACAAGACAATGC	1	2	2	2	1	2	2	1	2	2	2	2	1	1	2	2	1	2	2	2	2	1	1	1	2	2	1	1	1	2	2	2	2	2	1	1	2	2	2	2	1	1	2	2	2
YL-01		DArT_SNP_1236	Redundant	TGCAGACCCTAATAAAAGCATAACCACTCTAACCCATATACAGGATATAAACGCATACAGCACAAAAGC	2	2	2	2	2	1	2	1	2	2	1	1	2	1	1	0	2	0	2	2	2	1	2	1	0	1	2	1	1	2	1	2	2	1	1	1	2	2	2	2	1	2	2	2	2
YL-01		SCAFFOLD105727.16263	Redundant	TATGGGCAATGGCAATACCGAATAATAAACCACTGCAGCTTAAATAATAAGCAGTGGGGGGGATTGCATAAAGATGTTAATCATCCTTATGTTGCTTACAT	2	1	2	2	2	1	1	1	2	2	1	1	2	1	2	2	2	1	2	2	2	1	2	1	1	1	1	1	1	2	1	2	1	1	1	1	2	2	2	1	1	1	2	2	2
YL-01		SCAFFOLD105727.16511	Redundant	ACTTGATTTGGCATTTAAATTTGTAATTAATCTGCTGTAATGACTAGGTCCTGTAGCTTCACCCATCCATAGGCACAGCGGTCCCTGAGCCCCTGTATCGT	2	1	2	2	2	1	1	1	2	2	1	1	2	1	2	2	2	1	2	2	2	1	2	1	1	1	1	1	1	2	1	2	1	1	1	1	2	2	2	1	1	1	2	2	2
YL-01		SCAFFOLD105727.16549	Redundant	AATGACTAGGTCCTGTAGCTTCACCCATCCATAGGCACAGCGGTCCCTGAGCCCCTGTATCGTTGATGCTGCCATATCAACCACCGGCCTAAGTTTCATCA	2	1	2	2	2	1	1	1	2	2	1	1	2	1	2	2	2	1	2	2	2	1	2	1	1	1	1	1	1	2	1	2	1	1	1	1	2	2	2	1	1	1	2	2	2
YL-01		SCAFFOLD105727.19923	Redundant	TGATGTTCTATTATAAATCATGTTTATTAACACAACATTTATCTATGAATTTTTCCTAATCATTTTACTTATGGCTTCTCTTGGCCTACCTCTGCAAATTG	2	1	2	2	2	1	1	1	2	2	1	1	2	1	2	2	2	1	2	2	2	1	2	1	1	1	1	1	1	2	1	2	1	1	1	1	2	2	2	1	1	1	2	2	2
YL-01		SCAFFOLD105727.26574	Attached	TCTCCACTCCACCACTCTTCAATGCTTTCCAATCTGCAGTTGCACTCAATCCATGGTCAGCTTCCTTACTAACCTTCGCATTCAGAGTAAACACCTCATTT	2	1	2	2	2	1	1	1	2	2	1	1	2	1	2	2	2	1	2	1	2	1	2	1	1	1	1	1	1	2	1	2	1	1	1	1	2	2	2	1	1	1	2	2	2
YL-01		SCAFFOLD105727.26576	Redundant	TCCACTCCACCACTCTTCAATGCTTTCCAATCTGCAGTTGCACTCAATCCATGGTCAGCTTCCTTACTAACCTTCGCATTCAGAGTAAACACCTCATTTTT	2	1	2	2	2	1	1	1	2	2	1	1	2	1	2	2	2	1	2	2	2	1	2	1	1	1	1	1	1	2	1	2	1	1	1	1	2	2	2	1	1	1	2	2	2
YL-01		SCAFFOLD125836.2757	Redundant	CACTTTTTTGTAAGATTAATCACAATGATAAATATATTCGATAGAACAAAGACACCAATTTGAAAGGAAAAAAAACAACTAAAGTATAGCACCATCCAAAA	1	1	1	2	2	1	1	1	2	2	1	2	2	1	1	2	2	2	2	1	1	1	2	1	0	1	1	1	1	2	1	2	1	1	1	1	2	2	2	1	1	1	1	2	2
YL-01		SCAFFOLD159078.7813	Redundant	TTATTTTGATGACTCTTGAAGGAGAAGAATGTGGTGACAGTTTTTAGCGCTCCAAATTACTGTTACCGATGTGGGAATATGGCTGCTATACTGGAAATCGG	1	1	1	2	2	1	1	1	2	2	1	1	2	1	2	2	2	1	2	2	2	1	2	1	0	1	1	1	1	2	2	2	1	1	1	1	2	2	1	1	1	1	2	1	1
YL-01		SCAFFOLD233900.10686	Redundant	CTTGTAAGATGACTCTGAAGGGTCTGTTTGCTACATTTATGCTGATATACACTTGTTTTACAGGCCTTCCATGCCACAGTTGTGTGCTGCAGAATCCATAC	1	2	2	2	1	2	2	1	1	1	2	2	2	1	2	2	2	2	2	2	1	2	1	1	2	2	1	1	1	2	2	2	2	2	1	1	2	2	2	2	2	1	0	2	2
YL-01		SCAFFOLD233900.11087	Redundant	ATATTGTGGCAGAGGAGCCTCACGCGGTTAGGTTTCAATTGTGAGTTTTTCTCCAACTACTTGTATTTATGAAAACATGTAAGGGGGTGAGGTATTCCCCA	1	2	2	2	1	2	2	1	1	1	2	2	2	1	2	2	2	2	2	2	1	2	1	1	2	2	1	1	1	2	2	2	2	2	1	1	2	2	2	2	2	1	0	2	2
YL-01		SCAFFOLD233900.8210	Redundant	ACATTGGTTAAATACAGCAAAAATGAAGCCATCTGCATGGTTAACCAAAGTTGACGTTAAGATATGAACTCATTAAATCAGTGTTTGGATTAGGTTATTGT	1	2	2	2	1	2	2	1	1	1	2	2	2	1	2	2	2	2	2	2	1	2	1	1	2	2	1	1	1	2	2	2	2	2	1	1	2	2	2	2	0	1	0	2	2
YL-01		SCAFFOLD233900.8256	Redundant	AAAGTTGACGTTAAGATATGAACTCATTAAATCAGTGTTTGGATTAGGTTATTGTGTTCAAAACTCTACCTTATGCTTAATTTCAACTTCTTTTATTTATT	1	2	2	2	1	2	2	0	1	1	2	2	2	1	2	2	2	2	2	2	1	2	1	1	2	2	1	1	1	2	2	2	2	2	1	1	2	2	2	2	0	1	0	2	2
YL-01		SCAFFOLD260333.5508	Redundant	ATCAGTAATAATCACCCCTTAGAAACAGCAACACAACCAAACCTTGATCCTACTAAGTGGGATCGGCTAATAACCCCTTAAAAATGCTAGGATAAAGAAAC	2	1	2	2	2	1	1	2	2	2	1	1	2	1	2	2	2	1	2	2	2	1	2	1	1	1	1	1	1	2	1	2	1	1	1	1	2	2	2	1	1	1	2	2	2
YL-01		SCAFFOLD260333.6786	Redundant	CCCTAATGGGAATAGACGTTGATTCTTGTGTTTCTTTCGAAAGGAGACGGTGACTATAAGAGTTGAAAACTGCAAAACATCGTATAAGAAACCATCTAGTA	2	1	2	2	2	1	1	2	2	2	1	1	2	1	2	0	2	1	2	2	2	1	2	1	1	1	1	1	1	2	1	2	1	1	1	1	2	2	2	1	1	1	2	2	2
YL-01		SCAFFOLD260333.8814	Redundant	GGTAATGTAACACCCCAACTTTGACATGTTATCCATCATAATCTACAATCTACTGAGCGTGTCACCCTCAAGCTTAAATACCTCTGCAGTATTTAAGCTTA	2	1	2	2	2	1	1	2	2	2	1	1	2	1	2	2	2	1	2	2	2	1	2	1	1	1	1	1	1	2	1	2	1	1	1	1	2	2	2	1	1	1	2	2	2
YL-01		SCAFFOLD299115.27060	Redundant	TTACCATATCTGCAGTAAGATTTACACCTGAAGACATCATATTATATTTCATTAAATTTCCTTCTTCCTGAACATTTTAAATCAGTTTAAGTACTTTAGAT	1	1	1	2	1	1	1	1	2	2	1	1	2	1	2	2	2	1	2	2	2	1	2	1	2	1	1	1	1	2	2	2	2	1	1	0	2	2	2	1	1	1	2	1	2
YL-01		SCAFFOLD304350.9204	Redundant	GTTCCGTTGGTGAAATGATAAGTCAACGACGATGCAAGATGATAAGAGCTAAACTCTAACCCATGGAAGAATGTTATAGCTCATACATGAAGATTTGATAT	2	1	2	2	2	1	1	1	0	2	1	1	2	0	2	2	2	1	2	2	2	1	2	1	1	1	1	1	1	2	1	2	1	1	1	1	2	2	2	1	1	1	2	2	2
YL-01		SCAFFOLD307298.3779	Redundant	CGTAAAACTATGAACTATGATAAGTTTATATGAAAGATCTTTGTTTTTTTAAAATTATTATTGCACTAGTCTTGTATAGAGACGTGCCTTCCCTCTATATT	1	1	0	2	1	1	1	0	2	2	1	1	2	1	2	2	2	1	2	2	2	1	2	1	2	1	1	1	1	2	2	0	2	1	1	0	2	2	2	1	1	1	2	1	2
YL-01		SCAFFOLD307298.4061	Redundant	AAGATCATGTATTTCATATGATTATCGGTACTTGTTCTAACTTGTATCTTGTGTGCTGAATTGTTACTCTCAGATGCCTATAAGGAAGCTATACATGTTGA	1	1	0	2	1	1	1	0	2	2	1	1	2	1	2	2	2	1	2	2	2	1	2	1	2	1	1	1	1	2	2	0	2	1	1	0	2	2	2	1	1	1	2	1	2
YL-01		SCAFFOLD90776.18584	Redundant	CATGCCAGGAGGTATGTTTATTAATTATTACTATATATTGCAACTTTAGAGCTGTCACTTAAGTATGTTTCCTGTTTGATTTTTGTCTATTCACTTCCATA	1	2	2	2	1	2	2	0	2	2	2	2	1	1	2	2	1	2	2	2	2	1	1	1	2	2	1	1	1	2	2	2	2	2	1	1	2	2	2	2	1	1	2	2	2
YL-01		SCAFFOLD90776.52450	Redundant	ATTCTGAAGATTTCAGTAGGCAGCATTGTCTTGTACAATCATGAAATCACGAAATTGTATTTATATTCGTAATGTGTTCCTTGTTCCTGCAGTTAGATATG	1	2	2	2	1	2	2	0	2	2	2	2	1	1	2	2	1	2	2	2	2	1	1	1	2	2	1	1	1	2	2	2	2	2	1	1	2	2	2	2	1	1	2	2	2
YL-02	0	DArT_PAV_0434	Framework	TGCAGAACTATATCTAACACAAGCTTGACTAGTATTTGTTTACAATTTTGTAAATATAGTAACAAGATA	2	2	1	2	1	2	1	1	2	1	1	0	1	1	1	1	1	1	1	2	1	1	2	2	2	1	1	1	2	1	1	1	2	1	1	2	1	1	1	1	2	1	1	2	2
YL-02	1.1	DArT_PAV_0883	Framework	TGCAGGTATGATCGGGAAGGGGAACCATCACAATTAGCATCTGTTGACATTTTTGTCAGTACTGTTGAT	2	2	1	2	1	2	1	1	2	1	1	2	1	1	1	1	1	1	1	2	1	1	2	2	2	0	1	1	2	0	1	1	2	1	1	2	1	1	1	1	2	0	1	2	2
YL-02	1.7	SCAFFOLD168920.23761	Framework	TGTTGAAGGGCTATCACCCCAACTTGAAATAACATCACTGCAGGATTCCCAGTCATATTTGAGTTTGGTGACGTTGGCATGTAAGGCCTCTTGAACATTAG	2	2	1	2	1	2	1	1	2	1	1	2	1	1	1	1	1	1	1	0	1	1	2	2	2	1	1	1	2	1	1	1	2	1	1	2	1	1	1	1	2	2	1	2	2
YL-02	11	SCAFFOLD29397.10434	Framework	CTAATGTGGATATTAGTATTAAACTATGAATTTTTTCGCCTGCAGTTGACTTTTCAAGTGAGTTGTGAATTTTCCTATAGGAGGATATTCGTAAATTGAAA	2	2	0	2	2	2	1	0	2	1	2	2	1	1	2	1	2	1	1	2	1	1	2	2	2	1	1	2	2	1	1	0	2	1	1	2	1	2	1	1	2	2	1	2	2
YL-02	11.5	DArT_SNP_0015	Framework	TGCAGCGTGCATATACTGATTTCGGAAGCTTTGCTTAGAAGGGATTTTGACTCAATTGAAAATTTACAG	2	2	2	2	2	2	1	1	2	1	2	2	1	1	2	1	2	1	1	2	1	1	2	2	2	1	1	2	2	1	1	2	2	1	1	2	1	2	1	1	2	2	1	2	2
YL-02	13.7	DArT_SNP_1082	Framework	TGCAGCATTCGCCGTTGAGGGGCAAGTGAAAGAGAAAAGTAGGTGGTTTTCATCACTGAGAGATATGAC	1	2	2	2	2	2	1	1	2	1	2	2	0	1	2	1	1	1	1	2	1	1	2	2	2	1	1	2	2	1	1	2	2	1	1	2	1	2	1	1	2	2	1	1	2
YL-02	19	DArT_PAV_0329	Framework	TGCAGAAAACTCACGTGGTGGTGGTGGTGGTGGTGGTGGTGGTGATGATGGAAAGCTTACAGATCGGAA	1	2	1	2	2	2	1	1	2	1	2	2	1	1	2	2	2	1	1	1	1	2	2	2	2	1	1	2	2	1	1	2	2	1	1	2	1	2	1	2	2	2	1	1	2
YL-02	22.5	DArT_SNP_0328	Framework	TGCAGATACGTCAGAATCAGATTATTTCCTAGTAGCCAGGGTGTACTTCACTTACAGATCGGAAGAGCG	1	2	1	2	2	2	1	1	2	1	2	2	2	1	2	2	2	0	1	1	1	2	2	2	2	1	1	2	2	2	1	2	1	1	1	2	1	2	1	2	2	2	1	1	2
YL-02	23	SCAFFOLD43198.14979	Framework	GAAAGGGATGCTTCACTTGTGTGGAATTACAAACATGCAGGTGCTTGAGTTGTGCTTAGGGAGACTTTTTTTGTGTTATGCCTGCTGTATTTCCAATTACT	1	2	1	2	2	2	1	1	2	1	2	2	2	1	2	2	2	1	1	1	1	2	2	2	2	1	1	2	2	2	1	2	1	1	1	2	1	2	1	2	2	2	1	1	2
YL-02	23.6	DArT_SNP_0053	Framework	TGCAGCATCAATATCCCAACTAGCAGACCTCATCTCACCCACAACCAACTTCACAAAGCTTCGAATCGA	1	2	1	2	2	2	1	1	2	1	2	2	2	1	2	2	2	1	1	1	1	2	2	2	2	0	1	2	2	2	1	2	1	1	1	2	1	2	1	2	2	2	1	1	2
YL-02	24.1	DArT_SNP_0074	Framework	TGCAGAGCCTAGCTTTCCACAAATTTTTGGTCTAACATTTTCTTTTGTTACAGATCGGAAGAGCGGTTC	1	2	1	2	2	2	1	1	2	1	2	2	1	1	2	2	2	1	1	1	1	2	2	2	2	1	1	2	2	2	1	2	1	1	1	2	1	2	1	2	2	2	1	0	2
YL-02	25.8	SCAFFOLD70076.34295	Framework	TATATATGATGTTGTGATGTCGTTGAATACATTTGACCGACTCCACCTACCGGGATAAAGACTTGGTCGACAAACTAACTTTATGAATTGAGTGACATAAA	1	2	1	2	2	2	1	0	2	1	2	2	1	1	2	2	2	1	1	1	1	2	2	2	2	1	1	2	2	2	1	2	1	1	1	2	1	2	1	2	2	2	1	1	2
YL-02	35.2	SCAFFOLD304608.7976	Framework		1	2	1	2	2	2	1	1	2	2	2	1	2	1	2	2	2	1	1	1	1	2	2	2	2	2	1	2	2	2	2	2	1	1	1	2	1	2	2	2	1	2	1	1	2
YL-02	37.3	DArT_SNP_1173	Framework	TGCAGCGCATACATTAGAAAATCATTACTGTTTTTATTCTGTAGGGCTGGAGCTGAAACTGTTTAGGAC	1	2	1	2	2	2	1	1	2	2	2	1	2	1	1	2	2	1	1	1	1	1	2	2	2	2	1	2	2	2	2	2	1	1	1	2	1	2	2	2	1	2	1	1	2
YL-02	40.8	C28365294.1794	Framework	AATTTTTCAGTGTTTTTGATATGAACTTCTTATAGTTAATTCAATTCCAACTGGATGTGTACGAATTAAATCTTTTCGTGACACATTGGAAACAAAATCCT	1	2	0	2	2	2	1	0	2	2	2	1	2	1	1	2	2	1	1	1	1	1	2	2	1	2	1	2	2	2	2	2	1	1	1	2	1	2	2	2	1	2	1	2	2
YL-02	41.9	SCAFFOLD260379.45087	Framework	AGTTTCCTTGGGCTCATTCCCTATCATCACATCCTCAATGACTTTATAGTGACGAGTAGAACTGTTTTCGCTCGCAATAGAAACGTTACAATCAGCCTTCC	1	2	1	2	2	2	1	1	2	2	2	1	2	1	1	2	2	1	1	1	1	1	2	2	1	1	1	2	2	2	2	2	1	1	1	2	1	2	2	2	1	2	1	2	2
YL-02	46.4	SCAFFOLD260379.55533	Framework	TCACTAAGAGTAAAATGTACTGCAGTTGGCAATGGACTTTTCACTCAAACTACACAAGAAGTTCGTAGAATTGTTCCAAACAATGACCTAAACTTGCCTAG	1	2	1	2	2	2	1	1	2	2	2	1	1	1	1	2	2	1	1	1	1	1	2	2	1	2	1	2	2	2	2	2	1	1	1	2	1	2	1	2	1	2	1	2	2
YL-02	47.5	SCAFFOLD69609.4352	Framework	TGCAAACACTAATCTAATACATATAGCAGTAACAATACCTATTCCCCCTTGTTAGTTCCAGTCCAGCCAAGTCCTGGCCTACTTACTTCACCCTGTGGTTC	1	2	1	2	2	2	1	1	2	2	2	1	1	1	1	2	2	1	1	1	1	1	2	2	1	2	1	2	2	2	2	2	1	1	1	2	1	2	1	2	1	2	1	2	2
YL-02	48.6	DArT_PAV_0576	Framework	TGCAGTCTAATCAATACAACTTATACAACAATGAACCAGAGTCTATTTGCTACTTATCAAGTCTTCAAA	1	2	1	2	2	2	1	1	2	2	2	1	1	1	1	2	2	1	1	1	1	1	2	2	1	2	1	2	2	2	2	2	1	1	1	2	1	2	1	2	1	2	1	2	2
YL-02	51.3	SCAFFOLD242892.5165	Framework	AACAAACAGTTTTTTACCCTAGCTGTTGTCTTTATTGACAAATTACCATCCGATTGCGGGGATAAGGCTGCGTACATTTACCCTCGCCGAACCCCACTCAG	1	2	1	2	2	2	1	1	2	2	2	1	1	1	1	2	2	1	1	1	1	1	2	2	1	1	1	2	2	2	2	2	1	2	1	2	1	2	1	2	1	2	1	2	2
YL-02	53	DArT_PAV_0710	Framework	TGCAGAAAAGAATTCAAACTTAGGTAAATGTTTACCATTATGTTACAGATCGGAAGAGCGGTTCAGCAG	1	2	1	2	1	2	1	1	2	2	2	0	1	1	1	2	2	0	1	1	1	1	2	2	1	1	1	2	2	2	2	1	1	2	1	2	1	2	1	2	1	2	1	2	2
YL-02	55.4	SCAFFOLD147907.20431	Framework	AGTTGTTTGTCTTATAGAGATTAAATCCTGGGAACAACATCTCCACTTGCGAGGTAAATTCCCTCCCAAACTCGACTAGGTGAGAGTCTGGACCACCTTTT	1	2	1	2	1	2	1	1	2	2	2	1	1	1	1	2	2	1	1	1	1	1	2	2	1	1	1	2	1	2	2	0	1	2	1	2	1	2	1	2	1	2	1	2	1
YL-02	58.9	SCAFFOLD50903.8815	Framework	CTTTTACCTCGTCGAGTTAATAATACTGATTTTTTTAATTTGTCTTTTTCAGCAAATGTCACTAGGAGTTTATGGAACTCTCAACTCCATAGTCCAAATCA	1	2	1	2	1	2	1	1	2	1	2	1	1	1	1	2	1	1	1	1	1	1	2	2	1	0	1	2	1	2	2	2	1	2	1	2	1	2	1	2	1	2	1	2	1
YL-02	59.4	SCAFFOLD164327.4107	Framework	TAGGGTTCTGTAGTAGTTTGGGTTTTCTTAGCTTGCAACTCTATTTATATATTTTTTTCTAGCGACTGCAGTTTAATAATTTTCTAGCAAGTGTGTTATAT	1	2	1	2	1	2	1	1	2	1	2	1	1	1	1	2	1	1	1	1	1	1	2	2	1	1	1	2	1	2	2	2	1	2	1	2	1	2	1	2	1	2	1	2	1
YL-02	60	SCAFFOLD170079.12960	Framework	TCAAAGGAAAACAGATACATGATTCTCGGATTATGTATTTACATGTAAATAAGATGTGGCCTGGTGCACGAAGCTCCCACTTAGTGGGGTCTGGAGATGGT	1	2	1	2	1	2	1	1	2	1	2	1	1	1	1	2	1	1	1	1	2	1	2	2	1	1	1	2	1	2	2	2	1	2	1	2	1	2	1	2	1	2	1	2	1
YL-02	60.5	DArT_SNP_0291	Framework	TGCAGTTACAATTGACTTGAGTAAGGAAAGTCGATGACGAAAAAGTTTGTTTTTTACAGATCGGAAGAG	1	2	1	2	1	2	1	1	2	1	2	1	1	1	1	2	0	1	1	1	2	1	2	2	1	1	1	2	1	2	2	2	1	2	1	2	1	2	1	2	1	2	1	2	1
YL-02	61.1	DArT_SNP_0300	Framework	TGCAGAAAATATACTAAAACTCGATCCTTCCAATTCTTCTGTGCTGGTGCTACTTTGTAATATACATGC	1	2	1	2	1	2	1	1	2	1	2	1	0	1	1	2	0	1	1	1	1	1	2	2	1	1	1	2	1	2	2	0	1	2	1	2	1	2	1	2	1	2	1	2	1
YL-02	67.9	SCAFFOLD161485.3115	Framework	AATCTTTCTCCTGCAGCGCTGCCGAGCCTCCGTCGTCCTCCTCTACAGTACCCGAGCCCCGCCGTAGGTCATGCGAAGCGCGGGGCACGTTATGCGACCTC	1	2	1	2	1	2	2	1	2	2	2	1	2	1	1	2	1	1	1	1	1	1	2	2	1	1	1	2	1	2	2	2	2	2	1	2	1	2	2	2	1	2	1	2	2
YL-02	68.4	SCAFFOLD304189.6628	Framework	TTTACATTGGTTGTCGATTGCCTAACACAACCTTCGCATTTTATTTGGGCTTAGGACCAGCTATGTAAGCATCAAGCACACATAGGCAGGTTTGCTAGTTA	1	2	1	2	1	2	2	0	2	2	2	1	2	1	1	2	1	1	1	1	1	1	2	2	1	1	1	2	1	2	2	1	2	2	1	2	1	2	2	2	1	2	1	2	2
YL-02	69	DArT_SNP_1008	Framework	TGCAGATAAAAATGTCAATATTCCAAAAGACGCACATTTACGTACCGAAAATGAGGACCTGGATAATAT	1	2	1	2	1	2	2	1	2	2	2	1	2	1	1	2	0	1	1	1	1	1	2	2	1	1	1	2	1	2	2	0	2	2	1	2	1	2	2	2	1	2	1	2	2
YL-02	72.7	DArT_SNP_0501	Framework	TGCAGAAACTCAATTTTTAGCAGAACGGTCGCAGCAAGGATTGATTTGTAGACATTTTATTATAGAGGC	1	2	1	2	1	2	2	1	2	2	2	1	2	1	1	2	2	1	0	1	0	1	2	2	1	1	0	2	1	2	2	0	2	2	1	2	1	2	2	2	1	2	1	2	2
YL-02	73.3	SCAFFOLD278577.11138	Framework		1	2	1	2	1	2	2	1	2	2	2	1	2	1	1	2	2	1	2	1	2	1	2	2	1	1	2	2	1	2	2	0	2	2	1	2	1	2	2	2	1	2	1	2	2
YL-02	76	DArT_PAV_0510	Framework	TGCAGTGAACTAAATATCTTTGTCAAAGTTGCAAGTAGCAATTCAACTTCATGTTGAGCAATACTTTCA	1	2	1	2	1	2	2	1	2	2	2	1	2	1	1	2	2	1	2	1	2	1	2	2	1	2	2	2	1	2	2	2	2	2	1	2	1	2	2	2	1	2	1	2	2
YL-02	81.4	SCAFFOLD65978.4217	Framework	GCTGCAGAACATTAGTCCAACCAAAGAACTAACAGTCTAACATGTTCCCCTTTTATATGTTTGTTCAACATGTAATAACAAATAAAATTATGATGTATGAA	1	2	1	2	1	2	2	1	2	2	2	1	2	1	1	2	0	1	2	1	2	1	2	2	1	2	1	2	1	2	2	2	2	2	1	2	1	2	2	2	1	2	1	2	2
YL-02	82.5	DArT_SNP_1143	Framework	TGCAGTTGGGTTGGAGCTGATGGTGTTTATTAGTTCTCCTGATGGGTGCAAATTGCACTACAAGATCTT	1	2	1	2	1	2	2	1	2	2	2	1	2	1	1	2	0	1	1	1	2	1	2	2	1	2	1	2	1	2	2	2	2	2	1	2	1	2	2	2	1	2	1	2	2
YL-02	83	DArT_PAV_0770	Framework	TGCAGTGGACCAAGGTCATATCAGGCTGTATCGAAATCAAAAATATTTTTACAGATCGGAAGAGCGGTT	1	2	1	2	1	2	2	1	2	2	2	0	2	1	1	2	0	1	2	1	2	1	2	2	1	2	1	2	1	2	2	2	2	2	1	2	1	2	2	2	1	2	1	2	2
YL-02	84.7	DArT_SNP_1107	Framework	TGCAGTCTTTCCAAACAGCCCTTGATTTTCCTGTCCACAGCCATATACGAAACTCGGCAGCGTCTCCGA	1	2	1	2	1	2	2	1	2	2	1	1	2	1	1	2	0	0	2	1	2	1	2	2	1	2	1	2	1	2	2	2	2	2	1	2	2	2	2	2	1	2	1	1	2
YL-02	86.4	DArT_SNP_1094	Framework	TGCAGTGGTGCCATTGCCTTCACCTGTGAGTTCTCAGTCCTCTACTACAGCGGCTAGGATGCTGAGCAC	1	2	1	2	1	2	2	1	2	2	1	1	2	1	1	2	1	1	2	1	2	1	2	2	1	2	1	2	1	2	2	2	2	2	1	2	2	2	2	2	1	2	1	1	2
YL-02	87.6	DArT_PAV_0589	Framework	TGCAGAGGTTGCTGATCTAAGCCAAAAGTGAAGTCAAAATTACAGATCGGAAGAGCGGTTCAGCAGGAA	1	2	1	2	1	2	2	1	2	2	1	1	2	0	1	2	1	0	2	1	2	1	2	2	2	2	1	2	1	2	2	2	2	2	1	2	2	2	2	2	1	2	1	1	2
YL-02	102.5	DArT_PAV_0259	Framework	TGCAGTGTATTATTATGCTAATGTAGTTTAGAAAGGTACATTATAGGTTCAGTTAGTTAGATAGAATGA	1	2	1	2	1	2	2	1	2	1	1	1	1	1	1	2	1	1	1	1	2	1	2	2	2	1	2	1	1	2	2	2	1	2	1	2	2	2	1	2	1	2	1	1	1
YL-02	105.3	DArT_SNP_0239	Framework	TGCAGAGACCACTTGTTTTCAGCACTCTTCTTCTTTGAAAAATCAGGTAAGCCACTGATGAATCTTCCA	1	2	1	2	1	2	2	1	2	2	1	1	1	1	1	2	1	1	1	1	2	1	2	1	2	1	2	1	1	2	2	2	1	0	1	2	2	2	1	2	1	2	1	1	2
YL-02	106.4	DArT_SNP_0285	Framework	TGCAGTTGGCAATTGTGGCCGCATCAGTTGCATATTCTCACAAGTTATAATTGCAACCGCAATCTAAAA	1	2	1	2	1	2	2	1	2	2	1	1	1	1	1	2	1	1	1	1	2	1	2	1	2	1	2	1	1	2	2	0	1	2	1	2	2	2	1	2	1	2	1	1	2
YL-02	109.2	SCAFFOLD33691.27544	Framework	AGTATATACATATTTTTAATCATTTCTTATATGTTGCTGAGGCAGTATGGGGAGGAATATTAGCACCTAGTAAAATAGATGTTACTGGCTCGGTGGTCGAA	1	2	1	2	2	2	2	1	2	2	1	1	1	1	1	2	1	1	1	1	2	1	2	1	2	1	2	1	1	2	2	1	1	2	1	2	2	2	1	2	1	2	1	1	2
YL-02	112.1	DArT_PAV_0685	Framework	TGCAGCCCCATCATAGCATTGATCAATAAAAAATGGTTCAGCTTTGAACAAGGTTTCACATAAAACAGG	1	2	1	2	2	2	2	1	2	2	1	0	1	1	1	2	1	1	1	1	2	0	2	1	2	0	2	2	2	2	2	1	1	2	1	2	2	2	1	2	1	2	1	1	2
YL-02	112.7	DArT_SNP_0377	Framework	TGCAGTTTCAAAAGAAACAAACACTGGTTACAGATCGGAAGAGCGGTTCAGCAGGAATGCCGAGACCGA	1	2	1	2	0	2	2	1	2	2	1	1	0	1	1	2	1	1	0	1	2	1	2	1	2	1	2	2	2	2	2	1	0	2	1	2	2	0	0	2	1	0	1	1	2
YL-02	122.2	SCAFFOLD8659.1506	Framework	TCAATTTCATCCTCGAATCTCACCAACTTCCCTTTCTTTTTCACCAAACCAAAACCCATTTTCCTCCGGTTCAATCATCGGTCCGGTTCACCGGTTTACCC	0	2	1	2	2	1	2	1	2	2	1	1	1	2	1	2	1	2	1	1	2	1	2	1	2	1	2	1	2	2	1	1	1	2	1	2	2	2	2	2	1	2	1	2	2
YL-02	123.9	DArT_SNP_1136	Framework	TGCAGGCCAGTTTTGCAGTAGATTGCAAAATCTTCACAGTTGTTATTACAGATCGGAAGAGCGGTTCAG	1	2	1	2	2	1	2	1	0	2	1	1	0	2	1	1	1	2	1	1	2	1	2	1	2	1	2	1	0	2	1	1	1	2	1	2	2	2	2	2	1	2	2	2	2
YL-02	124.5	SCAFFOLD32767.24705	Framework	CGACCAACCAATTAATAGTAGGGCATTTTAGTTCATCTTAAAACGGTAGAATCAAAGAGAAGAGATTCGTGCATCAAACATTAACTCAGTGCCTTTCATAG	0	2	0	2	2	1	2	0	2	2	1	1	1	2	1	1	1	2	1	1	2	1	2	1	2	1	2	1	2	2	1	0	1	2	1	2	2	2	2	2	1	2	2	2	2
YL-02	125	SCAFFOLD32767.24476	Framework	TGGAGAAGCTTATAGCTGAGATGAAGTAGACTAAGGGTGGCTGCACTAGAATTAGTGTCAGAAAGAATCCATGTTTGGTTTATTTATGTTCTAAATGTTTT	1	2	0	2	2	1	2	0	2	2	1	1	1	2	1	2	1	2	1	1	2	1	2	1	2	1	2	1	2	2	1	0	1	2	1	2	2	2	2	2	1	2	2	2	2
YL-02	138.2	DArT_SNP_1070	Framework	TGCAGGAATAGAATCTGGTTATTCCCATAGAGAATCTACAGTAACATGCTCTACTTTCACCTTATTTTA	1	2	1	2	2	1	2	1	2	2	1	1	0	2	1	2	1	1	2	1	1	1	2	1	2	1	1	1	2	2	1	1	2	2	1	2	2	1	2	2	1	2	1	2	2
YL-02	138.8	SCAFFOLD155932.20303	Framework	GAAACAAAACTACAAAGCTTCTGCAGGAATAGAATCTGGTTATTCCCATAAAGAATCTACAGTAACATGCTCTACTTTCACCTTATTTTATCACTCAACTA	0	2	1	2	2	1	2	1	2	2	1	1	2	2	1	2	1	1	2	1	1	1	2	1	2	1	1	1	2	2	1	1	2	2	1	2	2	1	2	2	1	2	1	2	2
YL-02	143.8	SCAFFOLD125417.36336	Framework	GAAGTTCGAAGTCCCATTGTGAATACCCCAAGCTGCAGGATCTTGTTCTTGAGCTCAAAACAAACTGGTTTCCAGTATCTTTGCTCTCCATCTGCTGCCCA	1	2	0	2	2	1	2	0	2	2	1	1	2	2	1	1	1	2	2	1	2	1	2	1	2	1	1	1	2	2	1	0	2	2	1	2	2	1	2	2	1	1	1	2	2
YL-02	144.4	DArT_SNP_1392	Framework	TGCAGAAGCGTAAGAAGACAGTTAGAGAAATAGGATAGGGAAGAGTAGAACTAGAGAGATAAGCATATA	1	2	1	2	2	1	2	1	2	2	1	1	0	2	1	1	1	2	2	1	2	1	2	1	2	1	1	1	2	2	1	1	2	2	1	2	2	1	2	2	1	1	1	2	2
YL-02		DArT_PAV_0009	Attached	TGCAGAGACCCAAACTCCTTTGCAATAAGCTGGAAGAAAGTCCGATTCCAAGCGTGAGGAGGAATCCCC	1	2	1	2	1	2	1	1	2	1	2	1	1	1	1	2	0	1	1	1	1	1	2	2	1	1	1	2	1	2	2	0	1	2	1	2	1	2	1	2	1	2	1	2	1
YL-02		DArT_PAV_0051	Attached	TGCAGTTTCCACTCCCGCTAATAGCATCAGTTGAGTAATCGTTATTGAATGTCCATTTACAGATCGGAA	1	2	1	2	1	2	2	1	2	2	2	1	2	1	1	2	2	1	0	1	2	1	2	2	1	2	1	2	1	2	2	2	2	2	1	2	1	0	2	2	1	2	1	2	2
YL-02		DArT_PAV_0102	Redundant	TGCAGGCAATAAACAAGCATAACATGTCACAAGCTAATCATATTCCATCAAGTAATAAAAAACAATTAT	1	2	1	2	1	2	1	1	2	1	2	1	1	1	1	2	1	1	1	1	1	1	2	2	1	1	1	2	1	2	2	0	1	2	1	0	1	2	1	2	1	2	1	2	1
YL-02		DArT_PAV_0138	Attached	TGCAGCACAACTACATCGGACTATATTTAGGTTGCAATAAACCACATAAAATTACAGATCGGAAGAGCG	1	2	1	2	2	1	0	1	2	2	1	1	1	2	1	1	1	2	1	1	2	1	2	1	2	1	2	1	0	2	1	1	1	2	1	0	2	2	2	2	1	2	1	2	2
YL-02		DArT_PAV_0179	Attached	TGCAGTGGACCAAGGTCATAGCTGCAAAATCATAATTCGTATCGCAACAGTCGGAATAAACGTAATCAC	1	2	1	2	1	2	2	1	2	2	2	1	2	1	1	2	0	1	2	1	2	1	2	2	1	2	1	0	1	0	2	2	2	2	1	2	1	2	2	2	1	2	1	2	2
YL-02		DArT_PAV_0222	Redundant	TGCAGTTTGTACATAAAGGAAGTAGATGCATCACCTCCATCTGAATATTTCTGAAACTCAATTTTGTCA	1	2	1	2	1	2	1	1	2	1	2	1	1	1	1	2	1	1	1	1	0	1	2	2	1	1	1	2	1	2	2	2	1	2	1	2	1	2	1	2	1	2	1	2	1
YL-02		DArT_PAV_0225	Attached	TGCAGATGAACCATTTGGGATATCTGCTTAGCTATCATCCGTGTCTTCCTCCTAGTTATGGAAATCATA	1	2	1	2	1	2	1	1	2	1	2	1	1	0	1	2	1	1	1	1	2	1	2	2	1	1	1	2	1	2	2	2	1	2	1	2	1	2	1	2	1	2	1	2	1
YL-02		DArT_PAV_0237	Attached	TGCAGATATCTATGAGGACATTACTACTTGTGAAATGAGTTTACAGATCGGAAGAGCGGTTCAGCAGGA	1	2	1	2	1	2	2	1	2	0	1	1	0	1	1	2	1	1	2	1	2	1	2	2	1	0	1	2	1	2	2	2	2	2	1	2	2	2	2	2	1	2	1	1	2
YL-02		DArT_PAV_0284	Attached	TGCAGTTATGTTGTTCCTGTATTTTCGTTTCTCGGATTCTCCTCTATAGGCCCCACTTTTACTTATTAC	1	2	1	2	2	2	2	1	2	2	1	1	2	1	1	2	1	0	2	1	2	1	2	1	2	1	2	1	2	2	2	1	2	2	1	2	2	2	2	2	1	2	1	1	2
YL-02		DArT_PAV_0294	Attached	TGCAGGCACTAAATGGACGTGTAATCTTTGTTGATTACGCTAAACTGTCGACCAAGACGGGTGGTGGTG	1	2	1	2	1	2	0	1	2	2	2	1	2	1	1	2	2	1	1	1	1	1	2	2	1	1	1	1	1	2	2	1	2	2	1	0	1	2	2	2	1	0	1	2	2
YL-02		DArT_PAV_0327	Attached	TGCAGCATGTCAGAAGAGAAAGAGGGAAAAGACACAAAATGAAGAGATCAAAAACATGTTGAAAAATCT	1	2	1	2	1	2	1	1	2	1	0	1	1	1	1	2	0	0	1	1	2	1	2	2	1	1	1	2	1	2	2	2	1	2	1	2	1	2	1	2	1	2	1	2	1
YL-02		DArT_PAV_0328	Attached	TGCAGCTATCTGTCTGATCATTTTTTATCAGGGGTGGGGCTAAAGATTAGAGCTGATTGGAGTGAATGT	1	2	1	2	1	2	1	1	2	1	0	1	1	1	1	2	0	1	1	1	2	1	2	2	1	1	1	0	1	2	2	2	1	2	1	2	1	2	1	2	1	2	1	2	1
YL-02		DArT_PAV_0357	Attached	TGCAGAAATAGTTACTGTGCCTTTGCGATAAAGACTATGTGATGTGAATTATTTTATAATTACAGATCG	1	2	1	2	1	2	1	1	2	1	2	1	1	1	1	2	2	1	1	1	1	1	2	2	1	1	1	2	1	2	2	2	1	2	1	2	1	2	1	2	1	2	1	2	1
YL-02		DArT_PAV_0360	Redundant	TGCAGGTATTGACACACAAGGAGGTCTGCACTTCAATATACAACACAATCAAACAGGTTTTTACAGATC	1	2	1	2	1	2	2	1	2	2	2	1	2	1	1	2	0	0	1	1	1	1	2	2	1	1	1	2	1	2	2	2	2	2	1	2	1	2	2	2	1	2	1	2	2
YL-02		DArT_PAV_0389	Attached	TGCAGGGAGAAATCGGCACTCTCTTCCACCTTTACAGATCGGAAGAGCGGTTCAGCAGGAATGCCGAGA	1	2	1	2	1	2	2	1	2	2	2	1	2	1	1	2	2	1	1	1	1	1	2	2	1	1	1	2	1	2	2	2	2	2	1	2	1	2	2	2	1	2	1	2	2
YL-02		DArT_PAV_0419	Redundant	TGCAGTCTGTTGATGACGCTTCTAATCTGAAAGTCTCTTTTGAGCATTGTTATCTATTTATCAGAACTC	1	2	1	2	1	2	1	1	2	1	2	1	1	1	1	2	0	1	1	1	1	1	2	2	1	1	1	2	1	2	2	2	1	2	1	2	1	2	1	2	1	2	1	2	1
YL-02		DArT_PAV_0430	Attached	TGCAGTGCCCTTAGTATCCACTTGCTAATTCTGAATTCATCTCTTCAATTTTCTCCTGCCGGCCCAGGT	1	2	1	2	1	2	1	1	2	2	2	1	1	1	1	2	2	1	1	1	1	1	2	2	1	1	1	0	1	2	2	0	1	2	1	2	1	2	1	2	1	2	1	2	2
YL-02		DArT_PAV_0480	Attached	TGCAGAGCTTCAGGTGGTGCTGAAGATGAGGGACTCCTGCTGCACCAGTTGCAAGCCTTAGTTCCTTGA	1	2	1	2	1	0	1	1	2	1	2	1	1	1	1	2	2	1	1	1	1	1	2	2	1	1	1	2	1	2	2	2	1	2	1	2	1	2	1	2	1	2	1	2	1
YL-02		DArT_PAV_0506	Attached	TGCAGAATGTTCCGGCCTTCTCTTGGTACGTTGTTGTTGCATTTAGTTTTACCTCTATGTGTAACTTCT	1	2	1	2	1	2	2	1	2	2	1	1	2	1	1	2	1	1	2	1	2	1	2	1	2	1	0	1	1	2	2	1	2	2	1	2	2	2	2	2	1	2	1	1	2
YL-02		DArT_PAV_0544	Attached	TGCAGAATTTCACTATCAAAATTGTAGGTATTCCCAGCATCGTTCTTCCCGTGAATGCCGATATTGTTA	1	2	1	2	1	2	1	1	2	2	2	1	1	1	1	2	2	1	1	1	1	1	2	2	1	1	1	2	1	2	2	2	1	2	1	2	1	2	1	2	1	2	1	2	2
YL-02		DArT_PAV_0561	Redundant	TGCAGATTTATTTATAAGACAAAAACTCACCAAAATTTGTTTTTTATTCAACATATCTCCCTGATCCCT	1	2	1	2	2	2	1	1	2	2	2	1	1	1	1	2	2	1	1	1	1	1	2	2	1	1	1	2	2	2	2	2	1	2	1	2	1	2	1	2	1	2	1	2	2
YL-02		DArT_PAV_0590	Attached	TGCAGAAATCTATCTTGGGAACAAGACATCCACATTCTTCTGTTCTTGAGGAAGTGTTTACAGATCGGA	1	2	1	2	1	2	1	1	2	1	2	1	0	1	1	2	0	1	1	1	2	1	2	2	1	1	1	2	1	2	2	2	1	2	1	2	1	2	1	2	1	2	1	2	1
YL-02		DArT_PAV_0638	Redundant	TGCAGACATTTGATGATGCTGATACAAATCAAGATGGCAAGATTGACAAGGAAGAATGGAGAACCCTCG	1	2	1	2	1	2	2	1	2	2	1	1	2	1	1	2	1	1	2	1	2	0	2	2	1	2	1	2	0	2	2	2	2	2	1	2	2	2	2	2	1	2	1	1	2
YL-02		DArT_PAV_0640	Attached	TGCAGTGGCTTGCTAAAATTAGAGAGGACATATTATTCAGCTCTCAGAGTTTGACGCAAGGACTGTGGT	1	2	1	2	1	2	1	1	2	1	2	1	2	2	1	2	2	1	1	1	1	2	2	0	1	1	1	2	1	2	2	0	1	1	1	2	2	2	1	2	2	2	1	2	1
YL-02		DArT_PAV_0641	Redundant	TGCAGAGACCACTTGTTTTCAGCACTTTTCTTCTTTGAAAAATCAGGTAAGCCACTGATGAATCTTCCA	1	2	1	2	1	2	2	1	2	2	0	1	1	1	1	2	1	0	1	1	2	1	2	1	2	1	2	1	0	2	2	2	1	2	0	2	2	2	1	2	1	2	1	1	2
YL-02		DArT_PAV_0655	Redundant	TGCAGATTTATAAGACAAAAACTCACCAAAATTTGTTTTTTATTCAACATATCTCCCTGATCCCTCAAT	1	2	1	2	2	2	1	1	2	2	2	1	0	1	1	2	2	0	0	1	1	1	2	2	1	1	1	2	2	2	2	2	1	2	1	2	1	2	1	2	1	2	0	2	2
YL-02		DArT_PAV_0701	Attached	TGCAGAAGTCATAATCTGTTTGTCCATGTTTCATTTACAATTACTCATTACAGATCGGAAGAGCGGTTC	1	2	1	2	1	2	1	1	2	1	2	0	0	1	1	2	1	1	1	1	2	1	2	2	1	2	1	2	1	2	2	2	1	2	1	2	1	2	1	2	1	2	1	2	1
YL-02		DArT_PAV_0720	Redundant	TGCAGGTATATTGACACACAAGGAGGTCTGCACTTCAATATACAACACAATCAAACAGGTTTTTACAGA	1	2	1	2	1	2	2	1	2	2	2	1	2	1	1	2	0	1	1	1	1	1	2	2	1	1	1	2	1	2	2	0	2	2	1	2	1	2	2	2	1	2	1	2	2
YL-02		DArT_PAV_0736	Attached	TGCAGAAGCCAAATGCATATATTCAGAAAGAAAAAAACTTACACGTTTACAGATCGGAAGAGCGGTTCA	1	2	1	2	1	2	1	1	2	1	2	1	2	1	1	2	1	1	1	1	2	1	2	2	1	2	1	2	1	2	2	2	1	2	0	2	1	2	1	2	0	2	1	2	1
YL-02		DArT_PAV_0760	Attached	TGCAGTGCATTCATATCGGGGCTATGATACATAGACAAAATTACAGATCGGAAGAGCGGTTCAGCAGGA	1	2	1	2	1	2	1	1	2	1	2	1	2	1	1	2	0	1	1	1	2	1	2	2	1	2	1	2	1	2	2	2	1	2	0	2	1	2	1	2	1	2	1	2	1
YL-02		DArT_PAV_0820	Attached	TGCAGATATCTATCTATGAGGACATTACTACTTGTGAAATGAGTTTACAGATCGGAAGAGCGGTTCAGC	1	2	1	2	1	2	2	1	2	2	1	1	0	1	1	2	1	1	2	1	2	1	2	2	1	2	1	2	1	2	2	2	2	2	1	2	2	2	2	2	1	2	1	1	2
YL-02		DArT_PAV_0828	Attached	TGCAGTGCCCTTAGTATCCACTTGTTACAGATCGGAAGAGCGGTTCAGCAGGAATGCCGAGACCGATCT	1	2	1	2	1	2	1	1	2	2	2	1	1	1	1	2	2	1	1	1	1	1	2	2	1	1	1	2	1	2	2	1	1	2	1	2	1	2	1	2	1	2	1	2	2
YL-02		DArT_PAV_0867	Attached	TGCAGAAAAGGTGTAGAACCTAAAGAGTTCTCCCTGTATTTTTTGGTGTTTCTATGTATCTCTTATCTT	1	2	1	2	1	2	1	1	2	1	2	1	0	1	1	2	1	1	1	1	2	1	2	2	1	1	1	2	1	2	2	2	1	2	1	2	1	2	1	2	1	2	1	2	1
YL-02		DArT_PAV_0907	Attached	TGCAGAATGTTCCGGCCTTCTCTTGGTACGTTGCTGTTGCATTTAGTTTTACTTCTATGTGTAACTTCT	1	2	1	2	1	2	2	1	2	2	1	1	2	1	1	2	1	1	2	0	2	1	2	1	2	1	2	1	1	2	2	1	2	2	1	2	0	0	2	2	1	2	1	1	2
YL-02		DArT_PAV_1010	Redundant	TGCAGTGCAAGTTTGTCGTGATAAATTTGTAGTTGAAAGAGTATGGAGAAATATTGCTGGCTATTTCAT	1	2	1	2	2	2	1	1	2	2	2	1	2	1	2	2	2	1	1	1	1	2	2	2	2	2	1	2	2	2	2	2	1	1	1	2	1	2	2	2	1	2	1	1	2
YL-02		DArT_SNP_0023	Redundant	TGCAGGAGCAGCGTGAGATTGAAAGAAGAGAGAGAGAGTGAGAGCATAGAAGAGAAAGTGGTTGTTCAT	1	2	1	2	2	2	1	1	2	1	2	2	2	1	2	2	2	0	1	1	1	2	2	2	2	1	1	2	2	2	1	2	1	1	1	2	1	2	1	2	2	2	1	1	2
YL-02		DArT_SNP_0025	Redundant	TGCAGCGGCTCGAAGCGCGTCCCAAATCTCTATCATGCGGAAAATCATGTGTATTTACAGATCGGAAGA	1	2	1	2	2	2	1	1	2	1	2	2	2	1	2	2	2	1	1	1	1	2	2	2	2	1	1	2	2	2	1	2	1	1	1	2	1	2	1	2	2	2	1	1	2
YL-02		DArT_SNP_0102	Attached	TGCAGGAGAAATTTCCTACAAGCGGCCGAAATAAAACCAATTTACAGATCGGAAGAGCGGTTCAGCAGG	1	2	1	2	1	2	1	1	2	1	2	1	1	1	1	2	0	1	1	1	2	1	2	2	1	1	1	2	1	2	2	2	1	2	1	2	1	2	1	2	1	2	1	2	1
YL-02		DArT_SNP_0115	Attached	TGCAGCTAATCCAAGTCCATAAGTATCGGTTCACCACTTTTCCTTCTTTATCTCTGGTATTTTGATTAT	1	2	1	2	1	2	1	1	2	1	2	1	1	1	1	2	0	1	1	1	1	1	2	2	1	1	1	2	1	2	2	2	1	2	1	2	1	2	1	2	1	2	1	2	1
YL-02		DArT_SNP_0216	Redundant	TGCAGAACAAGATACTTGGGTATTACTACAGCATATTTGAAATAAATAAAGAATAAGTCACATTGATGT	1	2	1	2	1	2	2	1	2	2	2	1	0	1	1	2	0	0	1	1	1	1	2	2	1	1	1	2	1	2	2	0	2	2	1	2	1	2	2	2	1	2	1	2	2
YL-02		DArT_SNP_0254	Attached	TGCAGAATTTCACTATCAAAATTGTAGGTATTCCCAGCATCGTTCTTCCCACGAATGCCGATATTGTTA	1	2	1	2	1	2	1	1	2	2	2	1	1	1	1	2	2	0	1	1	1	1	2	2	1	1	1	2	1	2	2	0	1	2	1	2	1	2	1	2	1	2	1	2	2
YL-02		DArT_SNP_0290	Redundant	TGCAGGTATAATCCAATTCCAGTTCCACATAATAAGTCCAAACAAGTCCTATTCTTTTTACTAGTGAAC	1	2	1	2	1	2	1	1	2	1	2	1	1	1	1	2	0	1	1	1	2	1	2	2	1	1	1	2	1	2	2	2	1	2	1	2	1	0	1	2	1	2	1	2	1
YL-02		DArT_SNP_0357	Redundant	TGCAGAGATAAAGGCATTGTTCGGCAAAACGAGCTTGCAGCTTTTCGAATCAGTGAATAAGCTACTAGA	1	2	1	2	2	2	1	1	2	2	2	1	0	1	1	2	2	1	1	1	1	1	2	2	1	0	1	2	2	2	2	2	1	0	1	2	1	2	1	2	1	2	1	2	2
YL-02		DArT_SNP_0360	Redundant	TGCAGGTGCGGCAGTGATGCTGTACTACGTCGTGATCCGGCGAATGGCGAGGAAAGGTGCGGAGGACGA	1	2	1	2	1	2	2	1	2	2	2	1	2	1	1	2	0	1	1	1	2	1	2	2	1	2	1	2	1	2	2	2	2	2	1	2	1	2	0	2	1	2	1	2	2
YL-02		DArT_SNP_0429	Attached	TGCAGAACTGCTTCTGTGATGTCAAGGTCCAAATTCTTCATGTACAAATTTGTATACCGAGCATTAGAC	1	2	1	2	1	2	1	1	2	1	2	1	1	2	1	2	2	1	1	1	1	2	2	2	1	1	1	2	1	2	2	0	1	2	1	2	2	2	1	2	2	2	1	2	1
YL-02		DArT_SNP_0451	Attached	TGCAGGTGTTGGACCTGTTACTGCCTATTAGGTTCATCTTCCTTACAGATCGGAAGAGCGGTTCAGCAG	1	2	1	2	1	2	1	1	2	1	2	1	0	2	1	2	2	1	1	1	1	2	2	2	1	1	1	2	1	2	2	0	1	2	1	2	2	2	1	2	2	2	1	2	1
YL-02		DArT_SNP_0472	Attached	TGCAGTCATGAGAATTCACTCATTCAACGGAAACACTAGAAAACTGAAATACAATTTTTTTTGCCAACA	1	2	1	2	1	2	1	1	2	1	2	1	1	2	1	2	2	1	1	1	1	2	2	2	1	1	1	2	1	2	2	0	1	2	1	2	2	2	1	2	2	2	1	2	1
YL-02		DArT_SNP_0493	Attached	TGCAGGACAACATCGATAAAGTTGTTAGTTATACCTTACAGATCGGAAGAGCGGTTCAGCAGGAATGCC	1	2	1	2	1	2	0	1	2	1	2	1	0	2	1	2	2	1	1	1	1	2	2	2	1	1	1	2	1	2	2	0	1	2	1	2	2	2	1	2	2	2	1	2	1
YL-02		DArT_SNP_0517	Attached	TGCAGAAGCAGTAGTGGTTTGTGGTGTAGAGGTTATGTAGCTTGTGTGCCAAGGCATTGTGTATGTTTT	1	2	1	2	1	2	1	1	2	1	2	1	2	2	0	2	2	1	1	1	1	2	2	2	1	1	1	2	0	2	2	0	1	2	1	2	2	2	1	2	2	2	1	2	1
YL-02		DArT_SNP_0546	Attached	TGCAGATACGACTTCAGGAAGTCGTGTTGGGAAGCAACAACTAGCTGTCGACCCGACCCTCTAGGGCAC	1	2	1	2	1	2	2	1	2	2	2	1	2	1	1	2	0	1	1	1	1	1	2	2	1	1	1	2	1	2	2	2	2	2	1	2	1	2	2	2	1	2	1	2	2
YL-02		DArT_SNP_0550	Attached	TGCAGTTATTATGAAAATATCTATTATATTGTCATTGTTTCCTTTCTTATACTCCTACAACAATATCTC	1	2	1	2	1	2	2	1	2	2	2	1	2	1	1	2	0	1	0	1	1	1	2	2	1	1	1	2	1	2	2	2	2	2	1	2	1	2	2	2	1	2	1	2	2
YL-02		DArT_SNP_0858	Attached	TGCAGATCATAACGCTTACTCATCTGTACTTAGACACTATCATCACTAGCATGTTACTTAGGACTCTCA	1	2	1	2	1	2	1	1	2	1	2	1	1	1	1	2	0	1	1	1	1	1	2	2	1	1	1	2	1	2	2	0	1	2	1	2	1	2	1	2	1	2	1	2	1
YL-02		DArT_SNP_0898	Attached	TGCAGCAAAAAATCAAAGGAAAACAGATACATGATTCTCGGATTATGTATTTACATGTAAATGAGATGT	1	2	1	2	1	2	1	1	2	1	2	1	0	1	1	2	0	0	1	1	2	1	2	2	1	1	1	2	1	2	2	2	1	2	1	2	1	2	0	2	1	2	1	2	1
YL-02		DArT_SNP_0921	Attached	TGCAGAAGCATGTCTTGAACCAATATCATGTTTTTCTGTTCCTTTTCCTCCCAATAATTCTGCTAGCTC	1	2	1	2	2	2	2	1	2	2	1	1	1	1	1	2	1	0	1	1	1	1	2	1	2	1	1	2	2	2	2	1	1	2	1	2	2	2	1	2	1	2	1	1	2
YL-02		DArT_SNP_0939	Attached	TGCAGCAGTGAGTTCTTCATATGTGATATGTCTATTCATGCTGCTACCCGCAATTTTAGGAGAGCACAA	1	2	1	2	2	2	2	1	2	2	1	1	1	1	1	2	1	1	1	1	1	1	2	1	2	1	1	2	2	2	2	1	1	2	1	2	2	2	1	2	1	2	1	1	2
YL-02		DArT_SNP_0958	Attached	TGCAGGAATCACCAAAACCTTGGATTTCCAAAACAAAGTATAGGGTAACATCCATAATGATGTGTATTT	1	2	1	2	0	2	1	1	2	1	2	1	1	1	1	2	0	1	1	1	1	1	2	2	1	1	1	2	1	2	2	2	1	2	1	2	1	2	1	2	1	2	1	2	1
YL-02		DArT_SNP_0959	Attached	TGCAGTAGCATAGAGTTGAGTTGGATTCATCTCATGCTTGTTACTCTCACTGTGACAATTTTCTACAAG	1	2	1	2	1	2	1	1	2	1	2	1	1	1	1	2	0	1	1	1	1	1	2	2	1	1	1	2	1	2	2	2	1	2	1	2	1	2	1	2	1	2	1	2	1
YL-02		DArT_SNP_0977	Redundant	TGCAGCGTCAAGTGCCAATGGAGAGCCTGCTGTTGTAATTGAGGGGCTGCCTGACATAATTGCCTGCAA	1	2	1	2	1	2	1	1	2	1	2	1	0	1	1	2	0	1	1	1	1	1	2	2	1	1	1	2	1	2	2	0	1	2	1	2	1	2	1	2	1	2	1	2	1
YL-02		DArT_SNP_1034	Attached	TGCAGCATCCATAATTTCAGCTTCACAAATACTACGAAATAGAGTTCGTAAGATAATCAAGGGATAAAA	1	2	1	2	1	2	2	1	2	2	2	1	2	1	1	2	0	1	1	1	1	1	2	2	1	1	1	1	1	2	2	0	2	2	1	2	1	2	2	2	1	2	1	2	2
YL-02		DArT_SNP_1052	Attached	TGCAGGCACTAAATGGACGTGTAATCTTTGTTGATTACGCTAAACTGTCGACCAAGACGGGTGGTGGTG	1	2	1	2	1	2	2	1	2	2	2	1	2	1	1	2	0	1	1	1	1	1	2	2	1	1	1	1	1	2	2	1	2	2	1	2	1	2	2	2	1	2	1	2	2
YL-02		DArT_SNP_1075	Attached	TGCAGATCTGAATAGTTAGGAAATAGAACGAATCGATTTGTGTGTTCTTACGGGTATTACAGATCGGAA	1	2	1	2	1	2	2	1	2	1	1	1	1	1	1	2	1	1	1	1	2	1	2	1	2	1	1	1	1	2	2	2	1	2	1	2	2	2	1	2	1	2	1	1	2
YL-02		DArT_SNP_1079	Attached	TGCAGAACAGTCACATATAGTTTCAAACCAACTCATCAGATTACAGATCGGAAGAGCGGTTCAGCAGGA	1	2	1	2	1	2	1	1	2	2	2	1	0	1	1	2	2	1	1	1	1	1	2	2	1	1	1	2	1	2	2	0	1	2	1	2	1	2	1	2	1	2	1	2	2
YL-02		DArT_SNP_1131	Redundant	TGCAGACGGAAATTACAAGTTTCACATTAGTGCTACTTACAGATCGGAAGAGCGGTTCAGCAGGAATGC	1	2	1	2	1	2	2	1	2	2	1	1	0	1	1	2	0	0	2	1	2	1	2	2	1	2	1	2	0	2	2	2	2	2	1	2	2	2	2	2	1	2	1	1	2
YL-02		DArT_SNP_1162	Redundant	TGCAGCCGATGTTCTTCACCGTGCTTACATTCTTCTTGAAAATGGATTCGGTCGATATGATATTGTTAC	1	2	1	2	2	1	2	1	2	2	1	1	1	2	1	1	1	2	1	1	2	1	2	1	2	1	2	1	2	2	1	1	1	2	1	2	2	2	2	2	1	2	2	2	2
YL-02		DArT_SNP_1220	Redundant	TGCAGAAATTGTGAATACATTGTTTCATTTGAACTCAATCCAAAATAATTTATGCATCTCAATAAAGAC	1	2	1	2	2	2	0	1	2	2	2	1	0	1	1	2	2	1	0	1	0	1	2	2	1	1	0	2	2	2	2	2	0	1	1	2	1	2	2	2	1	2	1	2	2
YL-02		DArT_SNP_1240	Attached	TGCAGAAGCTAGTGATATTTTGCATGATTGAAAATTTTATTGTAGATTACAGATCGGAAGAGCGGTTCA	1	2	1	2	1	2	1	1	2	1	2	1	1	2	1	2	2	1	1	1	1	2	2	2	1	1	1	2	1	2	2	0	1	2	1	2	2	2	1	2	2	2	1	2	1
YL-02		DArT_SNP_1282	Attached	TGCAGAATGTTCCGGCCTTCTCTTGGTACGTTGTTGTTGCATTTAGTTTTACCTCTATGTGTAACTTCT	1	2	1	2	1	2	2	1	2	2	1	1	2	1	1	2	1	1	2	1	2	1	2	1	2	1	2	1	1	2	2	1	2	2	1	2	2	2	2	2	1	2	1	1	2
YL-02		DArT_SNP_1293	Attached	TGCAGATTGGTGAAATTGCCTCACTTTCCTCTGGAGTTCCCACATAATTCCACGCATCGCCGAACAAGG	1	2	1	2	2	2	2	1	2	2	1	1	2	1	1	2	1	1	2	1	2	1	2	1	2	1	2	1	2	2	2	1	2	2	1	2	2	2	2	2	1	2	1	1	2
YL-02		DArT_SNP_1331	Attached	TGCAGACATTAGGAACTGGATCAGGAACATTGAACAGCATGCATCAGATAATGTTACAGATCGGAAGAG	1	2	1	2	1	2	1	1	2	1	2	1	1	2	1	2	2	1	1	1	1	2	2	2	1	1	1	2	1	2	2	0	1	2	1	2	2	2	1	2	2	2	1	2	1
YL-02		DArT_SNP_1367	Redundant	TGCAGCCTGCTTCCGAACTTCTACAGCATCAAAGGATATCAGTAGTGGTGATGGAGGTGTGCTTCTGAG	1	2	1	2	1	2	2	1	2	2	2	1	2	1	1	2	0	1	1	1	1	1	2	2	1	1	1	2	1	2	2	2	2	2	1	2	1	2	2	2	1	2	1	2	2
YL-02		DArT_SNP_1375	Attached	TGCAGCAAAACCAAAACTATACATTCATTATGCTTTAGAAAGAATTGTATGTTACCTTTCCCTGGCGAA	1	2	1	2	1	2	2	1	2	2	2	1	2	1	1	2	0	1	1	1	1	1	2	2	1	1	1	2	1	2	2	2	2	2	1	2	1	2	0	2	1	2	1	2	2
YL-02		DArT_SNP_1382	Attached	TGCAGCTAAAATTTTCAAGTAAAAAACTACGAAGCTATAATAACCAAATCTATTATTTTATGATGTTAT	1	2	1	2	1	2	2	1	2	2	2	1	2	1	1	2	0	1	1	1	1	1	2	2	1	1	1	2	1	2	2	2	2	2	1	2	1	2	2	2	1	2	1	2	2
YL-02		DArT_SNP_1399	Attached	TGCAGAGTCTTGAGCGTTGCCAATTGAAAGATGTGGTGGCTGCAAAGCCTGAGAAACTTGAGGCTTCAG	1	2	1	2	1	2	2	1	2	2	2	1	2	1	1	2	0	1	1	1	1	1	2	2	1	1	1	2	1	2	2	2	2	2	1	2	1	2	2	2	1	2	1	2	2
YL-02		DArT_SNP_1404	Redundant	TGCAGCAAAAAACTAGACTGTGCTTTGCAAAAGTTTTTTACAGATCGGAAGAGCGGTTCAGCAGGAATG	1	2	1	2	1	2	2	1	2	2	2	1	2	1	1	2	0	1	1	1	1	1	2	2	1	1	1	2	1	2	2	0	2	2	1	2	1	2	2	2	1	2	1	2	2
YL-02		DArT_SNP_1478	Attached	TGCAGTAACAGAAACCGAAAAAACCTTACAATTTCTATACCCCTTACGTTATTCATCAAGGATCTACTC	1	2	1	2	1	2	2	1	2	2	2	1	0	1	1	2	0	0	1	1	1	1	2	2	1	1	1	2	1	2	2	0	2	2	1	2	1	2	2	2	1	2	1	2	2
YL-02		SCAFFOLD114474.6025	Attached		1	2	1	2	2	2	2	1	2	2	0	1	1	0	1	2	1	1	0	1	0	1	2	0	2	1	1	2	2	2	2	1	1	2	1	2	2	2	1	2	1	2	1	0	2
YL-02		SCAFFOLD114474.6396	Attached		1	2	1	2	2	2	2	1	2	2	0	1	1	0	1	2	1	1	0	1	0	1	2	0	2	1	1	2	2	2	2	1	1	2	1	2	2	2	1	2	1	2	1	0	2
YL-02		SCAFFOLD114474.6420	Attached		1	2	1	2	2	2	2	1	2	2	0	1	1	0	1	2	1	1	0	1	0	1	2	0	2	1	1	2	2	2	2	1	1	2	1	2	2	2	1	2	1	2	1	0	2
YL-02		SCAFFOLD114474.6456	Attached		1	2	1	2	2	2	2	1	2	2	0	1	1	0	1	2	1	0	0	1	0	1	2	0	2	1	1	2	2	2	2	1	1	2	1	2	2	2	1	2	1	2	1	0	2
YL-02		SCAFFOLD115592.5930	Redundant	NNNGTGTCCTTCATTTTCTCTATCTTCATCATCTACAACCACTACCATCTTTATGCATATATGCACCATTCACTATTAACACAAATTAAGCTAACATACAA	1	2	0	2	1	2	2	1	2	2	2	1	2	1	1	2	1	1	1	1	1	1	2	2	1	1	1	2	1	2	2	2	2	2	1	2	1	2	2	2	1	2	1	2	2
YL-02		SCAFFOLD140931.1356	Redundant	AATCGTTTGAGAATTCTGATTTGGATTATTAATTATATTAAAATGCCTTGAAAATATGACTGTTTGAGAATATGTAATTGTTTTGCTATCATTCTTCATAA	1	2	0	2	0	2	2	1	2	2	2	1	2	1	1	2	1	1	1	1	1	1	2	2	1	1	1	2	1	2	2	2	2	2	1	2	1	2	2	2	1	2	1	2	2
YL-02		SCAFFOLD145213.7145	Redundant	GCTTTCCTTGCGCCTCGGTCACTTTGGTCCTGTGTGCCTCGGTCATATGTCCATGTTCCTCGGTCAATCTGGTGCGTGCCTGGGCCATGCGATCCTTCAGT	1	2	1	2	1	2	2	1	2	2	2	1	2	1	1	2	1	1	1	1	1	1	2	2	1	1	1	2	1	2	2	0	2	2	1	2	1	2	2	2	1	2	1	2	2
YL-02		SCAFFOLD155419.15219	Redundant	CCGAGAATGGAACTGACGGAAAAGTATTATCTCATTTGGCATCAATTTGCCGAGCTATTGTGAAATCCTTAGAGCTCAACGATTTGTTCTTGCACTGGAGA	1	2	1	2	1	2	2	1	2	2	2	1	2	1	1	2	1	1	1	1	1	1	2	2	1	1	1	2	1	2	2	2	2	2	1	2	1	2	2	2	1	2	1	2	2
YL-02		SCAFFOLD170489.10057	Redundant	TAACACGCACCATTGCTATGAACAACCACTTTCTCTTCTATGCTCTCACTCTCTCTCTCTTCTTTCAATCTCACGCTGCTCCTGCAGGTTTTTAACTACTT	1	2	1	2	2	2	1	1	2	1	2	2	2	1	2	2	2	1	1	1	1	2	2	2	2	1	1	2	2	2	1	2	1	1	1	2	1	2	1	2	2	2	1	1	2
YL-02		SCAFFOLD170489.15272	Redundant	AACTCCCTATCACCGATCCCAATTCCGACGCTCAATCCCTCCAATTCGAACCGGAATCCCTTTCCACCGAACCCGCCTCCGACATCTCCTACGGCCTAACC	1	2	1	2	2	2	1	1	2	1	2	2	2	1	2	2	2	1	1	1	1	2	2	2	2	1	1	2	2	2	1	2	1	1	1	2	1	2	1	2	2	2	1	1	2
YL-02		SCAFFOLD170489.3968	Redundant	AATGTAAGAGCCATACCCTCTTAGCCATCTCAGCAAATGATGTGAAGAAACCAGTGTCCGGAAACCCTCCAGCATTCAAAAGGCTTCTTTGGTTCAGATTT	1	2	1	2	2	2	1	1	2	1	2	2	2	1	2	2	2	1	1	1	1	2	2	2	2	1	1	2	2	2	1	2	1	1	1	2	1	2	1	2	2	2	1	1	2
YL-02		SCAFFOLD180336.28604	Redundant	GTTCCTCGTAGATGTCTCAATTCTTCAAGCTTAAACAATAAGGAAGAATGTGAGACAAGTGCTAAAGATTCAAAAGAAAGAATTAGTTCTGTTGGAAACAT	1	2	1	2	1	2	2	1	2	2	2	1	2	1	1	2	1	1	1	1	1	1	2	2	1	1	1	2	1	2	2	0	2	2	1	2	1	2	2	2	1	2	1	2	2
YL-02		SCAFFOLD181676.3504	Redundant	TTTTGTTTCCTACATGTATCCTCGCGTTGAAGGCAATCCTGTCCAAGCTGGGAACATCCACAGATATGTGGGGCTAACTCTCCCAGCGGACATTNNNNNNN	1	2	1	2	1	2	2	1	2	2	2	1	2	1	1	2	1	1	1	1	1	1	2	2	1	1	1	2	1	2	2	2	2	2	1	2	1	2	2	2	1	2	1	2	2
YL-02		SCAFFOLD21459.7317	Redundant	CATAAGAAATAAAATTGAAAATTGCATGTCTAGTACAATTTATTACCACCCCCACCCCTTTTGCAAAGCAAAGGGCAAATCCCAGTCCTCTTCAAGGCTTA	1	2	1	2	1	2	1	1	2	1	2	1	1	1	1	2	1	1	1	1	1	1	2	2	1	1	1	2	1	2	2	2	1	2	1	2	1	2	1	2	1	2	1	2	1
YL-02		SCAFFOLD21459.8004	Redundant	AGCGGGCTTCCCATGTATTTTCCATCAACCTTCCATGGTGTGACTAGTTTTGTTACAAATGTCACACCATGGCTTACCATTTCTTCGAGGTTTGGTATCAG	1	2	1	2	1	2	1	1	2	1	2	1	1	1	1	2	1	1	1	1	1	1	2	2	1	1	1	2	1	2	2	2	1	2	1	2	1	2	1	2	1	2	1	2	1
YL-02		SCAFFOLD229466.11708	Redundant	TGTTGATGATCTCTGGTGACAGGGAATGGCAGCATATTAATTGCAATAGAAAGTTGCAATTCGACCTGTGAAGGTCAAGAGGCTCATATTAAGCTCTTCCT	1	2	1	2	1	2	1	1	2	2	2	1	1	0	1	2	2	0	1	1	1	1	2	2	1	1	1	2	1	2	2	1	1	0	1	2	1	2	1	2	1	2	1	2	1
YL-02		SCAFFOLD23803.5882	Redundant	AAAAGTTAGATAAAGTTGTAACTTCTAATGCTCCAAAATCAAATATATATCATCTCTTTTTTCTCTGCAGAAGTAAACTTCTATAATTTGTTTCTCATTTG	1	2	1	2	1	2	2	1	0	2	2	1	2	1	1	2	1	1	1	1	1	1	2	2	1	1	1	2	1	2	2	2	2	2	1	2	1	2	2	2	1	2	1	2	2
YL-02		SCAFFOLD24626.10954	Attached	ACGAATCGAGTCCATAATCGCAGGACTCATAATTATAGATTACATTGAGTCGATGCCACTTTCAGCCTTATTGAACTGAGCTTATTGTGACTCATAAAAAC	1	2	1	2	1	2	1	1	2	1	2	1	1	2	1	2	2	1	1	1	1	2	2	2	1	1	1	2	1	2	2	1	1	2	1	2	2	2	1	2	2	2	1	2	1
YL-02		SCAFFOLD250404.18078	Redundant	GTTGTGGAAGACATGTAAGTTGGGAAAACATTGTAAAACTAGTATGAGTACTGGTGAAAATGGAAATTTTGTTGTATTATAAAGAGAGAATATATGAACCT	1	2	1	2	1	2	1	1	2	1	2	1	1	1	1	2	1	1	1	1	1	1	2	2	1	1	1	2	1	2	2	0	1	2	1	2	1	2	1	2	1	2	1	2	1
YL-02		SCAFFOLD260379.17114	Redundant	GAGTAGCTTGAACCTTAAGGAGAAGATTAGATTGAACTTAGAAGTCTGGCTAGTACATACCATAATGCATACTATTAAAGTAGTCAGATCCAGCAATACGA	1	2	1	2	2	2	1	1	2	2	2	1	2	1	1	2	2	1	1	1	1	1	2	2	1	1	1	2	2	2	2	2	1	1	1	2	1	2	2	2	1	2	1	2	2
YL-02		SCAFFOLD260379.45103	Redundant	TTCCCTATCATCACATCCTCAATGACTTTATAGTGACGAGTAGAACTGTTTTCGCTCGCAATAGAAACGTTACAATCAGCCTTCCCGACAAACTCATCTTG	1	2	1	2	2	2	1	1	2	2	2	1	2	1	1	2	2	1	1	1	1	1	2	2	1	1	1	2	2	2	2	2	1	1	1	2	1	2	2	2	1	2	1	2	2
YL-02		SCAFFOLD278577.10571	Redundant		1	2	1	2	1	2	2	1	2	2	2	1	2	1	1	2	2	1	2	1	2	1	2	2	1	1	2	2	1	2	2	0	2	2	1	2	1	2	2	2	1	2	1	2	2
YL-02		SCAFFOLD279088.5266	Redundant	ATTGATGTTTTTGTTTTCACTGATTATATAATATATAGAGAAGCATGATGTAATTGATGATGATTGGTGGCAGGTGTTGATGTTATTCTTGATTGTATGGG	1	2	1	2	1	2	1	0	2	1	2	1	1	1	1	2	1	1	1	1	1	1	2	2	1	1	1	2	1	2	2	2	1	2	1	2	1	2	1	2	1	2	1	2	1
YL-02		SCAFFOLD281523.2210	Redundant	AGTTGCTTGTCTTTCTGTATGATTTCTGTGTTTTAAATTGGTTTTATTTCTGCCGCTTGTAGGAAATTTCTCCTGCAGTTATTCCCCAAGCCACCAAAATT	1	2	1	2	1	2	1	1	2	1	2	1	1	1	1	2	1	1	1	1	2	1	2	2	1	1	1	2	1	2	2	2	1	2	1	2	1	2	1	2	1	2	1	2	1
YL-02		SCAFFOLD286573.3416	Redundant	CATTGTGTTTACTGCAGTATCTGGAAAATGCAACCAATGCAGTTGCAATTACAGTCACAATGCGGTTGCCGAGACCATCAAAACAACAAATAGGTTGCATA	1	2	1	2	1	2	2	1	2	2	2	1	2	1	1	2	1	1	1	1	1	1	2	2	1	1	1	2	1	2	2	0	2	2	1	2	1	2	2	2	1	2	1	2	2
YL-02		SCAFFOLD28707.29394	Redundant	GAGAAATCCGAATGTTCTTCTTCTCGACTGTTAGTAACTTGTTTTCGCCTAAAGAAAAATCATATTATCATATACCAACCATGAGATACCTAATCCAAACA	1	2	0	2	1	2	2	0	2	1	1	1	1	1	1	2	1	1	1	1	2	1	2	2	2	1	2	1	1	2	2	0	1	2	1	2	2	2	1	2	1	2	1	1	1
YL-02		SCAFFOLD291154.21876	Redundant	TACAGGCACACACATATATAGAAACATTGTTTGTACTTGTTTGAGTAGGTGTTTATGCTGTTTATAGGTTACTTTTGCTCGATCTTCACTCAACCATGATG	0	2	1	2	2	1	2	1	2	2	1	1	2	2	1	1	1	2	2	1	2	1	2	1	2	1	1	1	2	2	1	1	2	2	1	2	2	1	2	2	1	1	1	2	2
YL-02		SCAFFOLD291158.11803	Redundant	TGCAGATAAAAATGTCAATATTCCAAAAGACGCACATTTACGTACCGAAAATGAGGACCTGGATAATATCACAAGTTTAGATTACCTCAGCTACAGGAGTT	1	2	1	2	1	2	2	1	2	2	2	1	2	1	1	2	1	1	1	1	1	1	2	2	1	1	1	2	1	2	2	0	2	2	1	2	1	2	2	2	1	2	1	2	2
YL-02		SCAFFOLD291158.16254	Redundant	AATCGATCCCGAAATTCGTGAAATGTTTTTCTGGTGGGATACCCAGCACAGCTTATCCTTATAGCCTCCATAACTCCCTACAACCAAGCATAAAGTCAGGG	1	2	1	2	1	2	2	1	2	2	2	1	2	1	1	2	1	1	1	1	1	1	2	2	1	1	1	2	1	2	2	0	2	2	1	2	1	2	2	2	1	2	1	2	2
YL-02		SCAFFOLD291158.16305	Redundant	CTTATCCTTATAGCCTCCATAACTCCCTACAACCAAGCATAAAGTCAGGGTAAACTTCAATTATAGCATGAACTATAAGACCAAAACTGAGAGAAATATAC	1	2	1	2	1	2	2	1	2	2	2	1	2	1	1	2	1	1	1	1	1	1	2	2	1	1	1	2	1	2	2	0	2	2	1	2	1	2	2	2	1	2	1	2	2
YL-02		SCAFFOLD291158.17501	Redundant	GATACTTGGGTATTACTACAGCATATTTGAAATAAATAAAGAATAAGTCACATTGATGTCTGTGTTCCAAATACACAAGCATGAAATGCCATCAATTATAA	1	2	1	2	1	2	2	1	2	2	2	1	2	1	1	2	1	1	1	1	1	1	2	2	1	1	1	2	1	2	2	0	2	2	1	2	1	2	2	2	1	2	1	2	2
YL-02		SCAFFOLD293712.11157	Redundant	TCAAGGATTTGGTAAAAATAAGGAAAAAAAATTACAGGCTTACATTGCTTGGTAGTTGGTATGACTAAAGATCAGTGTCTTAGGTAGTTAGCTTAGAGAGG	1	2	1	2	1	2	2	1	2	2	2	1	2	1	1	2	1	1	1	1	1	1	2	2	1	1	1	2	1	2	2	1	2	2	1	2	1	2	2	2	1	2	1	2	2
YL-02		SCAFFOLD298703.1859	Attached	CTACGGTATTATTCACTTTGTCTGCCCCATCCTTTATCCTTTTATCATATTTTACTACTTTCTGCCTCTCTATGTAGCTATTACCATCCACCCAGAAATGC	1	2	1	2	2	2	1	1	2	2	2	1	1	1	1	2	2	1	1	1	1	1	2	2	0	2	1	2	2	2	2	2	1	1	1	2	1	2	1	2	1	2	1	2	2
YL-02		SCAFFOLD298760.9258	Attached	AAATCTAGGAATATAGCCAGACTCACAACTTCTTTTGCCTTCTCTACAAACGAAAGAACATCTCCCATTCCTAGTATACGTCCAGCCATTCGATCCGGGTA	1	2	1	2	1	2	2	1	2	2	2	1	2	1	1	2	1	1	1	1	1	1	2	2	1	1	1	2	1	2	2	1	2	2	1	2	1	2	2	2	1	2	1	2	2
YL-02		SCAFFOLD302715.10774	Attached	AGATGAGAGCAGCCTCTTCTATTCCGTGCTGCAGAACCATGTTTCTACCCACATGGCCTATAGTTGTTGCTACTAGTTACTTTTACTGAATAAATATTACT	1	2	1	2	1	2	2	1	2	2	2	1	2	1	1	2	1	1	1	1	1	1	2	2	1	1	1	1	1	2	2	0	2	2	1	2	1	2	2	2	1	2	1	2	2
YL-02		SCAFFOLD304305.687	Redundant	GAATCTGCATCTGCCCTGTGTTGCTGCCACGTGGATTAAGAGTAGTCCCATGTGGCCTCCTCTGGTACACCCTATTAATGGGTGGTCTTGCCTGCACCCTA	1	2	1	2	1	2	2	1	2	2	2	1	2	1	1	2	1	1	1	1	1	1	2	2	1	1	1	2	1	2	2	2	2	2	1	2	1	2	2	2	1	2	1	2	2
YL-02		SCAFFOLD304608.8027	Redundant		1	2	1	2	2	2	1	1	2	2	2	1	2	1	2	2	2	1	1	1	1	2	2	2	2	2	1	2	2	2	2	2	1	1	1	2	1	2	2	2	1	2	1	1	2
YL-02		SCAFFOLD32541.5624	Redundant	AATCCTAATACATAAGTTTGGTTTGATGATAAGAGGGTCTCGTTTGTTCTCAGAGTTTGAGTTCCTGTTAAGGTATCTGCAGAGGTTGTGGTGAAAAACCA	1	2	1	2	1	2	1	1	2	1	2	1	1	1	1	2	1	1	1	1	1	1	2	2	1	1	1	2	1	2	2	2	1	2	1	2	1	2	1	2	1	2	1	2	1
YL-02		SCAFFOLD41774.2731	Redundant	NNNNNNNNNNNNNNNNNNNNNATATTCAATGATGCTCGTGAGTCACTCTGCCTGCCCATTTGAAATGCCCATAGGCGAACAAGGCATGTTGGGCGGCAATT	1	2	1	2	1	2	2	1	2	2	2	1	2	1	1	2	1	1	1	1	1	1	2	2	1	1	1	2	1	2	2	2	2	2	1	2	1	2	2	2	1	2	1	2	2
YL-02		SCAFFOLD65978.21671	Redundant	GTCAAGAGTTCTTTGGGTCGGAATTGGAGCAGGTGTAGCTGCTGCAGCGGCACTTGCTTTTGTGATTGTTCTTGTTTTATGTTTCTGCAAAAGCCGAAGGA	1	2	1	2	1	2	2	1	2	2	2	1	2	1	1	2	0	1	2	1	2	1	2	2	1	2	1	2	1	2	2	2	2	2	1	2	1	2	2	2	1	2	1	2	2
YL-02		SCAFFOLD65978.3231	Redundant	TATATCAGAACACTATGCTGTCAATGTTAACTGCTAAGATTTTACATACTAATATACTAACAACTTATGTGTCGAATCAAGCTGAAACAGCTGAAGGGTGA	1	2	1	2	1	2	2	1	2	2	2	1	2	1	1	2	1	1	2	1	2	1	2	2	1	2	1	2	1	2	2	2	2	2	1	2	1	2	2	2	1	2	1	2	2
YL-02		SCAFFOLD65978.3877	Redundant	AATGTTTCGATATCTTCACACCTTAGCTTTAAAGTTCTTAACAAGAATTTCGGACTATTTTTTCACATTAGCAATTACTCTCAGTCTTGATGGTGTTTTAA	1	2	1	2	1	2	2	1	2	2	2	1	2	1	1	2	0	1	2	1	2	1	2	2	1	2	1	2	1	2	2	2	2	2	1	2	1	2	2	2	1	2	1	2	2
YL-02		SCAFFOLD70076.6822	Redundant	AAGTAATACATGTTTGATTCATCAGGTCTCGGGTTCGAGTGTTGTGGATGGAAAAAATGTCTGTTGGGAAAGTTAGCACTACATACCTATAAATATTCTCG	1	2	1	2	0	2	1	1	2	1	2	2	1	1	2	2	2	1	1	1	1	2	2	2	0	1	1	2	2	2	1	2	1	1	1	2	1	2	1	2	2	2	1	1	2
YL-02		SCAFFOLD70076.6848	Redundant	TCTCGGGTTCGAGTGTTGTGGATGGAAAAAATGTCTGTTGGGAAAGTTAGCACTACATACCTATAAATATTCTCGGCTCGGACAAGATTACCTCTAATACG	1	2	1	2	2	2	1	1	2	1	2	2	1	1	2	2	2	1	1	1	1	2	2	2	0	1	1	2	2	2	1	2	1	1	1	2	1	2	1	2	2	2	1	1	2
YL-02		SCAFFOLD70076.6876	Redundant	AAATGTCTGTTGGGAAAGTTAGCACTACATACCTATAAATATTCTCGGCTCGGACAAGATTACCTCTAATACGAAGATACATGTGGGAAACTAAAAAAAAT	1	2	1	2	2	2	1	1	2	1	2	2	1	1	2	2	2	1	1	1	1	2	2	2	0	1	1	2	2	2	1	2	1	1	1	2	1	2	1	2	2	2	1	1	2
YL-02		SCAFFOLD7779.10583	Redundant	TAGGTTGCTGAGCGCATCATATCAGTTATAGAGGAGAATCTCAGAAGCACGCCTCCATCACCACTACTGATATCCTTTGATGCTGTAGAAGTTCGGAAGCA	1	2	1	2	1	2	2	1	2	2	2	1	2	1	1	2	1	1	1	1	1	1	2	2	1	1	1	2	1	2	2	2	2	2	1	2	1	2	2	2	1	2	1	2	2
YL-02		SCAFFOLD78927.1579	Redundant	GAGGCGGTACTAGTGATCGCGACCAACTCTCAAATCGAAACAAAGAGAAAGATATCATACGAGTTGTAACCCCGATATTAACTTCTAAAAAATAATTTATT	1	2	1	2	1	2	1	1	2	1	2	1	1	1	1	2	1	1	1	1	2	1	2	2	1	1	1	2	1	2	2	2	1	2	1	2	1	2	1	2	1	2	1	2	1
YL-02		SCAFFOLD93083.4747	Attached	ATTTGAGATAGCTGATCTCTGTTCTTGTTTGACAGTTATATCTCAACTGATTCCGTTTAGAATTTAATTATAGGCTGTCCCAACATCAAGAGGCCGGGCTG	1	2	1	2	1	2	1	0	2	1	2	1	1	2	1	2	2	1	1	1	1	2	2	2	1	1	1	2	1	2	2	1	1	2	1	2	2	2	1	2	2	2	1	2	1
YL-02		SCAFFOLD93083.5130	Attached	TTAAGTAGTGGATTGATTTTCTACACTACTTTTGACTTTTTCATTATTTTGTAGCCTCAAACCATCAAGATCAGTAAACCTGATAAAGCCAAAGACTTAAC	1	2	1	2	1	2	1	0	2	1	2	1	1	2	1	2	2	1	1	1	1	2	2	2	1	1	1	2	1	2	2	1	1	2	1	2	2	2	1	2	2	2	1	2	1
YL-02		SCAFFOLD93083.5162	Attached	TGACTTTTTCATTATTTTGTAGCCTCAAACCATCAAGATCAGTAAACCTGATAAAGCCAAAGACTTAACTTCCTCAACAAGTATGATGCAGAAACCAGCAT	1	2	1	2	1	2	1	0	2	1	2	1	1	2	1	2	2	1	1	1	1	2	2	2	1	1	1	2	1	2	2	1	1	2	1	2	2	2	1	2	2	2	1	2	1
YL-02		SCAFFOLD93083.5495	Attached	AAGGTTTTTTTATACTACCATGGTTATCCCCTCACCTTATGGATAAGAAGCTAATCTCTTTGGAGGTATATAATCGCCCCTCCCACAAGTGTCACTCCTAG	1	2	1	2	1	2	1	0	2	1	2	1	1	2	1	2	2	1	1	1	1	2	2	2	1	1	1	2	1	2	2	1	1	2	1	2	2	2	1	2	2	2	1	2	1
YL-03	0	DArT_SNP_0202	Framework	TGCAGTTGTATTTGGTGGTGCTGCATTAGTATTTGGTATGGTGGTCTCCAAGTTAGATCTGCATGATGT	2	2	2	1	2	1	2	2	2	0	2	1	0	1	2	2	1	2	1	1	2	0	2	1	2	2	1	2	1	1	1	0	2	1	1	2	2	1	1	2	2	2	1	2	1
YL-03	0.5	DArT_SNP_0231	Framework	TGCAGTGATAGGTAGAAGAGTACAAAACAAATCCAAGTATAAAAACAATGTCATGATGGTTTTACAGAT	2	2	2	1	2	1	2	2	2	2	2	1	1	1	2	2	1	2	1	1	2	2	2	1	2	2	1	2	1	1	1	2	2	1	1	2	2	1	1	2	2	2	1	2	1
YL-03	1.7	DArT_PAV_0277	Framework	TGCAGCCAAAAGTTGTCAGCACTAATAGCACAATGGAAAAAAAAATATCTAGCAATCAGTAACTACCTT	2	2	2	1	2	0	2	2	2	2	2	0	1	1	2	2	1	2	1	1	2	2	2	1	2	2	1	2	0	1	1	2	2	1	1	2	2	1	1	2	2	2	1	2	1
YL-03	5.3	DArT_SNP_0538	Framework	TGCAGCTGTGCCGCGAAAGGAAGAAGTTTGTTAGGCTAGCACTTGATGGACGGTGCTCGCTAGCCGCTG	2	2	2	1	2	1	0	2	2	2	1	1	1	2	2	2	2	2	1	1	2	0	2	1	2	2	1	2	1	1	1	2	2	1	1	2	2	1	1	2	2	2	1	2	1
YL-03	7	DArT_SNP_1503	Framework	TGCAGCAAAGTTGCAATCTTTTTTGTTTGATTTACATCTTACAGATCGGAAGAGCGGTTCAGCAGGAAT	2	2	2	1	2	1	2	2	2	2	1	1	0	2	2	2	2	2	1	1	2	2	2	1	2	2	1	2	1	1	1	2	2	1	1	2	2	1	1	2	2	2	1	2	1
YL-03	15.7	DArT_SNP_1335	Framework	TGCAGATAAAAGAACTTCCAATGGTCAAAGTTCATTTACAGATCGGAAGAGCGGTTCAGCAGGAATGCC	2	2	1	1	2	1	2	2	2	2	1	2	1	2	2	2	2	1	2	1	2	2	2	1	2	2	1	2	1	1	1	1	2	1	1	2	2	1	1	2	2	2	1	2	1
YL-03	18.4	DArT_SNP_0890	Framework	TGCAGGAAGTCGTGTTGGATACTTTTATGGAGTTCATTACAGATCGGAAGAGCGGTTCAGCAGGAATGC	2	2	1	1	2	1	2	2	2	2	1	2	1	1	2	2	1	1	2	1	2	1	2	1	2	2	1	2	1	1	1	1	2	1	1	2	2	1	1	2	2	2	1	2	1
YL-03	18.9	DArT_SNP_0105	Framework	TGCAGGGAAGTGGGTCAGGCAAATATATCTCATTCAGTGTCATCTCGAGTAATGACTCGGGATACTTTA	2	2	1	1	2	1	2	2	2	2	1	2	1	1	2	2	1	1	2	1	2	1	2	1	2	2	1	2	1	1	1	1	2	1	1	2	2	1	1	2	2	2	1	2	1
YL-03	20.5	DArT_PAV_1017	Framework	TGCAGTAGGAGGTTTCTTCCTACTATTCCCGGTATATTTTTGGTTTACTTTATACGTTTCTCTCTGTGC	2	2	1	1	2	1	2	2	2	2	1	2	1	1	2	2	1	1	2	1	2	1	2	1	2	2	1	2	1	1	1	1	2	1	1	2	2	1	1	2	2	2	1	1	1
YL-03	22.1	DArT_SNP_0186	Framework	TGCAGTCATGGTGTTCCCTTACATGGAAGCTGTTGTTGGTGAGTTCCCTTTTCCTTTCTGTAATGGCGT	2	2	1	1	2	1	2	2	2	2	1	2	1	1	2	2	1	1	2	1	2	1	2	1	2	2	1	2	1	1	1	1	2	1	1	2	2	1	1	2	2	2	1	1	2
YL-03	22.7	DArT_PAV_0092	Framework	TGCAGAGACGGAAGTTGAATTAGTGATGATGGTTTGTAAACTAACGCTCACTGATGTCATCAGCAATTT	2	2	1	1	2	1	0	2	2	2	1	2	1	1	2	2	1	1	2	1	0	1	2	1	2	2	1	2	1	1	1	1	2	1	1	0	2	1	1	2	2	2	1	1	2
YL-03	23.3	DArT_PAV_0584	Framework	TGCAGGTTGGAAACTTATCTCAAATTCTACTTTACAGATCGGAAGAGCGGTTCAGCAGGAATGCCGAGA	2	2	1	0	2	1	2	2	2	2	1	2	2	1	2	2	1	1	2	1	1	1	2	1	2	0	1	2	1	1	1	1	2	1	1	0	0	1	0	2	2	2	1	1	2
YL-03	25.1	DArT_SNP_0843	Framework	TGCAGCCTTTGGCGGAGATGAAGTCACGGGCGCAGAAGCCACATTACTAGCTTCCGCCGCTGGCTTACA	2	2	1	1	2	1	2	2	2	2	1	2	0	1	2	2	1	1	2	1	1	1	1	1	2	2	1	2	1	0	1	1	2	1	1	2	2	1	1	2	2	2	1	1	2
YL-03	25.7	DArT_SNP_0874	Framework	TGCAGCATGCAGGTAACCTAAGACTGAGCAGATAGACATATTTCATGGTCTAAAACATTTTGAATTTGG	2	2	1	1	2	1	2	2	2	2	1	2	1	1	2	2	1	1	1	1	1	1	1	1	2	2	1	2	1	1	1	1	2	1	1	2	2	1	1	2	2	2	1	1	2
YL-03	26.2	DArT_SNP_0104	Framework	TGCAGACACATTTTGTGACGGCATGCAAGCTTACAGATCGGAAGAGCGGTTCAGCAGGAATGCCGAGAC	2	2	1	1	2	1	2	2	2	2	1	2	0	1	2	2	1	1	1	1	1	1	1	1	2	2	1	2	1	1	1	1	2	1	1	2	2	1	1	2	2	2	1	1	1
YL-03	27.9	flowercolour	Framework		2	2	1	1	2	1	2	2	2	2	1	2	1	1	2	2	1	1	1	1	1	1	1	1	2	2	1	2	1	1	1	1	2	2	1	2	2	1	1	2	2	2	1	1	1
YL-03	30.7	SCAFFOLD13933.34382	Framework	ATAGCTTCCATGAAAATATTATATCAATCACTGCTGCTTCTGCCTCACTCTTTGCCCGAGTTCGGTTCCAGATATTTGGCGATCCAGATGCTGCAGATGTT	2	2	1	1	2	1	2	2	2	2	1	2	1	1	2	2	1	1	1	1	1	1	1	1	2	2	1	2	1	1	1	1	2	1	1	2	2	1	1	2	2	2	1	1	2
YL-03	31.7	SCAFFOLD145132.21433	Framework	CCATTAAACTAACACGTGTTGTGAGAAGTTGTTAGAATGCTGTTTGAGTACTTTTTTGTTTGAATGGCTAATGAATGAATGAATGGAAGCACTTATTATAT	2	2	1	1	2	1	2	2	2	2	1	2	1	1	2	2	1	1	1	1	1	1	1	1	2	2	1	2	1	1	1	1	2	1	1	2	2	1	1	2	2	2	1	1	2
YL-03	32.3	SCAFFOLD307297.1349	Framework	TTATTGGTTCATAATTGAAACGCATAACTTGACTGTTATTGTTTCTGTTACTTCGTAAGTACTCATGGTTCTCGTGTGATTCACACTCTTATCTTACACAA	2	2	0	1	2	1	2	0	2	2	1	2	1	1	2	2	1	1	1	1	1	1	1	1	2	2	1	2	1	1	1	0	2	1	1	2	2	1	1	2	2	2	1	1	2
YL-03	37.1	SCAFFOLD195771.30723	Framework	CTGGCCTGGCCTGTTATAGGTCAGGTAATAGGCCCCAGTTAGGCGACCTGGCCTGTTTCCACCATTAGGCTTAGTCAATAAGAAACAACTTTACCATTGCG	2	2	2	1	2	1	2	2	2	1	0	2	1	1	2	2	1	1	2	1	1	1	1	1	2	1	1	2	1	1	1	1	2	1	1	2	1	1	1	2	2	2	1	1	2
YL-03	39.3	SCAFFOLD85195.14795	Framework	CGTTGTTGTCGTCAATTTCATATATATGTTTTTCTCTCAGCTAGATTATCATTGTTATGAAGTTCTAAAGCATATTTTAAGGACTATAGGGAGGTCTTCGA	2	2	2	1	2	1	2	2	2	1	0	2	1	1	2	2	1	1	2	1	1	1	1	1	2	1	1	2	1	1	2	1	2	1	1	2	1	1	1	2	2	2	2	1	2
YL-03	39.9	SCAFFOLD81053.35465	Framework	TATTTTCTGTCTGCAGTGATGAAGGTGTTGTTGCAGTTGAGCCAGCAGCCACTGCTTCAGTTATTCCTGGCGAGCCTATGGACATCCTGACCGCCTTGCAG	2	2	2	1	2	1	2	2	2	1	0	2	1	1	2	2	1	1	2	1	1	1	1	1	2	1	1	2	1	1	2	1	2	1	1	2	1	1	1	2	2	2	2	1	2
YL-03	41.5	DArT_SNP_0876	Framework	TGCAGAACACGCTCACGTGTTAGAAAAATGACAATAACAACAGATACTTCAAAACGATAACAGAAGAGA	2	2	2	1	2	1	2	2	2	1	0	2	1	1	2	2	1	1	2	1	1	1	1	1	1	1	1	2	1	1	2	1	2	1	1	2	1	1	1	2	2	2	2	1	2
YL-03	42	SCAFFOLD210128.1373	Framework	ACTGAAGGCAAAAACCTATATTTCTGCTATCTTTCGTGAGTAGAACACATTAAATATGCTGGCTCTATATACATAACATGAAGCCTATGCCTTTCCCAGGA	2	2	2	1	2	1	2	2	2	1	0	2	1	1	2	2	1	1	2	1	1	1	1	1	1	1	1	2	1	1	2	1	2	1	1	2	1	1	1	2	2	2	2	1	2
YL-03	42.6	DArT_PAV_0243	Framework	TGCAGTGTAAGTAGTCATTTCAGATTATGCTTTGAAATTGTTATATGTTCATGCAAATGCTTCTTACAG	2	2	2	1	2	1	2	2	2	1	0	2	1	1	2	2	1	1	2	1	1	0	1	1	1	1	1	2	1	1	2	1	2	1	1	2	1	1	1	2	2	0	2	1	2
YL-03	43.8	DArT_PAV_0841	Framework	TGCAGGGTTGAAGATTAGTGATGCTGTTGTTTTGATTGATAGGGAGCAAGGTGGGAGAGAGAATTTGTT	2	2	2	1	2	1	2	2	2	1	2	2	1	1	2	2	1	1	2	1	1	1	1	1	2	1	1	2	1	1	2	1	2	1	1	2	1	1	1	2	2	2	0	1	2
YL-03	44.9	DArT_PAV_0755	Framework	TGCAGTCTTCAAATGCCATAAGGCAACATAGCTTACAGATCGGAAGAGCGGTTCAGCAGGAATGCCGAG	2	2	2	1	2	1	2	2	2	1	2	2	2	1	2	2	1	1	2	1	1	1	1	1	2	1	1	2	1	1	2	1	2	1	1	2	1	1	1	2	2	2	1	1	2
YL-03	48.9	SCAFFOLD55233.40634	Framework	CTATCAGGTAAGGAGTTGTTGTAAATCTCTTCTTCTTCTTCTTCCATACCCTCCAAACTCTTTCTCCTTTTTCTCCTTTTCTTCCTCCTAAGGTCCAATCC	2	1	2	1	2	1	2	2	2	1	2	2	1	1	2	2	1	1	2	1	1	1	0	1	2	1	1	2	1	1	2	1	2	2	1	2	1	1	1	2	2	2	1	1	2
YL-03	49.4	SCAFFOLD55233.26622	Framework	GCTATGGTTCCACTCGGTTCGTTTCCAAGCCTACCATGAACAGAACAAGTCTACCTCAATCAAGTATGGAGATGGGTGCCTACAGGCTACAAGGAACTGCA	2	2	2	1	2	1	2	2	2	1	2	2	1	1	2	2	1	1	2	1	1	1	0	1	2	1	1	2	1	1	2	1	2	2	1	2	1	1	1	2	2	2	0	1	2
YL-03	53.6	DArT_SNP_0968	Framework	TGCAGATGAAAATGAAAGCATAGTCAATAGATTTATTACAGATCGGAAGAGCGGTTCAGCAGGAATGCC	2	2	2	1	2	1	2	2	2	1	2	2	1	1	2	2	1	1	2	1	1	1	2	1	2	1	1	2	1	1	2	1	2	0	1	2	1	1	1	2	2	2	2	1	1
YL-03	56.5	DArT_PAV_0521	Framework	TGCAGGCATCTGAAAATCTCGGTATGGCTATGATCTACACACTGGTCACCTCTGCTAAAGAGTGGTTGG	2	2	2	2	2	1	2	2	1	1	2	2	1	1	2	2	1	1	2	1	1	1	2	2	1	1	1	2	1	1	2	1	2	2	1	2	1	1	1	2	2	2	2	1	1
YL-03	58.7	DArT_PAV_0417	Framework	TGCAGTCTCAGTCAATGTCAATCCACTAACAACATTCAAATACACAGCCTGTTGTACAAAGGCAAAAAA	2	2	2	2	2	1	2	2	1	1	2	2	1	1	1	2	1	1	2	1	1	1	2	2	1	1	1	2	1	1	2	1	2	2	1	2	1	1	1	2	2	0	2	1	1
YL-03	59.8	SCAFFOLD90146.20555	Framework	TTGTTGATATAAGTATTGACTAATATCTGTCTCCATTTTTTGCCTTTGTATAACAGGCTGTGTATTTGAATGTTGTTAGTGGATTGACATTAACTGAGACT	2	2	2	2	2	1	2	2	1	1	2	2	1	1	1	2	1	1	2	1	1	1	2	2	1	1	1	2	1	1	2	1	2	1	1	2	1	1	1	2	2	2	2	1	1
YL-03	60.3	DArT_PAV_0918	Framework	TGCAGTACTATATGTCTCTGGTGAAGAGGTTTGTTTTAGCCGAGCCTCATAATGGTTTTACAGATCGGA	2	2	2	2	2	1	2	2	1	1	2	2	1	1	1	2	1	1	2	1	1	1	2	2	1	1	1	2	1	1	2	1	2	1	1	2	1	1	1	2	2	2	2	1	1
YL-03	62.5	DArT_SNP_0856	Framework	TGCAGCTGCCTCTGCATAAGCCTGAGATCGCTTTTTGATGGGGTTACTGAATTGTAAGAGTAGGAGGTT	2	2	2	2	2	0	2	2	1	1	2	2	1	1	1	2	1	1	2	1	1	1	2	2	1	1	1	2	1	1	1	1	2	2	1	2	0	2	1	2	2	2	1	1	1
YL-03	73.9	DArT_SNP_1115	Framework	TGCAGTGTAATTTTTCCTGTTATGTTGCACTAGTTGTAGACTTGCAGTCTTTTGTAATAAATAGGGGGC	2	2	2	2	2	1	2	2	2	1	2	2	2	1	1	2	1	1	2	1	2	1	1	2	1	1	2	2	1	1	1	1	2	2	1	2	1	2	2	2	2	2	1	1	2
YL-03	83.3	SCAFFOLD285974.2195	Framework	GAATTGGCACCAATCAAAGCAAGTAGCACAGCAGTTTCCAAACAATGCTGCAAATACGGATCCNNNNNNNNNNNNNNNNNNNNNNNNNNNNNNNNNNNNNN	2	2	2	2	2	1	2	2	2	2	2	2	2	1	2	2	1	1	2	1	2	1	2	1	2	1	2	2	1	1	2	1	2	0	1	2	1	2	2	2	2	2	2	1	2
YL-03	89.9	DArT_PAV_0548	Framework	TGCAGTAGCAGAGGAAGTAGCTAAGGGTCCTACAACTAAACTTGTTGTTGGAGCTTCATCTAATGGCAT	2	2	2	2	2	1	2	2	2	1	2	2	2	1	2	2	1	1	2	1	2	1	1	1	1	1	2	2	1	1	2	1	2	1	1	2	1	2	2	2	2	2	2	1	2
YL-03	90.4	DArT_SNP_1105	Framework	TGCAGAATGATTGTTTTACTGCTAGTGTGCTACTGCTCACGTGTTTTATACAAGAGGGAGGGGTAAACT	2	2	2	2	2	1	2	2	2	1	0	2	2	1	2	2	1	0	2	1	2	1	1	1	1	1	2	2	1	1	2	1	2	1	1	2	1	2	2	2	2	2	2	1	2
YL-03	91.5	DArT_SNP_0299	Framework	TGCAGAAGCAGGATCATCAAATATTTCTTCGCTATAATCAGTTCGGTAATTACAGATCGGAAGAGCGGT	2	2	2	2	2	1	2	2	2	1	0	2	0	1	2	2	1	1	2	1	2	1	1	1	1	1	2	2	1	1	2	1	2	1	1	2	1	2	2	2	2	2	2	1	2
YL-03	92.1	DArT_SNP_0206	Framework	TGCAGGTATGAAAACAGCCTCCCCAAGGTGTTGCTCAAACGTCCACGGTTCAATATCTGATAGGAAAAA	2	2	2	2	2	1	2	2	2	1	0	2	2	1	2	2	1	1	2	1	2	1	1	1	1	1	2	2	1	1	2	1	2	1	1	2	1	2	2	2	2	2	2	1	2
YL-03	92.6	DArT_SNP_1106	Framework	TGCAGAAGTTTCAAGAACGATTATGGAATTATCCAAAGTGGCCACGCTTTCAACTTTACAGATCGGAAG	2	2	2	2	2	1	2	2	2	1	0	2	2	1	2	2	1	1	2	1	2	1	1	1	2	1	2	2	1	1	2	1	2	1	1	2	1	2	2	2	2	2	2	1	2
YL-03	93.2	SCAFFOLD294621.1209	Framework	GGGTGTGAGATCGAGTTTAGATTCAAAGTCTCACCCGACAAATATTTGAGATAAGATTAACTTTGGGTCTAAGGTCGGATACAAAAAATAACTTATTCAAT	2	2	2	2	2	1	2	2	2	1	0	2	2	1	2	2	1	1	2	1	2	1	1	1	2	1	2	2	1	1	2	1	2	1	1	2	1	2	2	2	2	2	2	1	2
YL-03	94.2	DArT_PAV_0960	Framework	TGCAGAGCACATTGCAGACATAATGACAAAGCCTCTCAAATTAGAGCAATTTGTGAAGCTTGGAGGGAT	2	2	2	2	2	1	2	2	2	1	1	2	2	1	2	2	1	1	2	1	2	1	1	1	2	1	2	2	1	1	1	1	2	1	1	2	1	2	2	2	2	2	2	1	2
YL-03	94.8	DArT_PAV_0963	Framework	TGCAGGTAAGTAGTGTAATAAATATTTTGGACGACCTCCACATTTGATGCCATATGAATGAGGAATTGA	2	2	2	2	2	1	2	2	2	1	1	2	2	1	2	2	1	0	2	1	2	1	1	1	2	1	2	2	1	1	1	1	2	1	1	2	1	2	2	2	2	2	2	1	2
YL-03	97.6	DArT_SNP_0448	Framework	TGCAGCTCCGTGCTGAAAATATAAACATACTTGGCTTGGGGAGTAAAAGAAAGAAAGAAAATAGACTCA	2	2	2	2	2	0	2	2	2	2	1	2	2	1	2	2	1	1	2	1	2	1	2	1	2	1	2	2	1	1	1	0	2	1	1	2	1	2	2	2	2	2	2	1	2
YL-03	102.4	DArT_PAV_0500	Framework	TGCAGCTGTGGTAAATCTAATCCTTCTATTCAAATTTTTTACCAAGGGAACACCAAAACCGTACAGTTT	2	2	1	2	2	1	2	2	2	0	1	2	2	1	2	2	1	1	2	1	2	1	2	1	2	2	2	2	1	1	1	1	2	1	1	2	2	2	2	2	2	2	1	1	2
YL-03	103	DArT_PAV_0057	Framework	TGCAGGTAGAGGTACTTTCTAGTACTCAAATGTAAAACTCATATTGATTTACAGATCGGAAGAGCGGTT	2	2	1	2	2	1	2	2	2	2	1	2	2	1	2	2	1	1	2	1	2	1	2	1	2	2	2	2	1	1	1	1	2	1	1	2	2	2	0	2	2	2	1	1	2
YL-03	104.7	DArT_SNP_1312	Framework	TGCAGAGTCTCATCGCATTGCGGCGCGACGAGGATTTCAACGAGGGACTTACAGATCGGAAGAGCGGTT	2	2	1	2	2	1	2	2	2	2	1	2	2	1	2	2	1	1	2	1	2	1	2	1	2	2	2	2	1	1	1	1	2	1	1	2	2	2	2	2	2	2	1	2	2
YL-03		DArT_PAV_0002	Attached	TGCAGAAACAGAATTTTTCGAAAACAGATTTTTTTTCCAGCAGCGAAAACAAAATTTCAGCAAGTTCAG	2	2	1	1	2	0	2	2	2	2	1	2	1	1	2	2	1	1	1	1	1	1	1	1	2	2	1	2	1	1	1	1	2	0	0	2	2	1	1	2	2	2	1	0	2
YL-03		DArT_PAV_0115	Redundant	TGCAGAGACATGTTTAGCCAAATCTGCTTCCTTCAAGATAACTATTGTATCATATATGAATCGAAGGGA	2	2	1	1	2	1	2	2	2	0	1	2	1	1	2	2	1	1	1	1	1	1	1	1	2	2	1	2	1	1	1	1	2	1	1	2	2	1	1	2	2	2	1	1	2
YL-03		DArT_PAV_0163	Attached	TGCAGAGTTGAATAAAAAGAATAAAAGATGGAACATAGAAACAAAAGGTTACAGATCGGAAGAGCGGTT	2	2	1	1	2	1	2	2	2	2	1	2	1	1	2	2	1	1	2	1	1	1	1	1	2	1	1	2	1	1	1	1	2	1	1	0	2	1	1	2	2	2	1	1	2
YL-03		DArT_PAV_0164	Attached	TGCAGAGGTTTGTAAAGTGAGGCCATTTGGCCTTAGTGAAGATATTCATATCTATTTTTCACGTGGTAA	2	2	1	1	0	1	2	2	2	2	1	2	1	1	2	2	1	1	1	1	1	1	1	1	2	2	1	0	1	1	1	1	2	1	1	2	0	1	1	2	2	2	1	1	1
YL-03		DArT_PAV_0168	Redundant	TGCAGAGATTGGAAAGGTTTTCCAGTCTTACTCTTTACAGATCGGAAGAGCGGTTCAGCAGGAATGCCG	2	2	1	1	2	1	2	2	2	2	1	2	1	1	2	2	1	1	1	1	1	1	1	1	2	2	1	2	1	1	1	1	2	1	1	2	0	1	1	2	2	2	1	1	2
YL-03		DArT_PAV_0190	Redundant	TGCAGGAGAACAAAAGATCAACAATATTGAAACGAGGGCTACGAGTAATTTTTCATATTACAGATCGGA	2	2	2	2	2	1	2	2	1	1	2	0	1	1	1	2	1	1	2	1	1	1	2	2	1	1	1	2	1	1	2	1	2	2	1	0	1	1	1	2	2	2	2	1	1
YL-03		DArT_PAV_0256	Attached	TGCAGTAGAGATGCACCTCAAATCTTGTCCGTTACAGATCGGAAGAGCGGTTCAGCAGGAATGCCGAGA	2	2	1	1	2	1	2	2	2	2	1	2	1	1	2	2	1	1	1	1	1	1	1	1	2	2	1	2	1	1	1	1	2	1	1	2	2	1	1	2	2	0	1	1	1
YL-03		DArT_PAV_0270	Redundant	TGCAGTACCAACCAAACCGATCCATCAGTGCTTATCGGAAATCCAAGTCAAAAAAATGTTTTTTTGCAG	2	2	2	2	2	1	2	0	2	1	0	2	2	1	2	2	1	1	2	1	0	1	1	1	2	1	2	2	1	1	1	1	2	1	1	2	1	2	2	2	2	2	2	1	2
YL-03		DArT_PAV_0326	Attached	TGCAGCTAATACCCCACTCACTAGCTGCTGAAGAACCTACAAAAAGCGTAATTTATTAGTTACAGATCG	2	2	1	1	2	1	2	2	2	2	1	2	0	1	2	2	1	1	1	1	1	1	1	1	2	2	1	2	1	1	1	1	2	1	1	2	2	1	1	2	2	2	1	1	2
YL-03		DArT_PAV_0331	Redundant	TGCAGAGGAAAAAATTACAAATATAGACCCTCTTCCGATCTGTAATACCTTGTACAATTTTACAGATCG	2	2	2	2	2	1	2	2	1	1	2	2	1	0	2	2	1	1	2	1	1	1	2	2	1	1	1	2	1	1	2	1	2	2	1	2	1	1	1	2	2	2	2	1	1
YL-03		DArT_PAV_0332	Redundant	TGCAGTTACACGTGTGTGAATCACTTTATTGAAGAGTTTTGTTAGCGGCTGTTTACAGATCGGAAGAGC	2	2	1	1	2	1	2	2	2	2	1	0	1	1	2	2	1	1	1	1	1	1	1	1	2	2	1	2	1	1	1	1	2	1	1	2	0	1	1	2	2	2	1	1	2
YL-03		DArT_PAV_0336	Redundant	TGCAGGATGCGGTGAATAGCCCGAAGATGTGCTTCTTTAGGATTATGCATAAATTGACTTACCACCCCT	2	2	1	1	2	1	2	2	2	2	1	0	1	1	2	2	1	1	1	1	1	1	1	1	2	2	1	2	1	1	1	1	2	1	1	2	2	1	1	2	2	2	1	1	2
YL-03		DArT_PAV_0350	Redundant	TGCAGAGGAAATGGGACTTCCCACCTTTGAAGCTTCTGATTTGGAACAGGTACTAATAAATGAACTTGT	2	2	2	1	2	1	2	2	2	1	0	2	1	1	2	2	1	1	2	1	1	1	1	1	2	1	1	2	1	1	1	1	2	1	1	2	1	1	1	2	2	0	1	1	2
YL-03		DArT_PAV_0364	Attached	TGCAGTGAACCTCAAATGAAAAAAGGGTGTGTTGGCTTTTTTTTTGATGAAATTACAGATCGGAAGAGC	2	2	1	1	2	1	2	2	2	0	1	2	1	1	2	2	1	1	1	0	1	1	1	1	2	2	1	2	1	1	1	1	2	1	1	2	2	1	1	2	2	2	1	0	2
YL-03		DArT_PAV_0418	Redundant	TGCAGGTAGCCTAGCAGGTAAGTTAGCTCAGTAATTACAGATCGGAAGAGCGGTTCAGCAGGAATGCCG	2	2	1	1	2	0	2	2	2	2	1	2	1	1	2	2	1	1	1	1	1	1	1	1	2	2	1	2	1	1	1	1	2	1	1	2	2	1	1	2	2	2	1	1	2
YL-03		DArT_PAV_0446	Redundant	TGCAGGAAAAGTTTCAGAACTCAACAATGTTTGATTCAAGTGTTCCATTGTTGAATTAGTGAACCGTGA	2	2	1	2	2	1	2	2	2	0	1	2	2	1	2	2	1	1	0	1	2	1	2	1	2	2	0	2	1	1	1	1	2	1	1	2	2	2	2	2	2	2	1	1	2
YL-03		DArT_PAV_0517	Redundant	TGCAGTTACTTTGGTCATGTACTCACCAATCTCCACTTCAATCTGTCCCCACTCTAACGCTTTTTCTAT	2	2	1	1	2	1	2	2	2	2	1	2	1	1	2	2	1	1	1	1	1	1	1	1	2	2	1	2	1	1	1	1	2	1	1	2	2	1	1	2	2	2	1	1	2
YL-03		DArT_PAV_0523	Redundant	TGCAGAAAGCTTCATGGATAGAAACTAAGAAGAGAAAATTTTGATTTGTTCAGTATTTTCAAGATCGGA	2	2	1	1	2	1	2	2	2	0	1	2	1	1	2	2	1	1	1	1	1	1	1	1	2	2	1	2	1	1	1	1	2	1	1	2	2	1	1	2	2	2	1	1	2
YL-03		DArT_PAV_0528	Attached	TGCAGTTAGTAAAGATGAAACATATAATAAGTGCTTCCATTCATTCATTAGCCATTCAAACAAAAAAGT	2	2	1	1	2	1	2	2	0	2	1	2	1	1	2	2	1	1	1	1	1	1	1	1	2	2	1	2	1	1	1	1	2	1	1	2	0	1	1	2	2	2	1	1	2
YL-03		DArT_PAV_0537	Redundant	TGCAGACAATACCTATTATCCAAAACAATGAAGAAAACTAGACATCACAATGAAAAGGATGAAAAACAA	2	2	1	1	2	1	2	2	2	2	1	2	1	1	2	2	1	1	2	1	2	1	2	1	2	2	1	2	1	1	1	1	2	1	1	2	2	1	1	2	2	2	1	2	1
YL-03		DArT_PAV_0568	Attached	TGCAGGTTGAGGCCTGAGGGTATCATTTAGCTACACCCAACTCAATGCATTCCCCCATCATCCAGCATA	2	2	1	1	2	1	2	2	2	2	1	2	1	1	2	2	1	1	1	1	1	1	1	1	2	2	1	2	1	1	1	1	2	1	1	2	2	1	1	2	2	2	1	2	1
YL-03		DArT_PAV_0569	Attached	TGCAGAACATTTTTGTAGAGTCACATTTGACATTTGCATCATTTGTTTGGTTGAACTATTACAAAAAAT	2	2	1	1	2	1	2	2	2	2	1	2	1	1	2	2	1	1	1	1	1	1	1	1	2	2	1	2	1	1	1	1	2	1	1	2	2	1	1	2	2	2	1	1	1
YL-03		DArT_PAV_0583	Redundant	TGCAGCAAGCAAATAAAGACGCGGAAACCGATCTCTCAAACAAGTATAACCACACCAAACATCCTACCT	2	2	1	1	2	1	2	2	2	2	1	2	1	1	2	2	1	1	1	0	0	1	1	1	2	2	1	2	1	1	1	1	2	1	0	2	2	1	1	2	2	2	1	1	1
YL-03		DArT_PAV_0592	Attached	TGCAGCTAATACCCCACTCACTAGCTGCTGAAGAACCTACAAAAAGCGTAATCATTAGTTACAGATCGG	2	2	1	1	2	1	2	2	2	2	1	2	0	1	2	2	1	1	1	0	1	0	1	1	2	2	0	2	1	1	1	1	2	1	1	2	2	1	0	2	2	2	1	1	2
YL-03		DArT_PAV_0598	Redundant	TGCAGCAGGGGGCTGGTTTTTTTGTAGCAGAGGGACAGATTTATGCTGCAATTCTTACAGATCGGAAGA	2	2	1	1	2	1	2	2	2	2	1	2	1	1	2	2	1	1	1	1	1	1	1	1	2	2	1	2	0	1	1	1	2	1	1	2	2	1	1	2	2	2	1	1	2
YL-03		DArT_PAV_0605	Redundant	TGCAGATTCTGTAAGCTTTTCTTTATGTTAGTGTTATTACAGATCGGAAGAGCGGTTCAGCAGGAATGC	2	2	1	1	2	1	2	2	2	2	1	2	0	1	2	2	1	1	2	1	2	1	2	1	2	2	0	2	1	1	1	1	2	1	1	2	2	1	0	2	2	2	1	1	2
YL-03		DArT_PAV_0649	Redundant	TGCAGGATGTGGTGAATAGCCCTAAGATGTGCTTCTTTAGGATTATGCATAAATTGACTTACCACCCCT	2	2	1	1	2	0	2	2	2	2	1	2	1	1	2	2	1	1	1	0	1	1	1	1	2	2	1	2	1	1	1	1	2	1	0	2	2	0	1	2	2	2	1	1	2
YL-03		DArT_PAV_0695	Attached	TGCAGTTACTAAATGACAACAGTTATAGGCAGCTTTACAGATCGGAAGAGCGGTTCAGCAGGAATGCCG	2	2	1	1	2	1	2	2	2	2	1	2	2	1	2	2	1	0	1	1	1	1	1	1	2	2	0	2	1	1	1	1	2	1	1	2	2	1	1	2	2	2	1	1	2
YL-03		DArT_PAV_0699	Redundant	TGCAGAGGAAAACATTACAAATATAGACCCTCTTCCAATCTGTAATACCTTGTACAATTTTACAGATCG	2	2	2	2	2	1	2	2	1	1	2	2	1	1	2	2	1	1	2	1	1	0	2	2	1	1	1	2	1	1	2	1	2	0	1	2	1	1	1	2	2	2	2	0	1
YL-03		DArT_PAV_0711	Attached	TGCAGGAATTCCACTTAGTCCAATTGAACCATCCAAATTGTTTTCTAGCATTACTTTCATTGATTTTGT	2	2	1	1	2	1	2	2	2	2	1	2	1	1	2	2	1	0	2	1	1	1	2	1	2	0	1	2	1	1	1	1	2	1	1	2	2	1	2	2	2	2	1	1	2
YL-03		DArT_PAV_0732	Redundant	TGCAGTACCAACCAAACCGATCCATGAGTGCTTATCTGAAATCCAAGTCAAAAAAATGTTTTTTTGCAG	2	2	2	2	2	1	2	2	2	0	0	2	2	1	2	2	1	0	2	1	2	1	1	1	2	1	2	2	1	1	1	1	2	1	1	2	1	2	2	2	2	2	2	1	2
YL-03		DArT_PAV_0748	Attached	TGCAGGGAAACTAAAAAGTAAAAACTATAGAACTCGTCACTACTAAAAATGGATTTGAACAATTTACAG	2	2	1	1	2	1	2	2	2	2	0	2	2	1	2	2	1	1	1	1	1	1	1	1	2	2	1	2	1	1	1	1	2	1	1	2	2	1	1	2	2	2	1	1	2
YL-03		DArT_PAV_0756	Attached	TGCAGGTTGAGGCCTAAGGGTATCATTTAGCTACACCCAACTCAATGCATTCACCCATCATCCAGCATA	2	2	1	1	2	1	2	2	2	2	1	2	1	1	2	2	1	1	1	1	1	1	1	1	2	2	1	2	1	1	1	1	2	1	1	2	2	1	1	2	2	2	1	2	1
YL-03		DArT_PAV_0786	Attached	TGCAGAGAGGGATCAACCAACACTTCTTGACGCAGTCGCTGCACAAAGCTACAATGCGGTTCAGACCAG	2	2	1	1	2	1	2	2	2	2	1	2	2	1	2	2	1	0	1	1	1	1	1	1	2	2	1	2	1	1	1	1	2	1	1	2	2	0	1	2	2	2	1	1	2
YL-03		DArT_PAV_0792	Attached	TGCAGGTTTTGTTCCTAATACTGTATATCGTTACAGATCGGAAGAGCGGTTCAGCAGGAATGCCGAGAC	2	2	1	1	2	1	2	2	2	2	1	2	2	1	2	2	1	1	1	0	1	1	1	1	2	2	1	2	1	1	1	1	2	1	0	2	2	1	1	2	2	2	1	1	2
YL-03		DArT_PAV_0803	Redundant	TGCAGCAACCATGCTAGCCTCTGGCCCACTTGCTACTGAAGCCTTGTTACTTGTCTTCACATCTTTACC	2	2	1	1	2	1	2	2	2	2	1	2	1	1	2	2	1	1	1	1	1	1	1	1	2	2	1	2	1	1	1	1	2	1	1	2	2	1	1	2	2	2	1	1	2
YL-03		DArT_PAV_0826	Redundant	TGCAGTTGTATTTGGTGGTGCTGCATTAGTATTTGGTATGGTGGTCTCCAAGTTAGATCTGCATGATGT	2	2	2	1	2	1	2	2	2	2	2	1	2	1	2	2	1	2	1	1	2	2	2	1	2	2	1	2	1	1	1	2	2	1	1	2	2	1	1	2	2	2	1	2	1
YL-03		DArT_PAV_0837	Redundant	TGCAGATTCAATACTTGAGGAAAAAGATATGGTGGATGTGTCAATTAGTCATTCTTTCGTGTCTAATGT	2	2	2	2	2	1	2	2	2	1	0	2	2	0	2	2	1	1	2	1	2	1	1	1	2	1	2	2	0	1	1	1	2	1	1	2	1	2	2	2	2	2	2	1	2
YL-03		DArT_PAV_0891	Attached	TGCAGTTTTGTAACAACCTCTAGGTCCAGCTCCAAGACAAATATATGAGGCCCTAGATTAGTGTGGTTC	2	2	1	1	2	1	2	2	2	2	1	2	2	1	2	2	1	1	1	0	1	1	1	1	2	2	1	2	1	1	1	1	2	1	1	2	2	1	1	2	2	2	1	0	2
YL-03		DArT_PAV_0967	Attached	TGCAGTTAGTAAAGACGAAACATATAATAAGTGCCTCCATGCATTCATTAGCCATTCAAACAAAAAAGT	2	2	1	1	2	1	2	2	2	2	1	2	0	1	2	2	1	1	1	1	1	1	1	1	2	2	1	2	1	1	1	1	2	1	1	2	2	1	1	2	2	2	1	1	2
YL-03		DArT_PAV_0971	Attached	TGCAGTCACCCTCGTGAGCCATCAACCTAAGAAACCGAATAAAAGAGTCGACATAAAAAAGCAAAGCCA	2	2	1	1	2	1	2	2	2	2	1	2	2	1	2	2	1	2	1	0	1	1	1	1	2	2	1	2	1	1	1	1	2	1	1	2	2	1	1	2	2	2	1	1	2
YL-03		DArT_PAV_0990	Redundant	TGCAGTTACATTGGTCATGTACTCACCAATCTCCACTTCAATTTGTCCCCACTCTGACGCTTTTTCTAT	2	2	1	1	2	1	2	2	2	2	1	2	1	1	2	2	1	1	1	1	1	1	1	1	2	2	1	2	1	1	1	1	2	1	1	2	2	1	1	2	2	2	1	1	2
YL-03		DArT_SNP_0001	Attached	TGCAGAGACAATACCAAAATTGATGCTGCAAATTTTCTTTATTATGTGGATATAGTTACACCATAAATT	2	2	1	1	2	1	2	2	2	2	1	2	0	1	2	2	1	1	1	1	1	1	1	1	2	2	1	2	1	1	1	1	2	1	1	2	2	1	1	2	2	2	1	1	2
YL-03		DArT_SNP_0004	Redundant	TGCAGTTACATTGGTCATGTACTCACCAATCTCCACTTCAATTTGTCCCCACTCTGACGCTTTTTCTAT	2	2	1	1	2	1	2	2	2	2	1	2	1	1	2	2	1	1	1	1	1	1	1	1	2	2	1	2	1	1	1	1	2	1	1	2	2	1	1	2	2	2	1	1	2
YL-03		DArT_SNP_0005	Redundant	TGCAGTCTCCTCATGCATGGATTGTCAATACAGCTATATATCAGTTTTGACAGTTTTACAGATCGGAAG	2	2	1	1	2	1	2	2	2	2	1	2	1	1	2	2	1	1	1	1	1	1	1	1	2	2	1	2	1	1	1	1	2	1	1	2	2	1	1	2	2	2	1	1	2
YL-03		DArT_SNP_0006	Redundant	TGCAGCCAAAAATGAGAGTGACATAAACGAGGAAGTGACCAGCTCCAGAACTTTACAGATCGGAAGAGC	2	2	1	1	2	1	2	2	2	2	1	2	1	1	2	2	1	1	1	1	1	1	1	1	2	2	1	2	1	1	1	1	2	1	1	2	2	1	1	2	2	2	1	1	2
YL-03		DArT_SNP_0009	Redundant	TGCAGCAGCGAATATGCAAAGGACAGATGGCATGAGAAAGTAATGACTCACGATGAGTTAGAGAATGTT	2	2	1	1	2	1	2	2	2	2	1	2	1	1	2	2	1	1	1	1	1	1	1	1	2	2	1	2	1	1	1	1	2	1	1	2	2	1	1	2	2	2	1	1	2
YL-03		DArT_SNP_0010	Attached	TGCAGAACTTGCAGGTCTGGTATTATGACCATGTGCCTCCTATTACAAGAAAAAAAGGCAACAAATGCG	2	2	1	1	2	1	2	2	2	2	1	2	0	1	2	2	1	1	1	1	1	1	1	1	2	2	1	2	1	1	1	1	2	1	1	2	2	1	1	2	2	2	1	1	2
YL-03		DArT_SNP_0011	Redundant	TGCAGTGTTATGCTCCTGCAACAATGATTTCTTGGCAGGAGCAACCTTCTGAGGATATGCTGTCTCTTG	2	2	1	1	2	1	2	2	2	2	1	2	1	1	2	2	1	1	1	1	1	1	1	1	2	2	1	2	1	1	1	1	2	1	1	2	2	1	1	2	2	2	1	1	2
YL-03		DArT_SNP_0020	Redundant	TGCAGCCTCTCCTTGAACTGCATTTTTTGATGGGTTGATACATAAATTTCATCTTGACAAATGACAACT	2	2	1	1	2	1	2	2	2	2	1	2	1	1	2	2	1	1	1	1	1	1	1	1	2	2	1	2	1	1	1	1	2	1	1	2	2	1	1	2	2	2	1	1	2
YL-03		DArT_SNP_0021	Redundant	TGCAGGATGTGGTGAATAGCCCTAAGATGTGCTTCTTTAGGATTATGCATAAATTGACTTACCACCCCT	2	2	1	1	2	1	2	2	2	2	1	2	1	1	2	2	1	1	1	1	1	1	1	1	2	2	1	2	1	1	1	1	2	1	1	2	2	1	1	2	2	2	1	1	2
YL-03		DArT_SNP_0022	Redundant	TGCAGATCCTAGCCCTCTATTTTCAGCTCCTCGCTATTGTTACAGATCGGAAGAGCGGTTCAGCAGGAA	2	2	1	1	2	1	2	2	2	2	1	2	1	1	2	2	1	0	1	1	1	1	1	1	2	2	1	2	1	1	1	1	2	1	1	2	2	1	1	2	2	2	1	1	2
YL-03		DArT_SNP_0031	Redundant	TGCAGCAACCATGCTAGCCTCTGGCCCACTTGCTACTGAAGCCTTGTTACTTGTCTTCACATCTTTACC	2	2	1	1	2	1	2	2	2	2	1	2	1	1	2	2	1	1	1	1	1	1	1	1	2	2	1	2	1	1	1	1	2	1	1	2	2	1	1	2	2	2	1	1	2
YL-03		DArT_SNP_0033	Attached	TGCAGAAGCATCATCAGAGGGGGGGTTTTATGCCATCAATAGACGTGGCCAAGTGTTGCTTGCTACTGT	2	2	1	1	2	1	2	2	2	2	1	2	1	1	2	2	1	1	1	1	1	1	1	1	2	2	1	2	1	1	1	1	2	1	1	2	2	1	1	2	2	2	1	1	1
YL-03		DArT_SNP_0039	Redundant	TGCAGAGCCTCTACCCAACCCACCTGTGTTTATTTTCAACATCATTATTTACATTATCATCTACGATCA	2	2	1	1	2	1	2	2	2	2	1	2	1	1	2	2	1	1	1	1	1	1	1	0	2	2	1	2	1	1	1	1	2	1	1	2	2	1	1	2	2	2	1	1	2
YL-03		DArT_SNP_0050	Redundant	TGCAGTATCTGAATCAAGGTAAAAAAGAAAATGTATATTCCTTACCCGACCTGCAAATCGCACATCAAA	2	2	1	1	2	1	2	2	2	2	1	2	1	1	2	2	1	1	1	1	1	1	1	1	2	2	1	2	1	1	1	1	2	1	1	2	2	1	1	2	2	2	1	1	2
YL-03		DArT_SNP_0051	Attached	TGCAGCTTCCTTATATTTGGTCTGAGCAAATAATTCTTGAAACCGCTGAACAACCTGAGGAAAAAAAGA	2	2	1	1	2	1	2	2	2	2	1	2	1	1	2	2	1	1	1	1	1	1	1	1	2	2	1	2	1	1	1	1	2	1	1	2	2	1	1	2	2	2	1	1	1
YL-03		DArT_SNP_0054	Redundant	TGCAGCATTGGGTCCTTATTCTCAAGCTATCAAATCCAACAACCTTATTTTTGTGTCCGGTGTTCTTGG	2	2	1	1	2	1	2	2	2	2	1	2	1	1	2	2	1	1	1	1	1	1	1	1	2	2	1	2	1	1	1	1	2	1	1	2	2	1	1	0	2	2	1	1	2
YL-03		DArT_SNP_0059	Redundant	TGCAGAAAAGGTCAAGCATCCTTACAGATCGGAAGAGCGGTTCAGCAGGAATGCCGAGACCGATCTCGT	2	2	2	1	0	1	2	2	0	1	0	2	1	1	2	2	1	1	2	1	1	1	1	1	2	1	1	2	0	1	2	1	0	1	1	2	1	0	1	2	2	2	2	1	2
YL-03		DArT_SNP_0090	Redundant	TGCAGATTTTGTTCAGGAGGCAAAGAATTCTGAGAGGGCAGCCAAAAACTTCTACAACAACAAAATGGT	2	2	1	1	2	1	2	2	2	2	1	2	1	1	2	2	1	1	2	1	2	1	2	1	2	2	1	2	1	1	1	1	2	1	1	2	2	1	1	2	2	2	1	2	1
YL-03		DArT_SNP_0091	Redundant	TGCAGAGACAAGGACATTCATTGTCTGACCAGGTCCTATCATAAGAACTCTAGTAGTTGATGGCTTGGT	2	2	1	1	2	1	2	2	0	2	1	2	0	1	2	2	1	1	2	0	2	1	2	1	2	2	1	2	1	1	1	1	2	1	1	2	2	1	1	2	2	2	1	1	1
YL-03		DArT_SNP_0093	Redundant	TGCAGAGGAAAAAATTACAAATATAGACCCTCTTCCAATCTGTAATACCTTGTACAATTTTACAGATCG	2	2	2	2	2	1	2	2	1	1	2	2	1	1	2	2	1	1	2	1	1	1	2	2	1	1	1	2	1	1	2	0	2	0	1	2	1	1	1	2	2	2	2	1	1
YL-03		DArT_SNP_0095	Redundant	TGCAGATCCTGATTCCAAATCATGCAATCCAAAAAGACTAGCACGCTCTTCATTTCTTTTATCAAAGCC	2	2	2	0	2	1	2	2	2	1	0	2	0	1	2	2	1	1	2	1	1	1	1	1	2	1	1	2	1	0	2	1	0	0	1	2	1	1	1	2	2	2	2	1	2
YL-03		DArT_SNP_0100	Attached	TGCAGCACATTCTGCTGGAGGCTTTTATAACAGTACTTCATCTAGCCACTCTCCTGTTTTAGAATAATT	2	2	1	1	2	1	2	2	2	2	1	2	0	1	2	2	1	1	1	1	1	1	1	1	2	2	1	2	1	1	1	1	2	1	1	2	2	1	1	2	2	2	1	1	1
YL-03		DArT_SNP_0109	Redundant	TGCAGGAGATCTTGCGGTAGCAGCTGCAATTTGCAGCAGGTTCATTTCTCTATTTCTTTATTTTTCTCC	2	2	2	2	2	1	2	2	1	1	2	2	1	1	1	2	1	1	2	1	1	1	2	2	1	1	1	2	1	1	2	1	2	0	1	2	1	1	1	2	2	2	2	1	1
YL-03		DArT_SNP_0119	Redundant	TGCAGCTCAACTGGCATTGTTATTCTCACACACGGAAAGGTATCCTGATGAACCTCCACTTTTGAATGT	2	2	2	2	2	1	2	2	1	1	2	2	0	1	2	2	1	1	2	1	1	1	2	2	1	1	1	2	1	1	2	1	2	0	1	2	1	1	1	2	2	2	2	1	1
YL-03		DArT_SNP_0121	Redundant	TGCAGGCATCTGAAAATCTTGGTATGGCTATGATCTACACACTGGTCACCTCCGCTAAAGAGTGGTTGG	2	2	2	2	2	1	2	2	1	1	2	2	1	1	2	2	1	1	2	1	1	1	2	2	1	1	1	2	1	1	2	1	2	0	1	2	1	1	1	2	2	2	2	1	1
YL-03		DArT_SNP_0126	Redundant	TGCAGCTCACATGAAAATATTAGGACAACGGATAGCAAAATAAGACATCCTTCCACACACAAAAATCTG	2	2	1	1	2	1	2	2	2	2	1	2	1	1	2	2	1	1	2	1	2	1	2	1	2	2	1	2	1	1	1	1	2	1	1	2	2	1	1	2	2	2	1	2	1
YL-03		DArT_SNP_0139	Redundant	TGCAGATATCAAAGACCAAACAAATCTTTCCTTCGAATAGCCATAACTGTAGAAATGAAAGACAACCCT	2	2	2	1	2	1	2	2	2	1	0	2	1	1	2	2	1	1	2	1	1	1	1	1	2	1	1	2	1	1	2	1	0	1	1	2	1	1	1	2	2	2	2	1	2
YL-03		DArT_SNP_0140	Attached	TGCAGATTTGAGTGAGCTATCTCACTTTACATTTGGTATACGGACAGCATCAAAGCCTAGAAGGAACCA	2	2	1	1	2	1	2	2	2	2	1	2	1	1	2	2	1	1	2	1	1	1	2	1	2	1	1	2	1	1	1	1	0	1	1	2	2	1	1	2	2	2	1	1	2
YL-03		DArT_SNP_0148	Attached	TGCAGGTTGAGGCCTAAGGGTATCATTTAGCTACACCCAACTCAATGCATTCCCCCATCATCCAGCATA	2	2	1	1	2	1	2	2	2	2	1	2	1	1	2	2	1	1	1	1	1	1	1	1	2	2	1	2	1	1	1	1	2	1	1	2	2	1	1	2	2	2	1	2	1
YL-03		DArT_SNP_0153	Redundant	TGCAGTTATTATACTTGCCCTAATTCATTACCATCCAAATAACTGAATAGACAGCAATAATATGATGCA	2	2	1	1	2	1	2	2	2	2	1	2	1	1	2	2	1	1	2	1	2	1	2	1	2	2	1	2	1	1	1	1	2	1	1	2	2	1	1	2	2	2	1	1	2
YL-03		DArT_SNP_0162	Attached	TGCAGCTTTAGCCTCTGCTTCCTGTGGGGACAATAGAGAAGATAAAGGAATACGATAAAATCCAGGAAG	2	2	2	2	2	1	2	2	1	2	2	2	1	1	1	2	1	1	2	1	1	1	2	2	1	1	1	2	1	1	1	0	2	2	1	2	1	2	1	2	2	2	1	1	1
YL-03		DArT_SNP_0266	Attached	TGCAGCGGAAATGCAACAAGCAACAAAGGGAATTCCTCCTTGCTTCAAGGCACTAGGATGGATCTGAAA	2	2	1	1	0	1	2	2	0	2	1	2	0	1	2	2	1	1	1	1	1	0	1	1	2	2	1	2	1	0	1	1	2	1	1	2	2	1	1	2	0	2	1	1	2
YL-03		DArT_SNP_0286	Redundant	TGCAGAAAAACAGTTTTCTTTAGAAAAATGCCGAAGGGGAAGAGGTAGGTAGAGAAATGGGTGGATCGA	2	2	1	1	2	1	2	2	2	2	1	2	1	1	2	2	1	1	1	1	1	1	1	1	2	2	1	2	1	1	1	1	2	1	1	2	2	1	1	2	2	2	1	1	2
YL-03		DArT_SNP_0287	Attached	TGCAGTTAGTAAAGACGAAACATATAATAAGTGCCTCCATGCATTCATTAGCCATTCAAACAAAAAAGT	2	2	1	1	2	1	2	2	2	2	1	2	1	1	2	2	1	1	1	1	1	1	1	1	2	2	1	2	1	1	1	1	2	1	1	2	2	1	1	2	2	2	1	1	2
YL-03		DArT_SNP_0307	Redundant	TGCAGAGCAAAAAATGCACAAATATTAGTCCCCCCGTCAGACTTATCCATAGCAGCTAGGTCCATATAC	2	2	1	1	2	1	2	2	2	2	1	2	1	1	2	2	1	1	1	1	1	1	1	1	2	2	1	2	1	1	1	1	2	1	1	0	2	1	1	2	2	2	1	1	2
YL-03		DArT_SNP_0340	Redundant	TGCAGGGTATGTGTCTTTAGTAAATATAATGGTTACAGATCGGAAGAGCGGTTCAGCAGGAATGCCGAG	2	2	1	2	2	1	2	2	2	2	1	2	0	1	2	2	1	1	2	1	2	1	2	1	2	2	2	2	1	1	1	1	2	1	1	2	2	2	2	2	0	2	1	1	2
YL-03		DArT_SNP_0344	Attached	TGCAGAAAATGAAAATAACCAGATCATGGAGAACTCAACTTCTAATTCTGAGGAGACGCTCAACATTGG	2	2	1	1	2	1	2	2	2	2	1	2	1	1	2	2	1	1	1	1	1	1	1	1	2	2	1	2	1	1	1	1	2	1	1	2	2	1	1	2	2	2	1	1	1
YL-03		DArT_SNP_0346	Redundant	TGCAGCCAGAAATCAAAGACCTTGTCGACTCTATGGTTGAAAGACTTAGAACTTTACAGATCGGAAGAG	2	2	2	2	2	1	2	2	2	1	0	2	2	1	2	2	1	1	2	1	2	1	1	1	2	1	2	2	1	1	2	1	2	1	1	2	1	2	2	2	2	2	2	1	2
YL-03		DArT_SNP_0371	Attached	TGCAGCAAAACAGAAGAGTTCGGTTAGCCATTCCATATAACAGTCGGGAATAGATAATCGCAAAAGGAA	2	2	1	1	2	1	2	2	2	2	1	2	1	1	2	2	1	1	2	1	1	1	1	1	2	2	1	2	1	1	1	1	2	1	1	2	2	1	1	2	2	2	1	1	2
YL-03		DArT_SNP_0399	Redundant	TGCAGATAAAACCAGCATGTGTGGCTCAGTTTACTCATTTTTTCAATATCCCATTTTTTATATCAACCT	2	2	1	2	2	1	2	2	2	2	1	2	0	1	2	2	1	0	2	1	2	1	2	1	2	2	2	2	1	1	1	1	2	1	1	2	2	2	2	2	2	2	1	1	2
YL-03		DArT_SNP_0442	Redundant	TGCAGTGAAACTGAAGGCATTGACAACCCACCAGATCATTCTTTGACTTACTTGAAATTACTCAACAGG	2	2	1	2	2	1	2	2	2	2	1	2	2	1	2	2	1	1	2	1	2	1	2	1	2	2	2	2	1	1	1	1	2	1	1	2	2	2	2	2	2	2	1	1	2
YL-03		DArT_SNP_0465	Redundant	TGCAGTTGTGGTAAATCTAATCCTTCTATTCAATTTTTTTACCAAGGGAACACCAAAACCGTACAGTTT	2	2	1	2	2	1	2	2	2	2	1	2	2	1	2	2	1	1	2	1	2	1	2	1	2	2	2	2	1	1	1	1	2	1	1	2	2	2	2	2	2	2	1	1	2
YL-03		DArT_SNP_0503	Redundant	TGCAGGCATGGTTATATAACTACTTTTACACTTGTCAAACCACGGTTTCAAAACAGAGTAATAGGTGCT	2	2	1	1	2	1	2	2	2	2	1	2	1	1	2	2	1	0	2	1	2	1	2	1	2	2	1	0	1	1	1	1	2	1	1	2	2	1	1	2	2	2	1	1	2
YL-03		DArT_SNP_0518	Redundant	TGCAGAAAGAATTCAACAATTGCAGGATCAACTTGGCATGGCTCATAAGGACACTGCCACATGGAAAAC	2	2	1	1	2	1	2	2	2	2	1	2	1	1	2	2	1	1	2	1	2	1	2	1	2	2	1	2	1	1	1	1	2	1	1	2	2	1	1	2	2	2	1	1	1
YL-03		DArT_SNP_0848	Attached	TGCAGAAGAAATGCCAGCTGAGGAGAAGAAAGAAGAGCCTAAACCACCATCTCCTTGTGTTCTATTTGT	2	2	1	1	2	1	2	2	2	2	1	2	1	1	2	2	1	1	1	1	1	1	1	1	2	2	1	2	1	1	1	1	2	1	1	2	2	1	1	2	2	2	1	1	1
YL-03		DArT_SNP_0850	Redundant	TGCAGATTTTTTCAAGGAATTTTGTCAAAAAGAGAGTGCTGATTATAATATAAAGAAGAAGCCACATAT	2	2	1	1	2	1	2	2	2	2	1	2	1	1	2	2	1	1	1	1	1	1	1	1	2	2	1	2	1	1	1	1	2	1	1	2	2	1	1	2	2	2	1	1	2
YL-03		DArT_SNP_0854	Attached	TGCAGATCACTTACAGTGTTCCATATGCCTTACAGATCGGAAGAGCGGTTCAGCAGGAATGCCGAGACC	2	2	1	1	2	1	2	2	2	2	1	2	1	1	2	2	1	1	1	1	1	1	1	1	2	2	1	2	1	1	1	1	2	1	1	2	2	1	1	2	0	2	1	1	1
YL-03		DArT_SNP_0861	Redundant	TGCAGCACAGATAACTGAAATCCAATGGCAATGCTATCATCAAATAGAGGCACTGGAAAGCCACCTAGT	2	2	1	1	2	1	2	2	2	2	1	2	1	1	2	2	1	1	1	1	1	1	1	1	2	2	1	2	1	1	1	1	2	1	1	2	2	1	1	2	2	2	1	1	2
YL-03		DArT_SNP_0884	Attached	TGCAGGAAAATGATGCTGTTTCGATTCGTTCTGGTGATAAACAAGCTGAATCGGATAGTGTTGTTTCAA	2	2	1	1	2	1	2	2	2	2	1	2	1	1	2	2	1	1	1	1	1	1	1	1	2	2	1	2	1	1	1	1	2	1	1	2	2	1	1	2	2	2	1	1	1
YL-03		DArT_SNP_0897	Attached	TGCAGTGTCTCCTCAAGAATGGAAGATACCTGAAGATCACACAGATTAGTTTCAAAAAAAACTTTTACA	2	2	1	1	2	1	2	2	2	2	1	2	1	1	2	2	1	1	1	1	1	1	1	1	2	2	1	2	1	1	1	0	2	1	1	2	2	1	1	2	2	2	1	1	1
YL-03		DArT_SNP_0913	Redundant	TGCAGTGTAAGTAGTCATTTCAGATTATGCTTTGAAATTGTTATATGTTCATGCAAATGCTTCTTACAG	2	2	2	1	2	1	2	2	2	1	0	2	0	1	2	2	1	1	2	1	1	2	1	1	1	0	1	2	1	1	2	1	2	1	1	2	1	1	1	2	2	2	2	1	2
YL-03		DArT_SNP_1100	Redundant	TGCAGAGTTATAACCCTGGTGTAAATTTCAGCCAAGAAAATGGAATTGTTTTCATTCCAGGAAGAGGTA	2	2	2	1	2	1	2	2	2	2	2	1	0	1	2	2	1	0	1	1	2	2	2	1	2	2	1	2	0	1	1	2	2	1	1	2	2	1	1	2	2	2	1	2	1
YL-03		DArT_SNP_1124	Redundant	TGCAGTACCAACCAAACCGATCCATCAGTGCTTATCGGAAATCCAAGTCAAAAAAATGTTTTTTTGCAG	2	2	2	2	2	1	2	2	2	1	0	2	2	1	2	2	1	1	2	1	2	1	1	1	2	1	2	2	1	1	1	1	2	1	1	2	1	2	2	2	2	2	2	1	2
YL-03		DArT_SNP_1237	Redundant	TGCAGCTACAACTGTGGAATTGGCACCAATCAAAGCAAGTAGCACAGCAGTTTCCAAACAATGCTGCAA	2	2	2	2	2	1	2	2	2	2	2	2	2	1	2	2	1	1	2	1	2	1	2	1	2	1	2	2	1	1	2	1	2	0	1	2	1	2	2	2	2	2	2	1	2
YL-03		DArT_SNP_1341	Redundant	TGCAGTCACCCAATTACAAGTCTCTTTTGTGCTAAAAGAAAAATGTTACAGATCGGAAGAGCGGTTCAG	2	2	1	1	2	1	2	2	2	2	1	2	1	1	2	2	1	1	2	1	2	1	2	1	2	2	1	2	1	1	1	1	2	1	1	2	2	1	1	2	2	2	1	1	1
YL-03		DArT_SNP_1345	Redundant	TGCAGGGGAATGAACTAGAGTATAGCTACCTGGTAAATGGTATGGATTAGTGTGTACTTCATTTGAGTA	2	2	1	1	2	1	2	2	2	2	1	2	0	1	2	2	1	1	2	1	2	1	2	1	2	2	1	2	0	1	1	1	2	1	1	2	2	1	1	2	2	2	1	1	1
YL-03		SCAFFOLD13933.16314	Redundant	GATGTATTGCTCTTGCTTGCATGTTTCTCATGCACGGAAGCTGTTCGATGAAAGTACTGCTAAATGTGGTTTGCTTTGCAATGCTATGATTGCAGGTTGGG	2	2	1	1	2	1	2	2	2	2	1	2	1	1	2	2	1	1	1	1	1	1	1	1	2	2	1	2	1	1	1	1	2	1	1	2	2	1	1	2	2	2	1	1	2
YL-03		SCAFFOLD13933.16327	Redundant	TGCTTGCATGTTTCTCATGCACGGAAGCTGTTCGATGAAAGTACTGCTAAATGTGGTTTGCTTTGCAATGCTATGATTGCAGGTTGGGGTTAACTTAAATG	2	2	1	1	2	1	2	2	2	2	1	2	1	1	2	2	1	1	1	1	1	1	1	1	2	2	1	2	1	1	1	1	2	1	1	2	2	1	1	2	2	2	1	1	2
YL-03		SCAFFOLD13933.16394	Redundant	ATGCTATGATTGCAGGTTGGGGTTAACTTAAATGAATATTGTTACCTTTAGGATCAAAAGAGTAATGAAATTTAGAAAATGACGACCAAATATGTATGAAT	2	2	1	1	2	1	2	2	2	2	1	2	1	1	2	2	1	1	1	1	1	1	1	1	2	2	1	2	1	1	1	1	2	1	1	2	2	1	1	2	2	2	1	1	2
YL-03		SCAFFOLD13933.17375	Redundant	AATGAAGTCACATTTATTGCTGTCCTTTCTGCTTGTAGCCATGTTGGATTGGTTGAAATAGGCCGTGATTATTTCGCATCGATGAAGTCCAAATATGGAAT	2	2	1	1	2	1	2	2	2	2	1	2	1	1	2	2	1	1	1	1	1	1	1	1	2	2	1	2	1	1	1	1	2	1	1	2	2	1	1	2	2	2	1	1	2
YL-03		SCAFFOLD13933.35567	Redundant	GGCATTTATTTCTCCTACCATCGTGAGGCATACAACACCAAAGGTTTGTCGTTTATAATGTGTTAGAGAATTGGGACTTGGGAGCTTTATGATAATCTGAA	2	2	1	1	2	1	2	2	2	2	1	2	1	1	2	2	1	1	1	1	1	1	1	1	2	2	1	2	1	1	1	1	2	1	1	2	2	1	1	2	2	2	1	1	2
YL-03		SCAFFOLD145132.11345	Attached	ACACTGTTCTGTTCGCATTTATTTTTCTGCAGGCTACTTGACTGTATTAAAGCATAGATGATTATATGAATTAGGGATGCGATTAAGTTATGGCAATGTGA	2	2	1	1	2	1	2	2	2	2	1	2	1	1	2	2	1	1	1	1	1	1	1	1	2	2	1	2	1	1	1	1	2	1	1	2	2	1	1	2	2	2	1	1	2
YL-03		SCAFFOLD145132.21432	Redundant	TCCATTAAACTAACACGTGTTGTGAGAAGTTGTTAGAATGCTGTTTGAGTACTTTTTTGTTTGAATGGCTAATGAATGAATGAATGGAAGCACTTATTATA	2	2	1	1	2	1	2	2	2	2	1	2	1	1	2	2	1	1	1	1	1	1	1	1	2	2	1	2	1	1	1	1	2	1	1	2	2	1	1	2	2	2	1	1	2
YL-03		SCAFFOLD148329.33191	Attached	AAAGACAACAAAAATGATGGCAAGTGGTGGTTACCAATGCCTAAGGTTTCACCAGATGGTTTATCCGATGTGGCAAGGAAGTTTCTGCAGTACCAAAAAGA	2	2	2	2	2	1	2	2	1	2	2	2	1	1	1	2	1	1	2	0	1	1	2	2	1	1	1	2	1	1	1	1	2	2	1	2	1	2	1	2	2	2	1	1	1
YL-03		SCAFFOLD148329.49283	Attached	CTACCAGGTGTGCTCCCTTGCTCTCTCCTTATGCTGCAACTTTTTAACTTCGAGGATCTCACTTTTCCTTGTTTCTTAAGTTATAGCAACTTAATATTTGC	2	2	2	2	2	1	2	2	1	2	2	2	1	1	1	2	1	1	2	1	1	1	2	2	1	1	1	2	1	1	1	1	2	2	1	2	1	2	1	2	2	2	1	1	1
YL-03		SCAFFOLD16377.1111	Redundant	AAAAGCAAAGCAAATAGATTAAATGCAATAATTAAGCACAAATCATAATGAGTTAAGAAGCATTTGCATGAACATATAACAATTTCAAAGCATAATCTGAA	2	2	0	1	2	1	2	0	2	1	0	2	1	1	2	2	1	1	2	1	1	1	1	1	1	1	1	2	1	1	2	1	2	1	1	2	1	1	1	2	2	2	2	1	2
YL-03		SCAFFOLD16377.4833	Attached	AATGTGTACCCACACCAGTAAGCCAATAACAGAAATCTTTTCCCTTCTTTCTCTTTGCACTTACATAAATATAATTAATCCTTCCCTGCTGCAGTACTCGC	2	2	2	2	2	1	2	0	2	1	0	2	2	1	2	2	1	1	2	1	2	1	1	1	1	1	2	2	1	1	2	1	2	1	1	2	1	2	2	2	2	2	2	1	2
YL-03		SCAFFOLD183652.9437	Redundant	TATAATTTTGAGACCATGTGCAACAATCTTTAGCTGCAGTTATTATACTTTCCCTAATTCATTACCATCCAAATAACTGAATAGACAGCAATAATATGATG	2	2	1	1	2	1	2	2	2	2	1	2	1	1	2	2	1	1	2	1	2	1	2	1	2	2	1	2	1	1	1	1	2	1	1	2	2	1	1	2	2	2	1	1	2
YL-03		SCAFFOLD186086.6047	Redundant	CTTCCTTAAAGTTGGAGCTTCTTGAATCAGATTCCGTACTGGAAAGAGAACTTTCCTTCTCCATTTTAACTCTTTCACCTCCTCCAGGATTTTTACTGAAT	2	2	1	1	2	1	2	2	2	2	1	2	1	1	2	2	1	1	1	1	1	1	1	1	2	2	1	2	1	1	1	1	2	1	1	2	2	1	1	2	2	2	1	1	2
YL-03		SCAFFOLD194203.23965	Redundant	CTACACAATGTGAGTGTTTTTCAATAATTCTTGCTTCCTATGTTTGGAGACTGGAAACAAAATGGTTTGTATTTTTAGCTGTAGTTTAAGTGTGCTTATGT	2	2	1	1	2	1	2	2	2	2	1	2	1	1	2	2	1	1	1	1	1	1	1	1	2	2	1	2	1	1	1	1	2	1	1	2	2	1	1	2	2	2	1	1	2
YL-03		SCAFFOLD209567.934	Redundant	TGCTGGAATATGAAGTTTAGTGCCTTCCCATTTTTATAGGATACCCTCTGTTCCTAAATGCAAAAGAGGTCTGATATATCTGCATTGTGGTTNNNNNNNNN	2	2	1	1	2	1	2	2	2	2	1	2	1	1	2	2	1	1	2	1	2	1	2	1	2	2	1	2	1	1	1	1	2	1	1	2	2	1	1	2	2	2	1	1	2
YL-03		SCAFFOLD213287.3983	Attached	CTGAGTAGGATAGATGTGCGTAGTGTTACCTCGTAAGTCAAAAGTAAAGAGTCTTTTACCATGATTTGAACCTGTGAACTATTGGTAAGTTGCAACCTTAT	2	2	1	1	2	1	2	2	2	2	1	2	1	0	2	2	1	1	2	1	1	1	2	1	2	1	1	2	1	1	1	1	2	1	1	2	2	1	1	2	2	0	1	1	2
YL-03		SCAFFOLD213287.4028	Attached	AAAGAGTCTTTTACCATGATTTGAACCTGTGAACTATTGGTAAGTTGCAACCTTATAGTTGTGTCGAGGCCCGGTGACTCATTTTAATGTATACAATACTA	2	2	1	1	2	1	2	2	2	2	1	2	1	0	2	2	1	1	2	1	1	1	2	0	2	1	1	2	1	1	1	1	2	1	0	2	2	1	1	2	2	0	1	1	2
YL-03		SCAFFOLD213287.9753	Attached	GAAATTAAACATGTATCACTTGAACCAATATCAGTTGTTTTATATCATGTGCATTGAATCTAAAGTCAAATTTCCTTAGCATTAAGTAAAAGAGTTGAGGT	2	2	1	1	2	1	2	2	2	2	1	2	1	0	2	2	1	1	2	1	1	1	2	0	2	1	1	2	1	1	1	1	2	1	0	2	2	1	1	2	2	2	1	1	2
YL-03		SCAFFOLD220458.4026	Redundant	TTCTGTAGTATTCATACACCTCCAAAATGCAGCTGCCTGTTAAAAAAAGAAAACTAAAATGTAATTCCACAAAAAAAGTAGAAGCTATCAAAGCCAATTAC	2	2	1	1	2	1	2	2	2	2	1	2	1	1	2	2	1	1	1	1	1	1	1	1	2	2	1	2	1	1	1	1	2	1	1	2	2	1	1	2	2	2	1	1	2
YL-03		SCAFFOLD223420.5292	Attached	CTTCAAGAAAATTTGATCACTTGTGGATTAATCTTGATTGTTCTGAAGCAATTTATCTAATTTTGTTGGGCTGTCCTTATTTACCCCACTGCTCAACTCTG	2	2	1	1	2	1	2	2	2	2	1	2	1	1	2	2	1	1	1	1	1	1	1	1	2	2	1	2	1	1	1	1	2	1	1	2	2	1	1	2	2	2	1	1	2
YL-03		SCAFFOLD235043.1666	Attached	ATTTCCTTTTGCGATTATCTATTCCCGACTGTTATATGGAATGGCTAACCGAACTCTTCTGTTTTGCTGCAGATTTCAGAAGCTTATGGATGCCTGCTGCC	2	2	1	1	2	1	2	2	2	2	1	2	1	1	2	2	1	1	2	1	1	1	1	1	2	2	1	2	1	1	1	1	2	1	1	2	2	1	1	2	2	2	1	1	2
YL-03		SCAFFOLD252190.7798	Redundant	AAAAAAAACATCTCATTTTAAGCTTATTCTTTGTATCAGTTATTAGTGTCCTTTTCTCCTTAATTTATTACTGTCTCGAAATGTTTCGTGGTACTACTATA	2	2	0	1	2	1	2	0	2	2	1	2	1	1	2	2	1	1	1	1	1	1	1	1	2	2	1	2	1	1	1	1	2	1	1	2	2	1	1	2	2	2	1	1	2
YL-03		SCAFFOLD267273.18441	Redundant	TCCTGTTATGTTGCACTAGTTGTAGACTTGCAGTCTTTTGTAATAAATAGAGGGCACTCTCCATCCTTTAAATACTCATGCTATTCTATGATTCTATGTAG	2	2	0	2	2	1	2	0	2	1	2	2	2	1	1	2	1	1	2	1	2	1	1	2	1	1	2	2	1	1	1	1	2	2	1	2	1	2	2	2	2	2	1	1	2
YL-03		SCAFFOLD268506.26449	Redundant	TTATGGAAATCTTGATGCATGACTTTTGTTCTGCAGGCATCTGAAAATCTTGGTATGGCTATGATCTACACACTGGTCACCTCCGCTAAAGAGTGGTTGGA	2	2	2	2	2	1	2	2	1	1	2	2	1	1	0	2	1	1	2	1	1	1	2	2	1	1	1	2	1	1	2	1	2	0	1	2	1	1	1	2	2	2	2	1	1
YL-03		SCAFFOLD271068.9446	Redundant	GCTCAGTGTTTTAAATTGCAGTTACGATTGCGATTGCGTTAACGGTTCTGGTTGCTGCGATTAAGGTCATTGTGGCTGTTGTGATGCGGATTGTGGCTGTT	2	2	1	1	2	1	2	2	2	2	1	2	1	1	2	2	1	1	1	1	1	1	1	1	2	2	1	2	1	1	1	0	2	1	1	2	2	1	1	2	2	2	1	1	2
YL-03		SCAFFOLD289501.40134	Redundant	TGCATGATCATTCACTTTCTTTGGCAATTGGCACATTGAGTAGCTCTTGGAGTGATGCTGATGCAAAGACTTTTCTCCTTGGGTTGTTTATTTTTGGTAAC	2	2	2	2	2	1	2	2	2	1	0	2	2	1	2	2	1	1	2	1	2	1	1	1	2	1	2	2	1	1	1	1	2	1	1	2	1	2	2	2	2	2	2	1	2
YL-03		SCAFFOLD289501.45161	Attached	GGATCTACTTCTCCCACTAAATCTAAGTTCCCAAATTCTACTGCTCTTCTACTCTACACATTATATAAGCAGGTATTTTAACTTTCTTTTTTGTTAGATCT	2	2	2	2	2	1	2	2	2	2	0	2	2	1	2	2	1	1	2	1	2	1	2	1	2	1	2	2	1	1	1	1	2	1	1	2	1	2	2	2	2	2	2	1	2
YL-03		SCAFFOLD294621.1262	Redundant	AGATTAACTTTGGGTCTAAGGTCGGATACAAAAAATAACTTATTCAATATCTACGATATGAGACAAAACTTGCTCAACTCAAGTTGGCCCATAATCCCTAG	2	2	2	2	2	1	2	2	2	1	0	2	2	1	2	2	1	1	2	1	2	1	1	1	2	1	2	2	1	1	2	1	2	1	1	2	1	2	2	2	2	2	2	1	2
YL-03		SCAFFOLD307297.1041	Attached	TGTTGTATTTATTCCATTAGATTTTGTTTATGAACTAGCTCTTCACTCACCCAGGTGAGTGGCTTTTTACCAGTCTTACCAATCACTCTGCGATCTAAGGT	2	2	0	1	2	1	2	0	2	2	1	2	1	1	2	2	1	1	1	1	1	1	1	1	2	2	1	2	1	1	1	0	2	1	1	2	2	1	1	2	2	2	1	1	2
YL-03		SCAFFOLD45929.18931	Redundant	AAACTAGTTAGTTGTTAATGAGTGATACCCAACTCATCAAGTGAGTATTGGAAAGTACTCTTTTGTATCCAATAATTACAAATACTAGATATGTACCCAGT	2	2	0	1	2	1	2	0	2	2	1	2	1	1	2	2	1	1	1	1	1	1	1	1	2	2	1	2	1	1	1	0	2	1	1	2	2	1	1	2	2	2	1	1	2
YL-03		SCAFFOLD45929.19356	Redundant	TCAATTAATCTTTTAATTAAAAATGCAATAAGAATGCATCAGAGCGACTTCAAGATCAAATGATGACATCATGTCAAAGAAAAGGGGATCCAAAAATGAAA	2	2	0	1	2	1	2	0	2	2	1	2	1	1	2	2	1	1	1	1	1	1	1	1	2	2	1	2	1	1	1	1	2	1	1	2	2	1	1	2	2	2	1	1	2
YL-03		SCAFFOLD81053.10001	Attached	CTTTAAAATTTTCTCGACGGCAATTTTTCGAAATCTAATGCTTAATCAAACACACCTTTGTACTACATACAATTCTACCCTTGTTAAAAGTTTCTCCACAT	2	2	2	2	2	1	2	2	2	1	0	2	2	1	2	2	1	1	2	1	2	1	1	1	1	1	2	2	1	1	2	1	2	1	1	2	1	2	2	2	2	2	2	1	2
YL-03		SCAFFOLD85195.55341	Redundant	TTTGTATTTTCAAAGTCAGTATCATCTGTTTCTCCCGGAATTTTATCCTTATAATGCAAAGAAGTAAAAGAAAGTTAAGTAAACTATTTGAAATTGTAAAT	2	2	2	1	2	1	2	2	2	1	0	2	1	1	2	2	1	1	2	1	1	1	1	1	2	1	1	2	1	1	2	1	2	1	1	2	1	1	1	2	2	2	2	1	2
YL-03		SCAFFOLD85195.78170	Redundant	CCTTCATTGGTTAAAGTTGAAAGCGTGGCCACTTTGGATAATTCCATAATTGTTCTTGAAACTTCTGCAGGGAATGGCTTGTGAATGTTGTTGTTATTCTT	2	2	2	2	2	1	2	2	2	1	0	2	2	1	2	2	1	1	2	1	2	1	1	1	2	1	2	2	1	1	2	1	2	1	1	2	1	2	2	2	2	2	2	1	2
YL-03		SCAFFOLD90146.20620	Redundant	TTGAATGTTGTTAGTGGATTGACATTAACTGAGACTGCAGGAGATCTTGCGGTAGCAGCTGCAATTTGCAGCAGGTTCATTTCTCTATTTCTTTATTTTTC	2	2	2	2	2	1	2	2	1	1	2	2	1	1	1	2	1	1	2	1	1	1	2	2	1	1	1	2	1	1	2	1	2	0	1	2	1	1	1	2	2	2	2	1	1
YL-03		SCAFFOLD90146.8028	Redundant	ATCGATTTTAAATATATTTTTCTAATCACAAAATAATTCACATCATAACAGTCGCAATGATTACAATTGCATTAACCGCAACCATTATCGCAATTTAAAAC	2	2	2	2	2	1	2	2	1	1	2	2	1	1	1	2	1	1	2	1	1	1	2	2	1	1	1	2	1	1	2	1	2	0	1	2	1	1	1	2	2	2	2	1	1
YL-04	0	DArT_PAV_0983	Framework	TGCAGTATGTTGATTATTATTGTTCAACTTGTAATAGTATTGAACTTAGTATTGAATACTCTACTTTCT	1	1	1	1	2	1	2	1	2	2	2	1	2	2	2	2	2	1	2	1	1	1	2	2	2	2	1	2	2	2	1	2	1	1	2	1	1	1	2	1	1	2	2	1	2
YL-04	1.1	DArT_SNP_1217	Framework	TGCAGCAGTTAGATTCTAGATATTCTATAACACAGTCGAAAAGAAACCCCTTTAGTTCCTTCCTCTGTT	1	1	1	1	2	0	2	2	2	2	2	1	1	2	2	2	2	1	2	1	1	1	2	2	2	2	1	2	2	2	1	2	1	1	2	1	1	1	2	1	1	2	2	1	2
YL-04	5.8	DArT_SNP_1018	Framework	TGCAGAAATCAAGGGCTCTAAATCGCAGTCGCAGTTGCATCCAGATGCGACCTGCAATCCTCTGTTGTG	1	1	1	2	1	2	2	1	2	2	2	1	1	2	2	2	2	1	1	1	1	1	2	2	2	2	1	2	2	2	1	2	1	1	1	1	1	1	2	1	1	2	1	1	2
YL-04	9.7	DArT_PAV_1003	Framework	TGCAGTTTTATGCTATTGATATGGTGTTGTTGGTTAGTGACCACGAGGTCATTACTTCAAATCCCGGAA	1	1	1	2	1	2	2	1	1	2	2	1	1	2	2	2	2	1	1	1	1	1	2	2	2	2	1	2	2	2	1	2	1	1	1	1	1	1	2	1	1	2	1	1	2
YL-04	13.1	DArT_SNP_1011	Framework	TGCAGGTTCTGAGCATGACCCTTGCGTTCTGTTGAGAGAACAGATTAGAAATTTGTGTTTCCTTACCTC	1	1	1	2	0	2	2	1	1	2	2	1	1	2	2	2	2	1	1	1	2	2	2	2	2	2	1	2	2	2	1	2	1	1	1	1	1	1	2	1	1	2	1	1	2
YL-04	13.7	DArT_SNP_0910	Framework	TGCAGAAGGGTCAACGGTGTTGTTTTGTAAGTGTAAAGAGAAGAAGAACAAGTGTTTATGTGTTGCTTA	1	1	1	2	1	2	2	1	1	0	2	1	1	2	2	2	2	1	1	1	2	2	2	2	2	2	1	2	2	2	1	0	1	1	1	1	1	1	2	1	1	2	1	1	2
YL-04	14.8	DArT_SNP_0259	Framework	TGCAGCATAAAACCTACATAATAATACACTCATACTTTAGAATATTACATAACTAACAAGTTTTGATAA	1	1	2	2	1	2	2	1	1	2	2	1	1	2	2	2	2	1	1	1	2	2	2	2	2	2	1	2	2	2	1	2	1	1	1	1	1	1	2	1	1	2	1	1	2
YL-04	15.3	DArT_SNP_0362	Framework	TGCAGAATGACCTTCAACAAATGAGCTTTTTTCCTCAGTTATTTTCTGTCTCTTCACTCTTCTAGATTC	1	1	2	2	1	2	2	1	1	2	2	1	1	2	2	2	2	1	1	1	2	2	2	2	2	2	1	2	0	2	1	2	1	1	1	1	1	1	2	1	1	2	1	1	2
YL-04	18.1	DArT_SNP_0245	Framework	TGCAGTGGAAGATTTACCTCATGCAAAATTATTTCCTTCATGTCCTCCAATCTATGTTTGGGCATGGGA	1	1	2	2	1	2	2	1	1	2	2	1	1	2	2	2	2	1	1	2	2	2	2	2	2	2	1	2	2	1	1	2	1	1	1	1	1	1	2	1	1	2	1	1	2
YL-04	18.6	DArT_SNP_0318	Framework	TGCAGTACTTGAAGTGTGAGTCCCGTGACCTTCTGTGTCGCGCGTGGAGTTATACTTCGCTATGGTGAT	1	1	2	2	1	2	2	1	1	2	2	1	1	2	2	2	2	1	1	2	2	2	2	2	2	2	1	2	2	1	1	2	1	1	1	1	1	1	2	1	1	2	1	1	2
YL-04	19.6	DArT_SNP_0991	Framework	TGCAGATGATGTATCTCACGTGGCAGATGCTACTATGGCGGGTGAACATGGATGTGGATCTGAAACTGA	1	1	2	2	1	2	2	1	1	2	2	1	1	2	2	2	2	1	1	2	2	2	2	2	2	2	1	2	2	1	1	2	1	1	1	1	1	1	2	1	1	2	1	1	2
YL-04	20.2	SCAFFOLD284628.22532	Framework	AAAAAATAAATAGAAACACATGTACAGAGCTATAAAACTAACGTTAGAAGAAGAGGGTTAGCAAAACAAGAACCAAAAAGAGTCGTTGCTAGTCCTAAAAC	1	1	2	2	1	2	2	1	1	2	2	1	1	2	2	2	2	1	1	2	2	2	2	2	2	2	1	2	2	1	1	2	1	1	1	1	1	1	2	1	1	2	1	1	2
YL-04	20.7	SCAFFOLD18103.3532	Framework	CATTCCCCCTCCAACTATTTGTTGTTGCTGAGGATGTTGTTGATGCTGCAATTGCTGTAATTGCGGAAGTTGTTGCTGAGACTGCAGTTGTGAGAGTTGTT	1	2	2	2	1	2	2	1	1	2	2	1	1	2	2	2	2	1	1	2	2	2	2	2	2	2	0	2	2	1	1	2	1	1	0	1	1	1	2	1	1	2	1	1	2
YL-04	23.6	DArT_SNP_1058	Framework	TGCAGTTAGAAAAAATAACAGTAAGGAAAGGAAAAACGTTCTTTTACAGATCGGAAGAGCGGTTCAGCA	1	1	2	2	1	2	2	1	1	2	2	1	1	2	2	2	2	1	1	2	2	2	2	2	2	2	2	2	2	1	1	2	2	1	1	1	1	1	2	1	1	2	1	1	2
YL-04	28.2	SCAFFOLD147460.556	Framework	TTTTTGTCTTATATTTCACTCCATATATAATAAATTATGATTGATTGAAATAGATAATATTTTTACCAAAAAAACACTTATAATTTGTGACCTCTTTGTCT	1	1	2	2	0	2	2	1	1	2	2	1	1	2	2	2	2	1	1	2	2	2	2	2	2	2	2	1	2	1	1	2	2	2	1	1	1	1	2	1	1	2	1	1	2
YL-04	28.8	SCAFFOLD81336.6591	Framework	TTTCAAGCCAGTGGTGAATCTTCTGAACATTCACCAGCCATTCGAGGAAAATACTAAAATAATAGTATATATGGATAAAATTTTAATGCAGTTCTTATTAG	1	1	2	2	1	2	2	0	1	2	2	1	0	2	2	2	2	1	1	2	2	2	2	2	2	2	2	1	2	1	1	2	2	2	1	1	1	1	2	1	1	2	1	1	2
YL-04	29.3	DArT_SNP_1161	Framework	TGCAGCTTTCTTTAGCTCATCTTCTTCAAGCCCTAGCCCGATTGACATACTTTTGAACAATTTGTCCAC	1	1	2	2	1	2	2	2	1	2	2	1	1	2	2	2	2	1	1	2	2	2	2	2	2	2	2	1	2	1	1	2	2	2	1	1	1	1	2	1	1	2	1	1	2
YL-04	29.8	DArT_SNP_0323	Framework	TGCAGCAACAACCTTGTGCCTTGCAGCACATTGCTAGTCAATCTGTTCACAGTGCTAAAGCCAAAGTCG	1	1	2	2	1	2	2	2	1	2	2	1	2	2	2	2	2	1	1	2	2	2	2	2	2	2	2	1	2	1	1	2	2	2	1	1	1	1	2	1	1	2	1	1	2
YL-04	30.9	DArT_SNP_1146	Framework	TGCAGTGGAAGGAATCTATCTACAAGAGGTTACATGAGTCTATACAAAACTCTTTCCTACTAGAATTTG	1	1	2	2	1	2	2	2	1	2	2	1	2	2	2	2	2	1	1	2	2	2	2	1	2	2	2	1	2	1	1	2	2	2	1	1	1	1	2	1	1	2	1	1	2
YL-04	31.4	DArT_SNP_1181	Framework	TGCAGCTTGGCAATAAGCTCTAATCATCCTCTGAGGATCAGGAATCCTTGACTTCTCATCAAAAGCATC	1	1	2	2	1	2	2	2	1	0	2	1	2	2	2	2	2	1	1	2	2	2	2	1	2	2	2	1	2	1	1	2	2	2	1	1	1	1	2	1	1	2	1	1	2
YL-04	32	SCAFFOLD138187.8772	Framework	ACATGTGACAGGTACTATATATCTATAACTATCATTATAGATTATACACCAAAAAAAACATGTTGATTTCACATAGAGCCATGTTAGTTGTAAAGCAAAGA	1	1	2	2	1	2	2	2	1	2	2	1	0	2	2	2	2	1	1	2	2	2	2	1	2	2	2	1	2	1	1	2	2	2	1	1	1	1	2	1	1	2	1	1	2
YL-04	32.5	C28383571.790	Framework	GCTTGATTTCTTCCCAAGTTGGTATTTTCTTGATCTATTGATGCCGAATTCGACATTGCTACTTCAGGGGTGACACTGACATTGTTATTAGAAACAATACC	1	1	2	2	1	2	2	2	1	2	2	1	1	2	2	2	2	1	1	2	2	2	2	1	2	2	2	1	2	1	1	2	2	2	1	1	1	1	2	1	1	2	1	1	2
YL-04	33	SCAFFOLD269089.28244	Framework	GAGCTGATTAATATTTTTCATGTTGTTCGATTTTATGTAGGAGTTCCCCCATTGCTGTCCCGACGAATACTTGAAACACTCACTTACCTTGCTCGGAATCA	1	1	2	2	1	2	2	2	1	2	2	1	0	2	2	2	2	1	1	2	2	2	2	1	2	2	2	1	2	1	1	2	2	2	1	1	1	1	2	1	1	2	1	1	2
YL-04	38.2	DArT_SNP_1274	Framework	TGCAGTTTTCCCTAACAAAATAACTCTTACCACAGAAAGTCATATCCCTTTATGGTGTGACATTCTTCA	1	1	2	2	1	2	2	2	1	2	2	1	2	2	2	2	2	1	1	2	2	2	1	1	2	2	1	1	2	1	1	2	1	2	1	1	1	1	2	1	1	2	2	1	2
YL-04	38.7	DArT_PAV_0158	Framework	TGCAGCGTTCCCAACAATTGGTAGAAATATTATGCTGATGAAGCTAACTGAAATACCCCAAGAATCTGA	1	1	2	2	1	2	2	2	1	2	2	1	1	2	2	2	2	1	1	2	2	2	1	1	2	0	1	1	2	1	1	2	1	2	1	1	1	1	2	1	1	2	2	1	2
YL-04	39.8	SCAFFOLD199882.13021	Framework	AATATAGTCACGACTCGAGTATCTGAATTAACGCAACTACTATTATAAAGTGTCCATGCTTTCTTCCACCTAGTAGCTGGAAAAAAGCATAGTCAAAATGC	1	1	2	2	1	2	2	2	1	2	2	1	0	2	2	2	2	1	1	2	2	2	1	1	2	2	1	1	2	1	1	2	1	2	1	1	1	1	2	1	1	2	2	1	2
YL-04	40.4	SCAFFOLD199882.18451	Framework	CGATGAATTCAAGTTGGCGCTGCAGCGTCTTCAACCTGCTGTAGAGATCGCCCTCGTCGGAGATTGAACCTCCGAAGACTTTAAGGTGGTCGGAGAGGATC	1	1	2	2	1	2	2	2	1	2	2	1	0	2	2	2	2	1	1	2	2	2	1	1	2	2	1	1	2	1	1	2	1	2	1	1	1	1	2	1	1	2	2	1	2
YL-04	48.6	DArT_PAV_0246	Framework	TGCAGTTTGCTTTTGATTTTTACTTCAATTTTGAAATTACAGATCGGAAGAGCGGTTCAGCAGGAATGC	1	1	2	0	1	2	2	2	1	2	1	1	1	0	2	2	2	1	1	2	2	2	1	2	2	2	1	1	1	1	1	2	1	2	1	2	1	1	2	1	1	2	2	1	2
YL-04	49.1	SCAFFOLD224251.6445	Framework	AAACTATTCGATCTAGGGTTCAGTTCTTCAAGATCTCAGCACTGAGCCTTGTTTTCTGTGTTTCCGTTGTTTTTGGTAACATTTCACTCCGTTATCTACCT	1	1	2	2	1	2	2	2	1	2	1	1	0	2	2	2	2	1	1	2	2	2	1	2	2	2	1	1	1	1	1	2	1	2	1	2	1	1	2	1	1	2	2	1	2
YL-04	52.5	SCAFFOLD7571.32962	Framework	TGTTCGAATTGTTGGCACTTATGAGATTTTGTTAATCCATCTGCTAGTTCCTCTGTTCTGCAATGAACAACATTTATCCTTCCTTTATTCACCAAGTCTCT	1	1	2	2	1	2	2	2	1	2	1	1	2	2	2	2	1	1	2	2	2	2	1	2	2	2	1	1	1	1	1	2	1	2	1	2	1	1	2	1	2	2	2	1	2
YL-04	54.1	DArT_PAV_1005	Framework	TGCAGTTGCTAGCTTTTGCTTCACATTCTTCATCCTATGTGTGATGATGTTTAGGATGCTTCTATTTTA	1	1	2	2	1	2	2	2	1	2	1	1	2	2	2	1	1	1	1	2	2	2	1	2	2	2	1	1	1	1	1	2	1	2	1	2	1	1	2	1	2	2	2	1	2
YL-04	55.2	DArT_SNP_0294	Framework	TGCAGTAAACATGGTAAACCCATGTATTCAGAAAAAATAGTATTCACAAAAGATTACAGATCGGAAGAG	1	1	2	2	1	2	2	2	1	1	1	1	2	2	2	1	1	1	1	2	2	2	1	2	2	2	1	1	1	1	1	2	1	2	1	2	1	1	2	1	2	2	0	1	2
YL-04	56.3	SCAFFOLD120177.13907	Framework	CATATTGAGTTTTCCCCATTAAATTCGAGTTCGATTGGGGCGGATATCCACGAGTTCGGTTTTCATTGTCATCCCTGCTAGCTTATTGTTATATTAGCTTT	1	1	2	2	1	2	2	2	1	1	1	1	0	2	2	1	1	1	1	2	2	2	1	2	1	2	1	1	1	1	1	2	1	2	1	2	1	1	2	1	2	2	0	1	2
YL-04	57.9	SCAFFOLD306904.3756	Framework	GTGTTTTTGAATTCATATTCATGCACATGTCTTAGAATTTTTAATTTTGCGCAAGATATATTGCCTCGGGCTTTTCCTTTTAGGGTCTTGTGGTGTGTAGA	1	1	2	2	1	2	2	2	1	1	1	1	2	2	2	1	1	1	1	2	2	1	1	2	1	2	1	1	1	1	1	2	1	2	1	2	1	1	2	1	2	2	1	1	2
YL-04	59	DArT_PAV_0549	Framework	TGCAGTATACAGTATACAGTATACAGTATACAACTCAAATCAACTATCAAATGTGTCATCCTTTACTGT	1	1	2	2	1	2	2	2	1	1	1	1	2	2	2	1	1	2	1	2	0	1	1	2	1	2	1	1	1	1	1	2	1	2	1	2	1	1	2	1	2	2	1	1	2
YL-04	60.6	SCAFFOLD52222.54432	Framework		1	1	2	2	1	2	2	2	1	1	1	1	0	2	2	1	1	2	2	2	2	1	1	2	1	2	1	1	1	1	1	2	1	2	1	2	1	1	2	1	2	2	1	1	2
YL-04	62.2	SCAFFOLD52222.27281	Framework	GACTGCAAGGCTGTCACTGATAAACTCTCCGGGAAATCGAAAGGTTATGCATTTATCCTCTTCAAACAACGCAGTGGAGCACGCAGGGCGCTGAAGCAGCC	1	1	2	2	1	2	2	2	1	1	1	1	2	2	2	1	1	2	2	2	2	1	1	2	1	2	1	1	1	1	1	2	1	2	1	2	1	1	2	1	2	2	1	1	2
YL-04	62.8	DArT_SNP_1111	Framework	TGCAGTGCCTTCCTGCAAGTAATTACAGATCGGAAGAGCGGTTCAGCAGGAATGCCGAGACCGATCTCG	1	1	2	2	1	2	2	2	1	1	1	1	0	2	2	1	1	0	2	2	2	1	1	2	1	2	1	1	1	1	1	2	1	2	1	2	1	2	2	1	2	2	1	1	2
YL-04	63.3	DArT_SNP_0159	Framework	TGCAGCAGAACAAAAATACATCAAATAGGAGAAATATATCTACATGAAAATCTAAAAACGTTACCCGGT	1	1	2	2	1	2	2	2	1	1	1	1	2	0	2	1	1	2	2	2	2	1	1	2	1	2	1	1	1	1	1	2	1	2	1	2	1	2	2	1	2	0	1	1	2
YL-04	63.9	SCAFFOLD170138.14179	Framework	TGGATAGTATTTTGTTTACCACCTTCTATCCACCACAAACCAGACAAGGCATAACTAAGAACTTTGAACTGTAAAGATGCTTGCTTATCTTCCTTCATTCG	1	1	2	2	1	2	2	2	1	1	1	1	0	2	2	1	0	2	2	2	2	1	1	2	1	2	1	1	1	1	1	2	1	2	1	2	1	2	2	1	2	1	2	1	2
YL-04	67.6	DArT_PAV_0653	Framework	TGCAGTAATAGATGAATATGACATCATAGGCACATTGCTAGTAAGAATGAGAATGAGAATGAGAATGAG	1	1	2	2	1	2	2	2	0	1	1	1	2	1	2	1	1	2	2	2	1	1	1	2	1	0	1	1	1	0	1	2	1	1	1	2	0	2	1	1	2	0	2	1	2
YL-04	68.8	DArT_SNP_0196	Framework	TGCAGTAGTAACTAGCAAGAATACAAGATCAAGCATAGTTGATACATAATTGACTTTTGTAAGCATGGT	1	1	2	2	1	0	2	2	1	1	1	1	2	1	2	1	1	2	2	2	1	1	1	2	1	1	1	1	1	1	1	2	1	1	1	2	1	2	1	1	2	1	2	1	2
YL-04	69.9	SCAFFOLD100255.40061	Framework	NNNNNNNNNNNNNNNNNCTTATGTTCATCATCTAATTTTCCAATTATATAGAGTCAAATACAGGCACATGTTGAAGACTTCAATAAAAGCTCTACAAAACT	1	1	2	2	1	2	2	2	1	1	1	1	2	1	2	1	2	2	2	2	1	1	1	2	1	1	1	1	1	1	1	2	1	1	1	2	1	2	1	1	2	1	2	1	2
YL-04	78.4	SCAFFOLD32888.268	Framework	ATTTTGCTGGCGGAAATCTTTTGATGGATGCAGGTACGCAATGATAAGGCGAGGAGATACCTAACTAGAATAAGGAAGAAGCAGCCTGTACCGTTTGCACA	1	1	2	1	1	2	1	2	1	1	1	2	2	1	2	1	1	2	1	2	1	1	1	2	1	1	1	1	1	1	1	2	1	1	2	2	1	2	1	1	1	1	2	1	2
YL-04	78.9	SCAFFOLD32888.17588	Framework	CAGGGGAAGCTGAGAAGGTGATCGGATCTCTTAAAGAGAGAGCGGTTGAGATTGTCAATGGAGGTGTAAATGGAACACATGGTGAAGAGAAAGGGTTGAAC	1	1	2	1	1	2	1	2	1	1	1	2	2	1	2	1	1	2	1	2	1	1	1	2	1	1	1	1	1	1	1	2	1	1	2	2	1	2	1	1	1	1	2	1	2
YL-04	80.5	SCAFFOLD32888.43259	Framework	GAAGTCATCCTCACTCTGTTTGCATTGAAGTGCATGTCTCCATCAGGTGAGCCCTAAATGTTTACCAGTCTATCATATTTTATAGATGCATTAGGAATTTA	1	1	2	1	1	2	1	2	1	1	1	2	2	1	2	1	1	2	1	2	1	1	1	2	1	1	1	1	1	1	1	2	1	1	2	2	1	2	1	1	1	1	2	1	2
YL-04	81	SCAFFOLD294597.18474	Framework	ATATGGAAGGCGGACTTTGAGATATATGCTTCAGATCAGAACCACGAGTGATGCCATTTGGACGACCATGGAATTGGGGGCCTACATGGCCAATTCCATGC	1	1	2	1	1	2	1	2	1	1	1	2	2	1	2	1	1	2	1	2	1	1	1	2	1	1	1	1	1	1	1	2	1	1	2	2	1	2	1	1	1	1	2	1	2
YL-04	82.1	SCAFFOLD33340.17224	Framework	GTCATTTGATCGATGTACCCGATCCCACCAAGCTAGAAAAGGCTATGATTATTGTTATAAGATTTGAATAGTCACTGTTTTGTTCATGCATTTGCCCAAAA	1	1	2	1	1	2	1	2	1	1	2	2	2	1	2	1	1	2	1	2	1	1	1	2	1	1	1	1	1	1	1	2	1	1	2	2	1	2	1	1	1	2	2	1	2
YL-04	83.2	DArT_PAV_0490	Framework	TGCAGCGGCATTGGCAGCAGCATCTATTTTGTTTAGGAGAACAAACCCACATTACTCTCAACTACTGTT	1	1	2	1	1	2	1	2	1	1	2	2	1	1	2	1	1	0	1	2	1	1	1	2	1	1	1	1	1	1	1	2	1	1	2	2	1	2	1	1	1	2	2	1	2
YL-04		C28383571.380	Redundant	AACCTCTTGTAGATAGATTCCTTCCACTGCAGGAGAATGACCTTTTCATAGAAACCGGGCTTATATGTAAACACTCTTCAATTGCTGAACGACGCATTATC	1	1	2	2	1	2	2	2	1	2	2	1	0	2	2	2	2	1	1	2	2	2	2	1	2	2	2	1	2	1	1	2	2	2	1	1	1	1	2	1	1	2	1	1	2
YL-04		DArT_PAV_0007	Redundant	TGCAGCTTTTGTCCACTTTTTTGTTACAGATCGGAAGAGCGGTTCAGCAGGAATGCCGAGACCGATCTC	1	1	2	0	1	0	2	1	1	2	2	1	1	2	2	2	2	1	1	2	2	2	2	2	2	2	1	2	0	1	1	2	1	1	1	1	1	1	2	1	1	0	1	1	2
YL-04		DArT_PAV_0011	Attached	TGCAGAAATGTTGATCAATAACACATCCTAATTTACAGATCGGAAGAGCGGTTCAGCAGGAATGCCGAG	1	1	2	2	1	2	1	1	1	2	2	1	1	2	2	2	2	1	1	1	2	2	2	2	2	0	1	2	0	0	1	2	1	1	1	1	1	1	2	1	1	2	1	1	2
YL-04		DArT_PAV_0047	Redundant	TGCAGCTATTTGTGACCCTTTGGCCACCAATAGTGGCTTATGTCTTTCTATTACCATGTGCATGTTGTT	1	1	2	2	1	0	2	1	1	2	2	1	1	2	2	2	2	1	1	1	2	2	2	2	2	0	1	2	2	2	1	2	1	1	1	1	1	1	2	1	1	2	1	1	2
YL-04		DArT_PAV_0101	Redundant	TGCAGATATCTGTCAAATTGCTTTGTGTTGATTGATTCTAAGCACAAGGCTTGCAAAACCTTACTTCAT	1	1	2	2	1	2	2	1	1	2	0	1	1	2	2	2	2	1	1	2	2	2	2	2	2	0	1	2	2	1	1	2	1	1	1	1	1	1	2	1	1	2	1	1	2
YL-04		DArT_PAV_0111	Redundant	TGCAGAGCAATGTGAGAAGGACAAGGCTCGTGTGCTGGTTCATTGCATGTCAGGAAAGAATCGGTATGA	1	1	2	2	1	2	2	2	1	0	1	1	0	2	2	1	1	1	1	2	2	0	1	2	2	2	1	1	1	1	1	2	1	2	1	2	1	1	0	1	2	2	2	1	2
YL-04		DArT_PAV_0216	Redundant	TGCAGCATGGAATTGGCCATGTAGGCCCCCAATTCCATGGTCGTCCAAATGGCACCCCTCGTGGTTCTG	1	1	2	1	1	2	0	2	0	1	1	2	2	1	2	1	1	2	1	2	1	1	1	2	1	1	1	1	1	1	1	2	1	1	2	2	1	2	1	1	1	1	2	1	2
YL-04		DArT_PAV_0218	Attached	TGCAGAGCGATAGAGAGACGGGTCGGGCTATGTATGCGTCTACGGCACGTGGAATGGATCAAAATTACA	1	1	2	2	1	1	0	2	1	2	2	1	1	2	2	2	2	1	1	2	2	2	2	1	2	2	2	1	0	1	1	2	2	2	1	1	1	1	2	1	1	2	1	1	2
YL-04		DArT_PAV_0228	Attached	TGCAGATAAAAGTGATTGCTTGAATTTTTTCCATATAAAAATGATTGCTTTACTTCTAAATTTTGAAGC	1	1	2	2	1	2	1	1	1	2	2	1	1	2	0	2	2	1	1	0	2	2	2	2	2	2	1	2	2	1	1	2	1	1	1	1	1	1	2	1	1	2	1	1	2
YL-04		DArT_PAV_0249	Redundant	TGCAGACTGAGCTTCCGGTTTTCCTTTTACCTTTTATTTTTGCTTTGCCTTTTTTGTCAATTACAGATC	1	1	2	2	1	2	2	2	1	1	1	1	2	2	2	1	1	1	1	2	2	2	1	2	2	2	1	1	1	1	1	2	1	2	1	2	1	1	2	1	2	2	2	1	2
YL-04		DArT_PAV_0252	Redundant	TGCAGCGTCTTCAACCTGCTGTAGAGATCGCCCTCGTCGGAGATTGAACCTCCGAAGACTTTACAGATC	1	0	2	2	1	2	2	2	1	2	2	1	2	2	2	2	2	1	1	2	2	2	1	1	2	2	1	1	2	1	1	2	1	2	1	0	0	1	2	1	0	2	2	1	2
YL-04		DArT_PAV_0253	Redundant	TGCAGAAAATCGTATACCTGAAAGTGTGGTGGCATCATTCACACATGATATTTTTATCAAGGGTTGCCA	1	1	2	2	1	2	2	1	1	0	2	1	1	2	2	2	2	1	1	2	2	2	2	2	2	2	2	2	0	1	1	2	2	1	1	1	1	1	2	1	1	2	1	1	2
YL-04		DArT_PAV_0271	Redundant	TGCAGAAGCAAAACTGACCCCAAAGGCAAAGTCTGAAATGTTATACTTAGGATCCAAGTATGCAGGAAC	1	1	2	2	1	2	2	2	1	2	1	1	2	2	2	1	1	1	1	2	2	2	1	2	2	2	1	1	1	1	1	2	1	2	1	2	1	1	2	1	2	2	2	1	2
YL-04		DArT_PAV_0371	Attached	TGCAGCTCAATTTATTTGAGCACCTTTATATAACTTGTTTTCGAAACATTGCACAAACTCTAGATTACA	1	1	1	1	1	1	2	2	2	0	2	1	1	2	2	2	2	0	2	1	1	1	2	2	2	2	1	2	2	2	1	2	1	1	2	1	1	0	2	1	1	2	2	1	2
YL-04		DArT_PAV_0399	Attached	TGCAGGTACCGCTTCAATTGTGGTATGATATTGAATAACAATGTTGTAGCCACATTGTGTCGCAATATA	1	1	1	2	1	2	1	1	1	2	2	1	1	2	2	2	2	1	1	1	2	2	2	2	2	2	1	0	2	0	1	2	1	1	1	1	1	1	2	1	1	2	1	1	2
YL-04		DArT_PAV_0406	Redundant	TGCAGGCCAAATAGGACTTCTGCTTTCAGTTACATGAATCTGAAGTCTGACACACAAAAATCTCAGCTT	1	1	2	1	1	2	1	2	1	1	1	2	2	1	2	1	1	2	1	0	1	1	1	2	1	1	1	1	1	1	1	2	1	1	2	2	1	2	1	1	1	1	2	1	2
YL-04		DArT_PAV_0409	Attached	TGCAGTGTTTTTGGTGATTCTACAGGTAACACAACTTACAGATCGGAAGAGCGGTTCAGCAGGAATGCC	1	1	2	2	1	2	2	1	1	2	2	1	1	2	2	2	2	1	1	2	2	2	2	2	2	2	1	1	2	1	1	2	1	1	1	1	1	1	2	1	1	2	1	1	2
YL-04		DArT_PAV_0423	Attached	TGCAGTGACATTGATTCTGTAAAAGTAATAACATCACCTAATAGAACTAATTGAAATCTACCTATAATG	1	1	2	2	1	2	2	2	1	1	1	1	2	2	2	1	1	2	2	0	2	1	1	2	1	2	1	1	1	1	1	2	1	2	1	2	1	2	2	1	2	1	2	1	2
YL-04		DArT_PAV_0433	Attached	TGCAGATTCTCTGCTTCTTCAATTGTTTATCGGAGAAGATCTGAATTCTATTCCGCTTTTGATACGTTT	1	1	2	2	1	0	2	2	1	2	2	1	2	2	2	2	2	1	1	2	2	2	2	2	2	2	0	1	2	1	1	2	2	2	1	1	1	1	2	1	1	2	1	1	2
YL-04		DArT_PAV_0438	Redundant	TGCAGTAATAGATGAATATGACATCATAGGCACATTGCTAGTAAGAATGAGAATGAGAATGTAGAATGC	1	1	2	2	1	2	2	2	1	1	1	1	2	1	2	1	1	2	2	2	1	1	1	2	1	1	1	1	1	1	1	2	1	1	1	0	1	2	1	1	2	1	2	1	2
YL-04		DArT_PAV_0440	Redundant	TGCAGTTGTGGAAGGAAACAAAGTGGTGGCTATTTAGATGGAGCTGCTCCTGATGGCCTTTTGGGGCTT	1	1	2	2	1	2	2	2	1	2	2	1	2	2	2	2	2	1	1	2	0	2	2	2	2	2	0	1	2	1	1	2	2	2	1	1	1	1	2	1	1	2	1	1	2
YL-04		DArT_PAV_0493	Redundant	TGCAGTTCAGTTTCAATATTTTTCACTCTCATTTATAGTTGCATATGTACTTGTTAGTTTTGTTTACAG	1	1	2	2	1	2	2	1	1	2	0	1	1	2	2	2	2	1	1	2	2	2	2	2	2	2	1	2	2	1	1	2	1	1	1	1	1	1	2	1	1	2	1	1	2
YL-04		DArT_PAV_0495	Redundant	TGCAGTTGCTAGCCTTTGCTTCACATTCTTCATACTATGTGTGATGATGTTTAGGATGCTTCTATTTTA	1	1	2	2	1	2	2	2	1	2	1	1	2	2	2	1	1	1	1	2	2	2	1	2	2	2	1	1	1	1	1	2	1	2	1	2	1	0	2	1	2	2	2	1	2
YL-04		DArT_PAV_0515	Redundant	TGCAGTGCATTTTGGACTTCTGGTGTCTAAAATATGACATCAAGGGTGATTATCAATATATTAGAATCA	1	1	2	2	1	2	2	1	1	2	2	1	1	2	2	2	2	1	1	2	2	2	2	2	2	2	1	2	2	1	1	2	1	1	1	1	1	1	2	1	1	2	1	1	2
YL-04		DArT_PAV_0519	Attached	TGCAGTAGTGATCTGTAGTTGTATTATGTGCAAAGACAAATGTGGATACTAAAAAGGATAATATTCTTA	1	1	2	2	1	2	2	1	1	2	2	1	1	2	2	2	2	1	1	2	2	2	2	2	2	2	1	0	2	1	1	2	1	1	1	1	1	1	2	1	1	2	1	1	2
YL-04		DArT_PAV_0531	Attached	TGCAGACTTGTTATGTTATTTATAGTTTGATTACAATCAGCAAAGTAATCTACATGGCAATTAGTAGTT	1	1	2	2	1	2	2	2	1	1	1	1	2	1	2	1	1	2	2	2	1	1	1	2	1	1	1	1	1	1	1	2	1	1	1	2	1	2	1	1	0	1	2	1	2
YL-04		DArT_PAV_0586	Attached	TGCAGCAAGGACATATATCAAGTTAGAGTAAAACTTGAAGAGCATGCAAACATTACAGATCGGAAGAGC	1	1	2	2	1	2	2	1	1	2	2	1	0	2	2	2	2	0	1	1	2	2	2	2	2	2	1	2	2	2	1	2	1	1	1	1	1	1	2	1	1	2	1	1	2
YL-04		DArT_PAV_0659	Redundant	TGCAGATATCTGTCAAATTGCTTTGTGTTGATTGATTTTACAGATCGGAAGAGCGGTTCAGCAGGAATG	1	1	2	2	1	2	2	1	1	2	2	1	1	2	2	2	2	1	0	2	2	2	2	2	2	2	1	2	2	1	1	2	1	1	1	1	1	1	2	1	1	2	1	1	2
YL-04		DArT_PAV_0668	Redundant	TGCAGCATGGAATTGGCCATGTAGGCCCCCAATTCCATGGTCGTCCAAATGGCATCACTCGTGGTTCTG	1	1	2	1	1	2	0	2	1	1	1	2	2	1	2	1	1	2	1	2	1	1	0	2	1	0	1	1	1	1	1	2	1	1	2	2	1	2	1	1	1	1	2	0	2
YL-04		DArT_PAV_0735	Redundant	TGCAGAACATTGGGTGGTACAGAAAATGGTTTTTTTACAGATCGGAAGAGCGGTTCAGCAGGAATGCCG	1	1	2	2	1	2	2	2	0	1	1	1	2	2	2	1	1	2	2	2	2	1	1	2	1	2	1	1	1	1	1	2	1	2	1	2	1	1	2	1	2	2	1	1	2
YL-04		DArT_PAV_0741	Redundant	TGCAGCAATATAAAATCATTTTCTCCATAAGCTTTTCATAGAATCGATGTTTCCGATTAGATTTTATTT	1	1	2	2	1	2	2	2	1	1	0	1	2	2	2	1	1	2	2	2	2	0	1	2	1	2	1	1	0	1	1	2	1	2	1	2	1	1	2	1	2	2	1	1	2
YL-04		DArT_PAV_0780	Attached	TGCAGAATTGATGAAGTCTGTGACTCCAAACTTTTTCCCTGAGTAAACAAGTGGAACAAGCTCATGAAA	1	1	2	2	1	2	2	2	1	1	1	1	2	2	2	1	1	1	1	2	2	1	1	2	1	2	1	0	1	1	1	2	1	2	1	2	0	1	2	1	2	2	1	0	2
YL-04		DArT_PAV_0782	Redundant	TGCAGTATACAGTATACAACTCAAATCAACTATCAAATGTGTCATCCTTTACTGTTTTCACGTTGTCAT	1	1	2	2	1	2	2	2	1	0	1	1	2	2	2	1	1	2	1	2	2	1	1	2	1	2	0	1	1	1	1	2	1	2	1	2	0	1	2	1	2	2	1	1	2
YL-04		DArT_PAV_0785	Redundant	TGCAGCAGCTGCTGGGGCTGCAACAGCGACCGGAGCTCTACCTCCTGCGGCACTCGGTATCCAATCCCC	1	1	2	2	1	2	2	1	0	2	2	1	1	2	2	2	2	0	1	2	2	2	2	2	2	2	1	2	2	1	1	2	1	1	1	0	1	1	2	1	1	2	1	1	2
YL-04		DArT_PAV_0835	Redundant	TGCAGATGGCTCGAGGTCTGCTTTCAAACGGCTAGTGGAGGAGAGCCTTAGATGAACTTTTTACAGATC	1	1	2	2	1	2	2	1	1	2	2	1	0	2	2	2	2	1	1	2	2	2	2	2	2	2	1	2	2	1	1	2	1	1	1	1	0	1	2	1	1	2	1	1	2
YL-04		DArT_PAV_0847	Attached	TGCAGAGCGATAGAAACGGGTCGGGCTATGTATGCGTCTACGGCACGTGGAATGGATCAAAATTACAGA	1	1	2	2	1	2	2	2	1	2	2	1	2	2	2	2	2	1	1	2	2	2	2	1	2	2	2	1	2	1	1	2	2	2	1	1	1	0	2	1	0	2	1	1	2
YL-04		DArT_PAV_0875	Redundant	TGCAGTACTATGGTAAAAGTAGCAAAGCCCAGTGATTCATAAAAAATATGAATTATGCTAGGGCCATAG	1	1	2	2	0	2	2	1	1	2	2	1	1	2	2	2	2	1	1	2	2	2	2	2	2	2	1	2	2	1	1	2	1	1	1	1	1	1	2	1	1	2	1	1	2
YL-04		DArT_PAV_0881	Redundant	TGCAGGCAATAAAGACAACGGCTCTTTCTCCCAACTGGCACACAAGCCTGCTACACTGAAAAGTCACGT	1	1	2	2	1	2	2	1	1	2	2	1	1	2	2	2	2	1	1	2	2	2	2	2	2	2	1	2	2	1	1	2	0	1	1	1	1	1	2	1	1	2	1	1	2
YL-04		DArT_PAV_0890	Redundant	TGCAGTATGACCAATTTTTTTCTTTTCTGAATTTCAGCAGTTTTCTTTTTATTTACAGATCGGAAGAGC	1	1	2	2	1	2	2	2	1	2	2	1	2	2	2	2	2	1	1	2	2	2	2	2	2	2	2	1	2	1	1	2	2	2	1	1	1	1	2	1	1	2	1	1	2
YL-04		DArT_PAV_0900	Attached	TGCAGACTGAGCTTCCGGTTTTCCTTTTACCTTATTTTTGCTTTGCCTTTTTTGTCAATTACAGATCGG	1	1	2	2	1	2	2	2	1	1	1	1	2	2	2	1	1	1	1	2	2	2	1	2	2	2	1	1	1	1	1	2	1	2	1	2	1	1	2	1	2	2	0	1	2
YL-04		DArT_PAV_0920	Redundant	TGCAGTGCATTTTGGACTTCTGGTGTACATCAAGGGTGATTATCAATATATTAGAATCGATTTTACAGA	1	1	2	2	1	2	2	1	1	2	2	1	1	2	2	2	2	1	1	2	2	2	2	2	2	2	0	2	2	1	1	2	1	1	1	1	1	1	2	1	1	2	1	1	2
YL-04		DArT_PAV_0922	Redundant	TGCAGACGAGCCTAACTCCTAGGAAACATGTCACTAGTACCCTACACACCACGTGTTGTATTATCTATC	1	1	2	2	1	2	2	1	0	2	2	1	1	2	2	2	2	1	1	2	2	2	2	2	2	2	1	2	2	1	1	2	1	1	1	1	1	1	2	1	1	2	1	1	2
YL-04		DArT_PAV_0929	Redundant	TGCAGTAAGCTGACTATTATCCAGATGATCCTTTTAGAACATGCATATGTTTTTACAGATCGGAAGAGC	1	1	1	2	1	2	2	1	1	2	2	1	1	2	2	2	2	1	1	1	1	1	2	2	2	2	1	2	2	2	1	2	1	1	1	1	1	1	2	1	1	2	1	1	2
YL-04		DArT_PAV_0930	Redundant	TGCAGACAAATAGCCCCCCCAACATACCAACCCTATAACTTTTTACAGATCGGAAGAGCGGTTCAGCAG	1	1	2	2	1	2	2	2	1	2	2	1	1	2	2	2	2	1	1	2	2	2	2	2	2	2	2	1	2	1	1	2	2	2	1	1	1	1	2	1	1	2	1	1	2
YL-04		DArT_PAV_0934	Redundant	TGCAGCAACAACCTTGTGCCTTGCAGCACATTGCTAGTCAATCTGTTCACAGTGCTAAAGCCAAAGTCG	1	1	2	2	1	2	2	2	1	2	2	1	2	2	2	2	2	1	1	2	2	2	2	2	2	2	2	1	2	1	1	2	2	2	1	1	1	1	2	1	1	2	1	1	2
YL-04		DArT_PAV_0959	Redundant	TGCAGTGGAAGATTTACCTCATGCAAAATTATTTCCTTCATGTCCTCCAATCTATGTTTGGGCATGGGA	1	1	2	2	1	2	2	1	1	2	2	1	1	2	2	2	2	1	1	2	2	2	2	2	2	2	1	2	2	1	1	2	1	1	1	1	1	1	2	1	1	2	1	1	2
YL-04		DArT_PAV_0962	Attached	TGCAGTTCTCTGCTTCTTCAATTGTTTATCGGAGAAGATCTGAATTCTATTCCGCTTTTGATACGTTTT	1	1	2	2	1	2	2	2	1	2	2	0	2	2	2	2	2	1	1	2	2	2	2	2	2	2	2	1	2	1	1	2	2	2	1	1	1	1	2	1	1	2	1	1	2
YL-04		DArT_PAV_0965	Attached	TGCAGAATGTGGAGACAAATCTGTGAGCCAGGTCTAACCTTTTCAAGGCTCCGATCGTTTTTTTTCCTT	1	1	2	2	1	2	2	2	1	1	1	1	2	2	2	1	1	1	1	2	2	1	1	2	1	2	0	1	1	1	1	2	1	2	1	2	1	1	2	1	2	2	1	1	2
YL-04		DArT_PAV_0969	Redundant	TGCAGAAGCAAAACTGACCCCAACGGCAAAGTCTGAAATGTTATACTTAGGATCCAAGTATGCAGGCAC	1	1	2	2	1	2	2	2	1	2	1	1	2	2	2	1	1	1	1	2	2	2	1	2	2	2	1	1	1	1	1	2	1	2	1	2	1	1	2	1	2	2	2	1	2
YL-04		DArT_PAV_0996	Attached	TGCAGTAGTGATCTATAGTTGTATTATGTGCACAGACAAATGTGGATACTAAAAAGGATAATATTCTTA	1	1	2	2	1	2	2	1	1	2	2	1	1	2	2	2	2	1	1	2	2	2	2	2	2	2	1	2	2	1	1	2	1	1	1	1	1	1	2	1	1	2	1	1	2
YL-04		DArT_PAV_1004	Attached	TGCAGCACGCATGACGCAACCATGGCTGGAGGAAACAATTTTATCCAGTTTCTCATACTTGGCAATTCC	1	1	2	2	1	2	2	1	1	2	2	1	1	2	2	2	2	1	1	2	2	2	2	2	2	2	1	2	2	1	1	2	1	1	1	1	1	1	2	1	1	2	1	1	2
YL-04		DArT_SNP_0152	Redundant	TGCAGCATGGAATTGGCCATGTAGGCCCCCAATTCCATGGTCGTCCAAATGGCATCCCTCGTGGTTCTG	1	1	2	1	1	2	0	2	0	1	1	2	2	1	2	1	1	2	1	2	1	1	1	2	1	1	1	1	1	1	1	2	1	1	2	2	1	2	1	1	1	1	2	1	2
YL-04		DArT_SNP_0176	Redundant	TGCAGCGTCTTCAACCTGCTGTAGAGATCGTCCTCGTCGGAGATTGAACCTCCGAAGACTTTACAGATC	1	1	2	2	1	2	2	2	1	2	2	1	2	2	2	2	2	1	1	2	2	2	1	1	2	2	1	1	2	1	1	2	1	2	1	1	1	1	0	1	1	2	2	1	2
YL-04		DArT_SNP_0182	Redundant	TGCAGATATGATTGATAACTCATTCCCCTTTACAGGCTGGGGGAAGGGAAGCATAAGAACTAACTGTTC	1	1	2	1	1	2	1	2	1	1	1	2	2	1	2	1	1	2	1	2	1	1	1	2	1	1	1	1	1	1	1	2	1	1	2	2	1	2	1	1	1	1	2	1	2
YL-04		DArT_SNP_0191	Redundant	TGCAGAAATTTTAGATAATGCTCATGTAACATATTCTTTTTCCAACCATACAGAAATTATAAACCAACA	1	1	1	2	1	2	2	1	2	2	2	1	0	2	2	2	2	1	1	1	1	1	2	2	2	2	1	2	2	2	1	2	1	1	1	1	1	1	2	1	1	2	1	1	2
YL-04		DArT_SNP_0256	Redundant	TGCAGCCGTATTATCTTATGTAAAATACATTGTAAATTATTCATCCTTGTCTCACTATTCTCTTCCATT	1	1	2	2	1	2	2	1	1	2	2	1	0	2	2	2	2	1	1	2	2	2	2	2	2	2	1	2	2	1	1	2	1	1	1	1	1	1	2	1	1	2	1	1	2
YL-04		DArT_SNP_0260	Redundant	TGCAGCTTTCAGTCTTTCATTAGTCATATTGAAAATCACCCACTACTTTAGTGATCATATGTTTCGGAC	1	1	2	2	1	2	2	2	1	1	1	1	2	2	2	1	1	0	2	2	2	1	1	2	1	2	1	1	1	1	1	2	1	2	1	2	1	1	2	1	2	2	1	1	2
YL-04		DArT_SNP_0264	Redundant	TGCAGGTTCACTTTCTATAAAATCATTGTAACTAGTCTGATTTTTTGGCTATTCCTCTCACTCAACAAA	1	1	2	2	1	2	2	1	1	2	2	1	1	2	2	0	2	1	1	2	2	2	2	2	2	0	1	2	2	1	1	2	1	1	1	1	1	1	2	1	1	2	1	1	2
YL-04		DArT_SNP_0292	Redundant	TGCAGGTTCATTCATAACCTGTAAAGCAATTACACTGGGAACAGTTATTTTTGTTTTCCTAATCTATTC	1	1	2	2	1	2	2	2	1	1	1	1	2	2	2	1	1	1	1	2	2	2	1	2	2	2	1	1	1	1	1	2	1	2	1	2	1	1	2	1	2	2	0	1	2
YL-04		DArT_SNP_0296	Redundant	TGCAGCATGGATCTACCACATACGTCGTAAGTGGTCGGACTCGTTGTATAGAACAGCGATCAGCGATAT	1	1	2	2	1	2	2	2	1	1	1	1	0	2	2	1	1	2	2	2	2	1	1	2	1	2	1	1	1	1	1	2	1	2	0	2	1	1	2	1	2	2	1	1	2
YL-04		DArT_SNP_0303	Redundant	TGCAGAAGCAAAACTGACCCCAAAGGCAAAGTCTGAAATGTTATACTTAGGATCCAAGTATGCAGGCAC	1	1	2	2	1	2	2	2	1	2	1	1	2	2	2	1	1	1	1	2	2	2	1	2	2	2	1	1	1	1	1	2	1	2	1	2	1	1	2	1	2	2	2	1	2
YL-04		DArT_SNP_0350	Redundant	TGCAGAGGTGAGGATCTGCTTATTGGGTCTTGGTTGTATCGTGCATCAATGTGGAGGATGATATATGGT	1	1	2	2	1	2	2	2	1	2	2	1	2	2	2	2	2	1	1	2	2	2	2	2	2	2	2	1	2	1	1	2	2	2	1	1	1	1	2	1	1	2	1	0	2
YL-04		DArT_SNP_0356	Redundant	TGCAGTGGCACGGGGTCAGGCTCAGGCACAGCATTTTTCTCCTTTTCACCAGCATCGATATTTCCGAGA	1	1	2	2	1	2	2	2	1	2	2	1	2	2	2	2	2	0	1	2	2	2	2	1	2	2	2	1	0	1	1	2	2	2	1	1	1	1	2	1	1	2	1	1	2
YL-04		DArT_SNP_0366	Redundant	TGCAGCCAACAGTTTTGCCATTACTTTTGACCGAAAGTTCTTTGGGACAAGTGGTTCTAAGGTCAGAGT	1	1	2	2	1	2	2	2	1	2	2	1	2	2	2	2	2	1	1	2	2	2	2	2	2	2	2	1	2	1	1	2	2	2	1	1	1	1	2	1	1	2	1	1	2
YL-04		DArT_SNP_0400	Redundant	TGCAGTCTGTGAATCTTTTCATGATAAACACCGGCTACATCATTTTGGCTGGTTCCGCCTTACAGATCG	1	1	2	2	1	2	2	2	1	2	1	1	0	2	2	2	2	1	1	2	2	2	1	2	2	2	1	1	1	1	1	2	1	2	1	2	1	1	2	1	1	2	2	1	2
YL-04		DArT_SNP_0411	Redundant	TGCAGTGAAGATAAAAAATAGTACAGATGATTTTGGGTATGTTGTTCCAAGCATTCATAAAAATGCAGA	1	1	2	2	1	2	2	1	1	2	2	1	1	2	2	2	2	1	1	1	2	2	2	0	2	2	1	2	2	2	1	2	1	1	1	1	1	1	2	1	1	2	1	1	2
YL-04		DArT_SNP_0418	Redundant	TGCAGAAGAAAAATTATGATCGTACATATTTAGACATGACCTGTTACAGATCGGAAGAGCGGTTCAGCA	1	1	2	2	1	2	0	2	1	2	1	1	2	2	2	2	1	1	2	2	2	2	1	2	2	2	1	1	1	1	1	2	1	2	1	2	1	1	2	1	2	2	2	1	2
YL-04		DArT_SNP_0458	Redundant	TGCAGAATACTGTGAAAAATCTTATCTCCATACTGAGCAGAAACAAATGTAAGGGCATTTCTTTTTTGA	1	1	2	2	1	2	2	1	1	2	2	1	1	2	2	2	2	1	1	1	2	2	2	2	2	2	1	2	2	2	1	2	1	1	1	1	1	1	2	1	1	2	1	1	2
YL-04		DArT_SNP_0473	Redundant	TGCAGGCACTGAGATCATGAGTGATGCAGCTTTCTTTGTGTATGTGGTTTCTAATGGCAGCATTTCTAC	1	1	2	2	1	2	2	2	1	2	2	1	2	2	2	2	2	1	1	2	2	2	1	1	2	2	1	1	2	1	1	2	1	2	1	1	1	1	2	0	1	2	2	1	2
YL-04		DArT_SNP_0930	Attached	TGCAGTAGTGATCTGTAGTTGTATTATGTGCAAAGACAAATGTGGATACTAAAAAGGATAATATTCTTA	1	1	2	2	1	2	2	1	1	2	2	1	1	2	2	2	2	1	1	2	2	2	2	2	2	2	1	2	2	1	1	2	1	1	1	1	1	1	2	1	1	2	1	1	2
YL-04		DArT_SNP_0955	Redundant	TGCAGTGTTGTGTTCAGATTGAAATATTGGATAACTTCCATGCTTTTGCTATATTAGTTCTCCAGCGGA	1	1	2	2	1	2	2	1	1	2	2	1	1	2	2	2	2	1	1	2	2	2	2	2	2	2	1	2	2	1	1	2	1	1	1	1	1	1	2	1	1	2	1	1	2
YL-04		DArT_SNP_1049	Redundant	TGCAGAGTTTGATGCATCTACTGAGAGCAATTTGATGTCAGATGCTACCCCAGAGGCCGAACTATCTGG	1	1	2	2	1	2	2	1	1	2	2	1	1	2	2	2	2	1	1	2	2	2	2	2	2	2	2	2	2	1	1	2	2	1	1	1	1	1	2	1	1	2	1	1	2
YL-04		DArT_SNP_1061	Redundant	TGCAGCTTCTAATGTCATCAAGAATAGTAACGGTGATGTTTTTTTTACAGATCGGAAGAGCGGTTCAGC	1	1	2	2	1	2	2	1	1	2	2	1	1	2	2	2	2	1	1	2	2	2	2	2	2	2	2	2	2	1	1	2	2	1	1	1	1	1	2	1	1	2	1	1	2
YL-04		DArT_SNP_1087	Redundant	TGCAGGTTCCATCACAAATATCTTCCCACTTTTTATAATAAAAAAGAGTAAATATTTATTTCAGTTCGT	1	1	2	2	1	2	2	1	1	2	2	1	1	2	2	2	2	0	1	2	2	2	2	2	2	2	0	2	2	1	1	2	2	1	1	1	1	1	2	1	1	2	1	1	2
YL-04		DArT_SNP_1089	Redundant	TGCAGGGAGAAAATGGACAAGTACAAAATACAGTGACACAGATGATGTGGTTGTAATACTAATATTAGA	1	1	2	2	1	2	2	2	1	1	1	1	0	2	2	1	1	2	1	2	2	1	1	2	1	2	1	1	1	1	1	2	1	2	1	2	1	1	2	1	2	2	1	1	2
YL-04		DArT_SNP_1116	Redundant	TGCAGGAGAATGACCTTTTCATACAAACCGGGCTTATATGTAAACACTCTTCAATTGCTGAACGACGCA	1	1	2	2	1	2	2	2	1	2	2	1	0	2	2	2	2	1	1	2	2	2	2	1	2	2	2	1	2	1	1	2	2	2	1	1	1	1	2	1	1	2	1	1	2
YL-04		DArT_SNP_1128	Redundant	TGCAGTTGCTAGCCTTTGCTTCACATTCTTCATACTATGTGTGATGATGTTTAGGATGCTTCTATTTTA	1	1	2	2	1	2	2	2	1	2	1	1	2	2	2	1	1	1	1	2	2	2	1	2	2	2	1	1	1	1	1	2	1	2	1	2	1	1	2	1	2	2	2	1	2
YL-04		DArT_SNP_1132	Redundant	TGCAGCAGCTGCTGGGGCTGCAACAGCGACCGGAGCTCTACCTCCTGCGGCACTCGATATCAAATCCCC	1	1	2	2	1	0	2	1	1	2	2	1	1	2	2	2	2	1	1	2	2	2	2	2	2	2	1	2	2	1	1	2	1	1	1	1	1	1	2	1	1	2	1	1	2
YL-04		DArT_SNP_1145	Redundant	TGCAGTATGACCAATTTTTTTCTTTTCTGACATTCAGCAGTTTTCTTTTTATTTACAGATCGGAAGAGC	1	1	2	2	1	2	2	2	1	2	2	1	2	2	2	2	2	1	1	2	2	2	2	2	2	2	2	1	2	1	1	2	2	2	1	1	1	1	2	1	1	2	1	1	2
YL-04		DArT_SNP_1149	Redundant	TGCAGAATTAGGTGGTGGTGTCGCTAATTTCTTCTCTCTCAGCATCTTCCAAACAAAAAAAAAATTACA	1	1	2	2	1	2	2	2	1	2	2	1	0	2	2	2	2	1	1	2	2	2	2	2	2	2	2	1	2	1	1	2	2	2	1	1	1	1	2	1	1	2	1	1	2
YL-04		DArT_SNP_1232	Redundant	TGCAGATGCAGCATTGCTGCATGCTGGCTGCATCACATTGATCAATCCGACCGATGATCCCTGGAAACA	1	1	2	2	1	2	2	2	1	2	2	1	2	2	2	0	2	1	1	2	2	2	1	1	2	2	1	1	2	1	1	2	0	2	1	1	1	1	2	1	1	2	2	1	2
YL-04		DArT_SNP_1235	Redundant	TGCAGGAGTAGGTGGTGAAGAGTCTGTTGAAACCGTTGCTCGTCTAGCTAATCCAGGGCCGCCACCTTT	1	1	2	2	1	2	2	1	0	2	2	1	1	2	2	2	2	1	1	1	2	2	2	2	2	2	1	2	2	2	1	2	1	1	1	1	1	1	2	1	1	2	1	1	2
YL-04		DArT_SNP_1243	Redundant	TGCAGATGTTCTATGAGTTATGTTGTACAAAGAAATTATACACGCAAATGAAATCTTTTTCTATCTCCA	1	1	2	2	1	2	0	2	1	2	2	1	2	2	2	2	2	1	1	2	2	2	1	1	2	2	1	1	2	1	1	2	1	2	1	1	1	1	2	1	1	2	2	1	2
YL-04		DArT_SNP_1323	Redundant	TGCAGGTTTCTCCTCGGCTTCTTTGTTCTCTTCTTTCTTTTCTGGTTCAGGTTCTGGCTGAGGAACTAT	1	1	2	0	1	2	2	2	1	2	2	1	2	2	2	2	2	0	1	2	2	2	1	1	2	2	1	1	2	1	1	2	1	2	1	1	1	1	2	1	1	2	2	0	2
YL-04		SCAFFOLD100255.40090	Redundant	ATCTAATTTTCCAATTATATAGAGTCAAATACAGGCACATGTTGAAGACTTCAATAAAAGCTCTACAAAACTATGTATATCGTTGGGAACCTCTATGTCAT	1	1	2	2	1	2	2	2	1	1	1	1	2	1	2	1	0	2	2	2	1	1	1	2	1	1	1	1	1	1	1	2	1	1	1	2	1	2	1	1	2	1	2	1	2
YL-04		SCAFFOLD123354.34248	Redundant	TATGATGATTATGCAGTGATCTGATGGGGGCAATTTGGCATAATAATTTGACCAGTTTTTTTTGTTTCTCACGTCCATCATCGCACTGAAAGCAATCATGT	1	1	0	2	0	2	2	2	0	2	1	1	1	2	2	2	2	1	1	2	2	2	1	2	2	2	1	1	1	0	1	2	1	2	1	2	1	1	2	1	1	2	2	1	2
YL-04		SCAFFOLD132004.27264	Redundant	AAAATACCAACTGACTTCATATCAGAGGCTTTTGGCCTTAAAAAATATGTTCCTGCATACTTGGATCCTAAGTATAACATTTCAGACTTTGCCTTTGGGGT	1	1	2	2	1	2	2	2	1	2	1	1	0	2	2	1	1	1	1	2	2	2	1	2	2	2	1	1	1	1	1	2	1	2	1	2	1	1	2	1	2	2	2	1	2
YL-04		SCAFFOLD132004.38365	Redundant	TGAAAAGTAATCAAAATACTTAACCATTATAAGGAAGGTTAAGCACCACAGGGGAGGAGTATGATGTTACCAAGAGCATGTAACATAAGCGAAACAAATAC	1	1	2	2	1	2	2	2	1	1	1	1	0	2	2	1	1	1	1	2	2	2	1	2	2	2	1	1	1	1	1	2	1	2	1	2	1	1	2	1	2	2	2	1	2
YL-04		SCAFFOLD132004.41183	Redundant	GACCACCCGGTAGCATCAACTTTAGAAGTTATCACAGACGAGAACTAGTGGCACAATGCAACAATTATGATTTCAAGTCATTCCTGTGATAAAAACTCGAA	1	1	2	2	1	2	2	2	1	1	1	1	0	2	2	1	1	1	1	2	2	2	1	2	2	2	1	1	1	1	1	2	1	2	1	2	1	1	2	1	2	2	2	1	2
YL-04		SCAFFOLD132004.76173	Redundant	TTGTTTTCTATTTTCTGCTCTTTTGATTAGTAAGTGGTAGCATTTGTATTGTTGTGCTTTTGGCCAACTACTTCATGGGAGAAGAGCCAATTTCAACAATT	1	1	2	2	1	2	2	2	1	1	1	1	2	2	2	1	1	1	1	2	2	2	1	2	2	2	1	1	1	1	1	2	1	2	1	2	1	1	2	1	2	2	2	1	2
YL-04		SCAFFOLD132004.76293	Redundant	AAGTTCATCGAGGGAGGTATGGATTATATGATAAATTTAGGAAAAAAGTTAAAGAGAGTCAGATACTTTAGATAAAATGAAAAGCATATAATAGTTGTTTT	1	1	2	2	1	2	2	2	1	1	1	1	0	2	2	1	1	1	1	2	2	2	1	2	2	2	1	1	1	1	1	2	1	2	1	2	1	1	2	1	2	2	0	1	2
YL-04		SCAFFOLD132004.76350	Redundant	GTCAGATACTTTAGATAAAATGAAAAGCATATAATAGTTGTTTTGAGGGCACGTCTTGGCGCACTGGTAAGGTTGTAGCTTTGTTCAAATCCCCAAAACTG	1	1	2	2	1	2	2	2	1	1	1	1	0	2	2	1	1	1	1	2	2	2	1	2	2	2	1	1	1	1	1	2	1	2	1	2	1	1	2	1	2	2	0	1	2
YL-04		SCAFFOLD132004.76726	Redundant	TGCTATTAAAATCAGTGTCTTCTGGTTTATTCTTGTTTTGTTTCCCAAACCAATAGATTAGGAAAACAAAAATAACTGTTCCCAGTGTAATTGCTTTACAG	1	1	2	2	1	2	2	2	1	1	1	1	0	2	2	1	1	1	1	2	2	2	1	2	2	2	1	1	1	1	1	2	1	2	1	2	1	1	2	1	2	2	0	1	2
YL-04		SCAFFOLD146735.2841	Redundant	TTCCTCAACAAAAGACTCTTCTCTGCTTCACAACAAGTTTCAGAAGCTGAGTCGCAATGTTTCTGAAGCCATAGCATCATTCAAAAACTCCCTCAACCTCG	1	1	2	2	1	2	2	2	1	2	2	1	0	2	2	2	2	1	1	2	2	2	1	1	2	2	1	1	2	1	1	2	1	2	1	1	1	1	2	1	1	2	2	1	2
YL-04		SCAFFOLD158129.17540	Redundant	TGTGCTATTTTTTATATATTTTCAGGTGTTGTGTGTATCCGATACATAGCCGATGTTAGTGCAACATAGTCAATTTATCTTTCAATTATTAGTTTATGGTT	1	1	2	2	1	2	2	2	1	2	2	1	0	2	2	2	2	1	1	2	2	2	2	1	2	2	2	1	2	1	1	2	2	2	1	1	1	1	2	1	1	2	1	1	2
YL-04		SCAFFOLD167461.16423	Redundant	TGTACTTGAGCTACCTCTGATTTATCTATGATGACAAAGCAGGTTTTGGTATACATGGGCGAAGGGTGGCAATCCGATTTTGGCCGAACACACTTCGATCT	1	1	0	2	1	2	2	0	1	2	2	1	0	2	2	2	2	1	1	2	2	2	1	1	2	2	1	1	2	1	1	0	1	2	1	1	1	1	2	1	1	2	2	1	2
YL-04		SCAFFOLD170138.17922	Redundant	AACTCACGCTTTATCGATTCACCTTTCCCATACAATCCTTTGTAACGAGCGAGATCACCCAAGTATATCAGACAACGATGACAAGATATTACACCTTTCTT	1	1	2	2	1	2	2	2	1	1	1	1	0	2	2	1	0	2	2	2	2	1	1	2	1	2	1	1	1	1	1	2	1	2	1	2	1	2	2	1	2	1	2	1	2
YL-04		SCAFFOLD177656.3159	Redundant	CTCGACGGAAACAGAGAAATGGTGGCATTAGGAGCTATGAACGTTGTTGGTTCAATGACNNNNNNNNNNNNNNNNNNNNNNNNNNNNNNNNNNNNNNNNNN	1	1	2	2	1	2	2	2	1	2	2	1	0	2	2	2	2	1	1	2	2	2	2	2	2	2	2	1	2	0	1	2	2	2	1	1	1	1	2	1	1	2	1	1	2
YL-04		SCAFFOLD186492.19758	Redundant	ATTTCCTTGATAAATATTCTAGAATAACTTCTGCAGATGTTCTATGAGTTTTGTTGTACAAAGAAATTATACACGCAAATGAAATCTTTTTCTATCTCCAA	1	1	2	2	1	2	2	2	1	2	2	1	0	2	2	2	2	1	1	2	2	2	1	1	2	2	1	1	2	1	1	2	1	2	1	1	1	1	2	1	1	2	2	1	2
YL-04		SCAFFOLD213463.15468	Redundant	CAACTTTATTTTCATGGCATGCTTGGATTTTGCAAAGAAGAAAATATCATACAAAAGGGAAATTGATGGGGAAGATACAAAAGTCACATACATGTACATAT	1	1	2	2	1	2	2	2	1	2	2	1	0	2	2	2	2	1	1	2	2	2	1	1	2	2	1	1	2	1	1	2	1	2	1	1	1	1	2	1	1	2	2	1	2
YL-04		SCAFFOLD213463.2800	Redundant	CATTGAATCTGCAGATGCAGCATTGCTGCATGCTGGCTGCATCACATTGACCAATCCGACCGATGATCCCTGGAAACAAAAGTTCAAATCTGACATGACTT	1	1	0	2	1	2	2	2	1	2	2	1	0	2	2	2	2	1	1	2	2	2	1	1	2	2	1	1	2	1	1	0	1	2	1	1	1	1	2	1	1	2	2	1	2
YL-04		SCAFFOLD224251.928	Redundant	GTGTTTATAAGAACCCCAATGCGAGTGGTGGCGCTGTTGAAGGAGGCGTGTTTTTGCATTCATCAAAATGGTTAAGGGTAGACAAGGAGAGCGTGTCAGGT	1	1	2	2	1	2	2	2	1	2	1	1	0	2	2	2	2	1	1	2	2	2	1	2	2	2	1	1	1	1	1	2	1	2	1	2	1	1	2	1	1	2	2	1	2
YL-04		SCAFFOLD243186.23208	Redundant	TGCAACATGAGTTGGCAATTAATATTCCTGAAAAGGCATAAAGTCAATTTCCCCTCCTATCTGGTTGCAGACAATTTACAGGAACTTTCAAAAGCTTACAC	1	1	2	2	1	2	2	2	1	2	2	1	0	2	2	2	2	1	1	2	2	2	1	1	2	2	1	1	2	1	1	2	1	2	1	1	1	1	2	1	1	2	2	0	2
YL-04		SCAFFOLD243186.30303	Redundant	GGTGAAGATCCACTTGACACCATGCCTCAAAATAACCACCCTTCAATGGACGATCCAACTGTTGAATCACATAACAGTGAGTTCAGACATTCTCAGGTGTG	1	1	2	2	1	2	2	2	1	2	2	1	0	2	2	2	2	1	1	2	2	2	1	1	2	2	1	1	2	1	1	2	1	2	1	1	1	1	2	1	1	2	2	1	2
YL-04		SCAFFOLD243186.30304	Redundant	GTGAAGATCCACTTGACACCATGCCTCAAAATAACCACCCTTCAATGGACGATCCAACTGTTGAATCACATAACAGTGAGTTCAGACATTCTCAGGTGTGA	1	1	2	2	1	2	2	2	1	2	2	1	0	2	2	2	2	1	1	2	2	2	1	1	2	2	1	1	2	1	1	2	1	2	1	1	1	1	2	1	1	2	2	1	2
YL-04		SCAFFOLD243186.37750	Redundant	ATAGATTAGAATTTGATGGATGAAACAGAGGAGATACAGAGGAATGAGAACAGAGGTGTGAAGGATAAATTCATAAGCATTTTGAAAGGAATCAGAATAGT	1	1	2	2	1	2	2	2	1	2	2	1	0	2	2	2	2	1	1	2	2	2	1	1	2	2	1	1	2	1	1	2	1	2	1	1	1	1	2	1	1	2	2	1	2
YL-04		SCAFFOLD247788.11091	Redundant	CCTGCCTCTTTTACTCTGCAGAATTTAACCACGTCTGGGGATACTTTACCTGAAGTTCAAGGTATGGCTCTGTCTTAAAACACTACCTTTTCAAGAAACAA	1	1	2	2	1	2	2	2	1	2	2	1	0	2	2	2	2	1	1	2	2	2	2	2	2	2	2	1	2	0	1	2	2	2	1	1	1	1	2	1	1	2	1	1	2
YL-04		SCAFFOLD281995.14463	Redundant	ACAAGAAAGTTTGATTCTTTCCGTTCAGAAAGCATACTATCATAAGGCATACCATATTCATCCAACCGGAACCCAATTTTGGGGTTATCAAGCCGCAGAGC	1	1	2	2	1	2	2	2	1	2	2	1	0	2	2	2	2	1	1	2	2	2	2	2	2	2	2	1	2	0	1	2	2	2	1	1	1	1	2	1	1	2	1	1	2
YL-04		SCAFFOLD299875.8877	Attached	TTCCTTTTAAGTCTTGAATGTAGTTTGTTTTAAATGAAGCCTTTTCCATAGATATATTATCGAGAAAAGCTGTCCTTGAATTTGTTTAATCAAAACTTAAA	1	1	2	2	1	2	2	2	1	1	1	1	0	2	2	1	1	2	2	2	2	1	1	2	1	2	1	1	1	1	1	2	1	2	1	2	1	2	2	1	2	2	2	1	2
YL-04		SCAFFOLD301458.14162	Redundant	NNNNNNNNNNNNNNCTCAAAGTCTCCAATTTCCTATTAGTTCAGATGAAATTTTAAACTAAGGCATGCTGTTCTATTAAAAAAATGATGTAGTTGGACACA	1	1	2	2	1	2	2	2	1	2	2	1	0	2	2	2	2	1	1	2	2	2	1	1	2	2	1	1	2	1	1	2	1	2	1	1	1	1	2	1	1	2	2	1	2
YL-04		SCAFFOLD301458.2707	Redundant	ATGATTGTTCCATCCAACAAGTATCACTCTATGTAATCGAACTCTCAACCGTAGAGATCCAGTAGGATCTTACACCACTAGATCAACACCTTGTTAGTGAC	1	1	2	2	1	2	2	2	1	2	2	1	0	2	2	2	2	1	1	2	2	2	1	1	2	2	1	1	2	1	1	2	1	2	1	1	1	1	2	1	1	2	2	1	2
YL-04		SCAFFOLD303204.2888	Attached	CATTAACGCATATTTGGGCTTTTAAGTCCTAGCATCGTTTTCTGCAGCATCACTATTCACTAGCACCAACACCACATATAAATATATAAATAATAATAACA	1	1	2	2	1	2	2	1	1	2	2	1	1	2	2	2	2	1	1	2	2	2	2	2	2	2	1	2	2	1	1	2	1	1	1	1	1	1	2	1	1	2	1	1	2
YL-04		SCAFFOLD304364.5592	Attached	AGCTGCTGGGGCTGCAACAGCGACCGGAGCTCTACCTCCTGCGGCACTCGATATCAAATCCCCAATACCCGCTTCTCAGCAAGCATAGCAAATAAACTTGG	1	0	2	2	1	2	2	1	1	2	2	1	1	2	2	2	2	1	1	2	2	2	2	2	2	2	1	2	2	1	1	2	1	1	1	1	1	1	2	1	1	2	1	1	2
YL-04		SCAFFOLD305146.6051	Redundant	TTTTAGGTCAAGATGTGGTGTCAAAAACACAGTTATATGCTTCTTTCGATACAAGAGAGTTTTAATTAATAAAGTTGTTGTTGTTGTTTTGAATGGTTGAG	1	1	2	2	1	2	2	2	1	1	1	1	0	2	2	1	1	1	1	2	2	1	1	2	1	2	1	1	1	1	1	2	1	2	1	2	1	1	2	1	2	2	1	1	2
YL-04		SCAFFOLD306751.4253	Redundant	ACGGATCTCATCAACTGAAACTGTGATATTCTGCTTACTTTTCAGCAATGAAAGTGAACATCCTCTCAGTTTGGATACAAGAAACACAGAGCTTCCGAAGG	1	1	2	2	1	2	2	2	1	2	2	1	0	2	2	2	2	1	1	2	2	2	2	1	2	2	2	1	2	1	1	2	2	2	1	1	1	1	2	1	1	2	1	1	2
YL-04		SCAFFOLD306904.3045	Redundant	AGTGAAACAGATGGCTGCATTTGCTCTCAGTGCAATTCAATGTGATCGAAATGGTAGTCTCTTGGACAAAATACGGGTTGTACAATCTGATACTGTGAGCT	1	1	2	2	1	2	2	2	1	1	1	1	0	2	2	1	1	1	1	2	2	1	1	2	1	2	1	1	1	1	1	2	1	2	1	2	1	1	2	1	2	2	1	1	2
YL-04		SCAFFOLD306904.4937	Redundant	TCTTAAATTCTTTGTACGTTTTAAAATTATATCTGCACCATATATATTATTTTAGACTAGTTTAAAATTTTCTGACGAATTGTTTTTTCGAAATTTGTTAT	1	1	2	2	1	2	2	2	1	1	1	1	0	2	2	1	1	1	1	2	2	1	1	2	1	2	1	1	1	1	1	2	1	2	1	2	1	1	2	1	2	2	1	1	2
YL-04		SCAFFOLD33340.42614	Redundant	TAGTAGTAGTAGTAAAAGATCCTATGATTAGGTTGAAGCTATAAAGGGTGGTGTATGATTGTCATAAACATCACCATGTGAACCATGCAACCTAGCAAAAA	1	0	2	1	1	2	1	2	1	1	2	2	2	1	2	1	1	2	1	2	1	1	1	2	1	1	1	1	1	1	1	2	1	1	2	2	1	2	1	1	1	2	2	1	2
YL-04		SCAFFOLD38028.1461	Redundant	TTCGAATATTTGTTTCAGATACGTCCAAGAGAATAAATGAGTCGTTTTGGAATCCTTCTTTTGATCCTGGGGGAGTTTTCCTGTATTATGGTGCATATGAT	1	1	2	2	1	2	2	2	1	1	1	1	0	2	2	1	1	1	1	2	2	1	1	2	1	2	1	1	1	1	1	2	1	2	1	2	1	1	2	1	2	2	1	1	2
YL-04		SCAFFOLD38028.1816	Redundant	AAGTAGTGCTTTAACTTTTACGCTTGCATCTTGTACTAATTAGTTGCTATAGTTGTTGATTGGGGAAAACTCTTCAGATTATTCTCTTAGATACCAGATAC	1	1	2	2	1	2	2	2	1	1	1	1	0	2	2	1	1	1	1	2	2	1	1	2	1	2	1	1	1	1	1	2	1	2	1	2	1	1	2	1	2	2	1	1	2
YL-04		SCAFFOLD52222.27332	Redundant	TTTATCCTCTTCAAACAACGCAGTGGAGCACGCAGGGCGCTGAAGCAGCCGCAGAAGAAGATAGGTAATAGAATCACTTCATGTCAATTGGCCTCTGCTGG	1	1	2	2	1	2	2	2	1	1	1	1	2	2	2	1	1	2	2	2	2	1	1	2	1	2	1	1	1	1	1	2	1	2	1	2	1	1	2	1	2	2	1	1	2
YL-04		SCAFFOLD52222.58477	Redundant	TCCGAACCTTATTGCTAAGGTTAAGTGTCAAAGTAACGCTCTGGATTAATATGTTTAGCACAAACTCTTTTTTGGGTACATGTTTAGCACAAACTCTATGC	1	1	2	2	1	2	2	2	1	1	1	1	0	2	2	1	1	2	2	2	2	1	1	2	1	2	1	1	1	1	1	2	1	2	1	2	1	1	2	1	2	2	1	1	2
YL-04		SCAFFOLD7571.30893	Redundant	AGAGAAGCCAGAGTTTCATTGATCGTGGTGCTGCAACACACCATATCGGATTGTCATCGCCTTCCAACCCCTCCTGCAGGGTGTCCTCTCCCGTTTCCGAT	1	1	2	2	1	2	2	2	1	2	1	1	0	2	2	2	1	1	2	2	2	2	1	2	2	2	1	1	1	1	1	2	1	2	1	2	1	1	2	1	2	2	2	1	2
YL-04		SCAFFOLD7571.3194	Redundant	GAATACATTATGTGTGTCACCGGTAATACCTCAGTCGTGACATGTGATCTCCCCGGCCCATGAACTCATTGAGCATGCTATCCACAAACTTAAACAACCCT	1	1	2	2	1	2	2	2	1	2	1	1	0	2	2	2	1	1	2	2	2	2	1	2	2	2	1	1	1	1	1	2	1	2	1	2	1	1	2	1	2	2	2	1	2
YL-04		SCAFFOLD7571.3268	Redundant	ATGCTATCCACAAACTTAAACAACCCTTGCAGTATTTTATTCTCCAAAGGGGAGCCTCCAGCGACTCGAACCCATCATCTCAGCGATAAATGGTCACTATG	1	1	2	2	1	2	2	2	1	2	1	1	0	2	2	2	1	1	2	2	2	2	1	2	2	2	1	1	1	1	1	2	1	2	1	2	1	1	2	1	2	2	2	1	2
YL-04		SCAFFOLD7571.32929	Redundant	TGAATTCCGTAAGTTTCAGTGCTTTTGGTTTAATGTTCGAATTGTTGGCACTTATGAGATTTTGTTAATCCATCTGCTAGTTCCTCTGTTCTGCAATGAAC	1	1	2	2	1	2	2	2	1	2	1	1	2	2	2	2	1	1	2	2	2	2	1	2	2	2	1	1	1	1	1	2	1	2	1	2	1	1	2	1	2	2	2	1	2
YL-04		SCAFFOLD7571.32961	Redundant	ATGTTCGAATTGTTGGCACTTATGAGATTTTGTTAATCCATCTGCTAGTTCCTCTGTTCTGCAATGAACAACATTTATCCTTCCTTTATTCACCAAGTCTC	1	1	2	2	1	2	2	2	1	2	1	1	2	2	2	2	1	1	2	2	2	2	1	2	2	2	1	1	1	1	1	2	1	2	1	2	1	1	2	1	2	2	2	1	2
YL-04		SCAFFOLD7571.32990	Redundant	TTGTTAATCCATCTGCTAGTTCCTCTGTTCTGCAATGAACAACATTTATCCTTCCTTTATTCACCAAGTCTCTAAGAAAATGAAACCTCACNNNNNNNNNN	1	1	2	2	1	2	2	2	1	2	1	1	2	2	2	2	1	1	2	2	2	2	1	2	2	2	1	1	1	1	1	2	1	2	1	2	1	1	2	1	2	2	2	1	2
YL-05	0	DArT_SNP_1195	Framework	TGCAGGGGGTCAAAAACTTCATACACAATACAGTTTCTTCTATCTTTAGCCAATGTAGATACTATACTA	2	2	1	1	2	2	2	2	2	2	2	2	2	2	2	2	1	2	1	2	2	2	1	2	1	1	2	1	2	2	1	2	2	1	1	2	1	2	1	1	2	2	2	2	2
YL-05	7.2	SCAFFOLD42097.76481	Framework	CTCCACAGTGGTTGCCTTCCTTCATCCATTCTATTAACATAAGTTCAAATAAAATATTCATATACCAAACACAGAATTGCAGTAGGACATTCTTATGGTTA	2	2	1	1	2	2	2	2	1	2	2	2	2	2	2	2	1	2	1	2	1	2	1	2	1	1	2	1	1	1	1	2	1	1	1	2	1	2	1	1	2	2	2	2	2
YL-05	7.7	SCAFFOLD305785.2578	Framework	AAACGGTCATAAGTAACGAAGTGCAGAATGTTGTGGATTCGAGTCTCACCATATAAGAGTTATAAGGTAGTTTGATGGTTAAGGAGGTTGAAAGTGAAATC	2	2	0	1	2	2	2	0	1	2	2	2	2	2	2	2	1	2	1	2	1	2	1	2	1	1	2	1	2	1	1	0	1	1	1	2	1	2	1	1	2	2	2	2	2
YL-05	11.2	SCAFFOLD42097.7315	Framework	TTAGCATTGCTTGGTTTCTTGCCTGTGTGCAACGAGTTGCGAAACACTAATAATTGAGAACTTGTAGCAAACTAAGATGTGTTGTATTTTAAGATATGATT	2	2	1	1	2	1	2	2	1	2	2	2	2	2	2	2	1	2	1	1	1	2	1	2	1	2	2	1	2	1	1	2	1	1	1	2	1	2	1	2	2	2	2	2	1
YL-05	14	DArT_SNP_1177	Framework	TGCAGCTTGTTTCAGGTCTTCATCTAGAGTAAATTCAAATCGAGCACCTAAAAATAATAAAATTATGTA	2	2	1	2	2	1	2	2	1	2	2	2	2	2	2	2	1	2	1	1	1	2	1	2	1	2	2	2	2	1	2	2	1	1	1	1	1	2	1	2	2	2	2	2	1
YL-05	16.2	SCAFFOLD52389.15112	Framework	GAGGGTAACACAATTTGATATAGGGTGTAGAAAGAATAACAATACATATTTTATAATCATCTTACACTACTAGTTCTGTTCATACATATTTTATAGTTATC	2	2	1	2	2	1	2	2	1	2	2	2	2	2	2	2	1	2	1	1	1	2	1	2	1	2	2	2	2	1	2	2	1	2	1	1	1	2	1	2	1	2	2	2	1
YL-05	17.8	SCAFFOLD98723.5023	Framework	AAGGAAATGTATTTCCACGAAGCTGGCTGAGCTGTCCAACCGATGGACCTGTGTTTGTAAGGGTGTGCCTTACAGAAGGGAGAAGACTACCTGCAGTAGAG	2	2	1	2	2	1	2	2	1	2	2	2	2	2	2	2	1	2	1	1	1	2	1	2	1	2	2	2	2	1	2	2	1	2	1	1	1	2	1	2	1	2	2	2	1
YL-05	20.6	DArT_SNP_0395	Framework	TGCAGATAATACGAAAAGATTAGCAACAAAGATATGAAGCCAAACCAAGGAGCATTTGAGAAATGATGC	2	2	1	2	2	1	2	2	1	2	2	2	0	2	2	2	1	2	1	1	1	2	1	2	1	2	2	2	2	1	2	2	1	2	1	1	1	2	1	2	1	2	1	2	1
YL-05	21.1	SCAFFOLD6847.7296	Framework	CCTGAAACATTCGAAAATAGGTGAGTGTGTTATACGTTATTTGTCGATTATACGTAATTGGAAAAATGATGGTACAAACTAAATGGTATATTCTTGACAGG	2	2	1	2	2	1	2	2	1	2	2	2	2	2	2	2	1	2	1	1	1	2	1	2	1	0	2	2	2	1	2	2	1	2	1	1	1	2	1	2	1	2	1	2	1
YL-05	25.1	SCAFFOLD305439.4906	Framework	TCATATGCAGGATTTCATTTATGCTTTGTTGCATTTTGTGGTGTGTGGTAAAATTGTACTTGTCAGCACATGGATATGTAGGAGGTAGGAGGCGGAATACT	2	2	1	2	2	1	2	2	1	1	2	2	2	2	2	2	1	2	1	1	1	2	1	2	2	2	2	2	2	1	2	2	1	2	1	1	1	2	1	2	1	2	1	2	2
YL-05	27.9	DArT_PAV_0094	Framework	TGCAGCACCAATCTATTCACATGATAGGCTACCTTGTATTTTGCCCAAGTCACAGTTTTCCGAGGTGTT	2	2	1	2	2	0	1	2	1	1	2	2	2	2	2	2	1	0	1	1	1	2	1	2	2	2	2	2	2	1	2	2	1	2	1	1	1	1	1	2	1	1	1	2	2
YL-05	29.6	DArT_PAV_0936	Framework	TGCAGTCTCAACTATCATGCTCTTTAGTTTCATATGTGAAAGAAGTTTATTTTGCAAAGAAAACATTGG	2	1	1	2	2	1	1	2	1	1	2	1	2	2	2	2	1	2	1	1	1	2	1	2	2	2	2	2	2	1	2	2	1	2	1	1	2	1	1	2	1	1	1	2	2
YL-05	33.9	DArT_PAV_0633	Framework	TGCAGTATTTTTCGGTTACGTGCTTCAAGGTCTTGGATCCTCCGTTGAAGCAGTTTCACGTATTCAATG	2	1	1	2	2	1	1	2	1	0	2	2	2	2	2	2	1	2	2	1	0	1	1	2	2	2	2	2	1	1	2	2	1	2	0	1	2	1	1	2	1	0	1	2	1
YL-05	34.5	SCAFFOLD121051.69175	Framework	CATTGGTCTTCTTTTCTGCTATCTCTTTCTCGTCAGATTTGGCTGCAGAAGTATTCTTGTGCACATCATTCTCCACTTCTGACTTTGATGCATTATCAGTT	2	1	1	2	2	1	1	2	1	1	2	2	2	2	2	2	1	2	2	1	1	1	1	2	2	2	2	2	1	1	2	2	1	2	1	1	2	0	1	2	1	1	1	2	1
YL-05	36.2	SCAFFOLD284114.19091	Framework	CATTTGCTAAGACCTTTCAAACAAAAAGAAGAGCAAAGCAAAATTAGACCGCAGAAATAAACTAAACAGTTTACTAGAAAACGCTTAATGCTATGGCATTG	2	1	1	2	2	1	1	0	1	1	2	2	2	2	1	2	1	2	2	1	1	1	2	2	2	2	2	2	1	1	2	2	1	0	1	1	2	2	1	2	1	1	2	2	0
YL-05	36.8	DArT_SNP_0403	Framework	TGCAGGCAAGTCATATCCAAATTTTGAGATCGATTCCCACATTCCCCCGACTTCATGTGTTTCTCAAAT	2	1	1	2	2	1	1	2	1	1	2	2	2	2	1	2	1	2	2	1	1	1	2	2	2	2	2	2	1	1	2	2	1	2	1	1	2	0	1	2	1	1	2	2	1
YL-05	38.4	DArT_PAV_0817	Framework	TGCAGGAATAGAAGAACCCGCTGGCACAGCTCCCATAAGGGTTGCTGCTGGTATGTTTCCTGTCGCTGG	2	1	1	2	2	1	1	2	1	1	2	2	2	2	1	2	1	2	2	1	1	1	2	2	2	2	2	2	1	1	2	2	1	2	1	1	2	1	1	2	1	1	2	2	1
YL-05	39.5	SCAFFOLD38237.8901	Framework	CACAGGCCTTAATCTACCAGCGACAGGAAACATACCAGCAGCAACCCTTCTGGGAGCTGTGCCAGCGGGTTCTTCTATTCCTGCAGTACCTGGATTGCCAG	2	1	1	2	2	1	1	2	1	1	2	2	2	2	1	2	1	2	2	1	1	1	2	2	2	2	2	2	1	1	2	2	1	2	1	1	2	2	1	2	1	1	2	2	1
YL-05	41.1	DArT_PAV_0156	Framework	TGCAGTTGCTGGATGTGCTGAGAGACAGGTCAAGAGTCAAGGGGCTATGTTAGAGCATTGTAAAAGGAG	2	1	1	2	2	1	1	2	1	1	2	2	2	0	1	2	1	1	2	1	1	1	2	2	2	2	2	2	1	1	2	2	1	2	1	1	2	0	1	2	1	1	2	2	1
YL-05	56	DArT_PAV_0070	Framework	TGCAGAGAACAAAGTTGGAGTGCAAACAAAGAACGGACGAAACAGATGAAGCACGGTTTTACAGATCGG	2	2	1	2	2	2	1	2	1	2	2	2	2	2	2	2	1	2	2	1	1	2	2	2	2	2	0	2	2	1	2	2	1	2	1	2	2	1	1	2	2	1	2	2	1
YL-05	57.2	DArT_PAV_0577	Framework	TGCAGAGACAGGATATGATTCAAACTATTATTCCACAGAGTCAGAGAAATTCCTGCTAGAGTGTACATG	2	2	1	2	2	2	1	2	2	2	2	2	2	2	2	2	1	2	1	1	1	2	2	2	2	2	1	2	2	1	2	2	1	2	1	2	2	1	1	2	2	1	2	2	1
YL-05	57.7	DArT_PAV_0902	Framework	TGCAGGATAATAATATTCATGTTAGGATCTTTCGTTTTTTATTCAAGTCTTGTTCTGATGACAGTTTGT	2	2	1	2	2	2	1	2	2	2	2	2	2	2	2	2	1	2	1	1	1	2	2	2	2	2	1	2	2	1	2	2	1	2	1	2	2	1	1	2	2	1	2	2	1
YL-05	58.8	SCAFFOLD304647.4346	Framework		2	2	1	2	2	2	1	2	2	2	2	2	2	2	2	2	1	2	1	1	1	2	2	2	2	2	1	2	2	1	2	2	1	2	1	2	2	1	1	2	2	1	2	2	1
YL-05	68	DArT_PAV_0663	Framework	TGCAGCAATATGTTCTTCCATCAATTTGCGAAATTCATCACGGTTTTTACGTTCTGTCTTTCTCAATTC	2	1	1	2	2	1	1	2	2	2	0	2	2	2	1	2	1	2	1	1	1	1	2	2	2	2	0	2	1	1	2	1	1	2	1	1	2	1	1	2	2	1	2	2	1
YL-05	68.5	DArT_PAV_0565	Framework	TGCAGAGATAACATGCACGTGTAGGCTAAAGTTTCTACCCAGAAAGCAAAGCTAACATGCTTGACACTG	2	1	1	2	2	1	1	2	2	2	1	2	2	2	1	2	1	2	1	1	1	1	2	2	2	2	2	2	1	1	2	1	1	2	1	1	2	1	1	2	2	1	2	2	1
YL-05	70.2	DArT_SNP_0935	Framework	TGCAGTTTTTATGATAATGTGTTTGATTTTGTGTGATTTGATCTTTTTGATTTTGTAGGCTCATAAGAA	2	2	1	2	2	1	1	2	2	2	1	2	2	2	1	2	1	2	1	1	1	1	2	2	2	2	0	2	1	1	2	1	1	2	1	1	1	1	1	2	2	1	2	2	1
YL-05	70.7	SCAFFOLD44996.2522	Framework	GAACGCCTTGACGCCGATGATATTGAAGCCCTGAGAGAGCGCAGGTTGCAGCAGATGAAGAAGATGGCAGAGAAGCGCAGCCGCTGGATCTCCCTCGGGCA	2	2	1	2	2	1	1	2	2	2	1	2	2	2	1	2	1	2	1	1	1	1	2	2	2	2	0	2	1	1	2	1	1	2	1	1	1	1	1	2	2	1	2	2	1
YL-05	71.8	SCAFFOLD101088.2477	Framework	NNNNNNNNNNNNNNNNNNNNNNNTATCATCCACTCGACTCCTAAGACACCCCAACCCTCTCCACCACGAGGAACCCTGCTTACAGCACTGAACTCCACTCT	2	2	1	2	2	1	1	2	2	2	1	2	2	2	1	2	1	2	0	1	1	1	2	2	2	2	0	2	1	1	2	1	1	2	1	1	1	1	1	2	2	1	2	1	1
YL-05	72.3	DArT_PAV_0753	Framework	TGCAGTGTACTACTGATAGATGAGTTATCATGCAGGGTCCTAACAATTTGTTTTTGCCAATTGTCAATG	2	2	1	2	2	1	1	2	2	2	1	2	2	2	1	2	1	2	1	1	1	1	2	2	2	2	1	2	1	1	2	1	1	2	1	1	1	1	1	2	2	1	2	1	1
YL-05	72.9	DArT_SNP_0080	Framework	TGCAGGATCAATGTAACTATATCTGAGTTCAACAAGGAATATCAACATGCTAACAAACTTTGCATGTTC	2	2	1	2	2	1	1	2	2	2	1	2	0	2	1	1	1	2	0	1	1	1	2	2	2	2	1	2	1	1	2	1	1	2	1	1	1	1	1	2	2	1	2	1	1
YL-05	73.4	SCAFFOLD105089.5504	Framework	CATAAGGATCTATGCATTCAGGTCCTTTCATCAGACCCAACAAGTGCATTCGGAAACCTACAAGACCTTGCATTGATATCACTAAGAATGGCTGCAGCAAA	2	2	1	2	2	1	1	2	2	2	1	2	2	2	1	1	1	2	1	1	1	1	2	2	2	2	1	2	1	1	2	1	1	2	1	1	1	1	1	2	2	1	2	1	1
YL-05	75	DArT_SNP_1112	Framework	TGCAGTTGCTCTAGTTGCTACAAACTGTGTTCTAAGATCATCCAACTCCTTCAGATACTGTATCAAGAT	2	2	1	2	2	1	2	2	2	2	1	2	2	2	1	1	1	2	0	1	1	1	2	2	2	2	1	2	1	1	2	1	1	2	1	1	1	1	1	2	2	1	2	1	1
YL-05	76.1	SCAFFOLD222255.3698	Framework	ACCTCCAACTCTCTCCACCTTCTCCTCCTCCTCTAGTTGTTCTGCACATGAAATCCGTCCTCTCTTTCGTGAGGCTATACTTGCATTTTTTTGCTGATCAC	2	2	1	2	2	1	2	2	2	2	1	2	1	2	1	1	1	2	0	1	1	1	2	2	2	2	1	2	1	1	2	1	1	2	1	1	1	1	1	2	2	1	2	1	1
YL-05	76.6	DArT_SNP_0088	Framework	TGCAGCAACTTTTGTTTGTCTATCATTTATCAGCATACTGCTAACCATGGTGTTTCCCCTTCACAATTG	2	2	1	2	2	1	2	2	2	2	1	2	1	2	1	1	1	2	0	1	1	1	2	2	2	2	1	2	1	1	2	1	1	2	1	1	1	1	1	2	2	1	2	1	1
YL-05	77.1	DArT_PAV_0567	Framework	TGCAGCTGTGGAAAGTCTTCTCTCATCAGAAATTCAACAAACCGAGAAACTGCACCAGTTTGTATAACT	2	2	1	2	2	1	2	2	2	2	1	2	1	2	1	1	1	2	2	1	1	1	2	2	2	2	1	2	1	1	2	1	1	2	1	1	1	1	1	2	2	1	2	1	1
YL-05	78.8	DArT_PAV_0511	Framework	TGCAGAAGGCAATTGATGGGAGGGGATACTTGTACCACGATGCACAAAGGATTAGACAATTAGTCTAAT	2	2	1	2	2	1	2	2	2	2	1	2	1	2	1	1	1	2	2	1	1	1	2	2	2	2	1	0	1	1	2	1	1	2	1	1	1	1	1	2	2	1	2	1	1
YL-05	79.3	DArT_SNP_0052	Framework	TGCAGGTAGATAAGAAAAAATCTGAACATTATTCTCAGATTGACAAGAGTGGCAGCATATCTATGTGGT	2	2	1	2	2	1	2	2	2	2	1	2	1	2	1	1	1	2	2	1	1	1	2	2	2	2	1	2	1	1	2	1	1	2	1	1	1	1	1	2	2	1	2	1	1
YL-05	80.4	DArT_SNP_1135	Framework	TGCAGCAGCAACAAGATAAGAACAAAAAATATAGCACACTCTTGCCAAAACCTTCAACTTGCTAACATG	2	2	1	2	2	1	2	2	2	2	1	2	1	2	1	1	1	2	2	1	1	1	2	2	2	2	1	2	0	1	2	1	1	2	1	1	1	1	1	2	2	1	2	1	1
YL-05	91	DArT_PAV_0086	Framework	TGCAGTACGTCCATTTGCCAACAGTTTTGGATGCTAATAGCAAAAAACAAACTTACAGATCGGAAGAGC	2	2	1	2	2	1	2	2	2	2	1	2	1	2	2	1	1	1	2	1	2	1	2	2	2	2	2	2	1	1	2	1	2	2	1	1	0	2	2	2	2	2	2	0	2
YL-05	92.2	DArT_PAV_0087	Framework	TGCAGCAATTATCAATGTTCCTTCAAAATGAAAAGTGGGAATGAGAGAGGGGTTTACAGATCGGAAGAG	2	2	1	2	2	1	2	2	2	2	1	0	2	0	2	1	1	1	2	1	2	1	2	2	2	2	2	2	1	1	2	1	2	2	1	1	1	2	2	2	2	2	2	1	2
YL-05	92.8	SCAFFOLD28157.20304	Framework	AAAGGTCCTACTTGAGTCAGTACATTGTGTCTTGTGTTAACCTCCTTCCTACTTATGGTGGTTGAAGTGCTATGAAACTTCCAAATCTTGCTGTTTTCATC	2	2	1	2	2	1	2	2	2	2	1	2	2	2	2	1	1	1	2	1	2	1	2	2	2	2	2	2	1	1	2	1	2	2	1	1	1	2	2	2	2	2	2	1	2
YL-05	93.3	SCAFFOLD1892.13774	Framework	TGAAAAATAATTGTTAATGTAAGAGCAAACAGAAAACATCAATGGTTAAAGTCTGCCCAATGTTTTAGGGAAACACCCTTGAAAAGATCATGTGCACGCCA	2	2	1	2	2	1	2	2	2	2	1	2	2	2	1	1	1	1	2	1	2	1	2	2	2	2	2	2	1	1	2	1	2	2	1	1	1	2	2	2	2	2	2	1	2
YL-05	93.8	DArT_SNP_0551	Framework	TGCAGAATGTGTATATAAATGAAAAGAAAATGCAAGTAGCTAGTTATGGAACAAGAACCTACTATCTGA	2	2	1	2	2	1	2	2	2	2	1	2	2	2	1	1	1	1	2	1	2	1	2	2	2	2	2	2	1	1	2	1	2	2	1	1	1	2	0	2	2	2	2	1	2
YL-05	94.4	DArT_SNP_1447	Framework	TGCAGCCTAAAAACAACATTAGAGAGTTCCATTTGAGCCTTTACAGATCGGAAGAGCGGTTCAGCAGGA	2	2	1	2	2	1	0	2	2	2	1	2	2	2	1	1	1	2	2	1	2	1	2	2	2	2	2	2	1	1	2	1	2	2	1	1	1	2	2	2	2	2	2	1	2
YL-05		DArT_PAV_0096	Redundant	TGCAGATGATATGCATCTTACCCAAGCAGATATATTGGATGTTTTCCAGATCATAAAAAATTTAGTTAT	2	1	1	2	2	1	1	2	2	2	1	0	2	0	1	2	1	2	1	1	1	1	2	2	2	2	0	2	1	1	2	1	1	2	1	1	2	1	1	2	2	1	2	2	1
YL-05		DArT_PAV_0097	Redundant	TGCAGTGCCGGGTCATACAAAACTAATAAACAACGTTCCCAACCACATGCCACATTATTGTGAAACATA	2	2	1	2	2	1	1	2	2	2	1	2	2	2	1	2	1	2	0	1	1	1	2	2	2	2	0	0	1	1	2	1	1	2	1	1	0	1	1	2	2	1	2	2	1
YL-05		DArT_PAV_0112	Attached	TGCAGGAAAGGTGATGCGGAAATTTTGAAGATTCTTTCTCTGTTTACGCCAGTTTAGACTATTCTTTCC	2	2	1	2	2	1	2	2	2	2	1	2	2	2	1	1	1	2	0	1	1	1	2	2	2	2	1	2	1	1	2	1	1	2	1	1	1	1	1	2	2	1	2	1	1
YL-05		DArT_PAV_0223	Redundant	TGCAGGAATAGAAGAACCCGCTGGCACAGCTCCCGGAAGGGTTGCTGCTGGTATGTTTCCTGTCGCTGG	2	1	1	2	2	1	1	2	1	1	2	0	2	2	1	2	1	2	2	1	1	1	2	2	2	2	0	0	1	1	2	2	1	2	1	1	0	2	1	2	1	1	2	2	1
YL-05		DArT_PAV_0387	Redundant	TGCAGGATAATAATATGCATATGTTAGGATCTTTCGTTTTTTATTCAAGTCTTGTTCTGATGACAGTTT	2	2	1	2	2	2	1	2	2	2	2	2	2	2	2	2	1	2	0	1	1	2	2	2	2	2	0	0	2	1	2	2	1	2	1	2	2	1	1	2	2	1	2	2	1
YL-05		DArT_PAV_0491	Attached	TGCAGCAGGGTTATGCAGCAAAGTAAACAAAGCTCAGCGATACAGTTTTGAAGCAAAAGGGTTTTACAG	2	2	1	1	2	2	2	2	2	2	2	2	1	2	2	2	1	2	1	2	2	2	1	2	1	1	2	1	1	2	1	1	2	1	1	0	1	2	1	1	2	2	2	2	2
YL-05		DArT_PAV_0570	Redundant	TGCAGTAGAGCACCCCCTCAAAAGAACAGTAGTTGCTTAGCTGCAAACAAAGTTATAACACTTCAAAAA	2	1	1	2	2	1	1	2	2	2	1	2	2	2	1	2	1	2	1	1	1	1	2	2	2	2	2	2	1	1	2	1	1	2	1	1	2	1	1	2	2	1	2	2	1
YL-05		DArT_PAV_0622	Redundant	TGCAGAACTCCATGATAAACACACATGATTGATGAGAAAAAGTTTATTTTGGGTTGAACAATTCTAACA	2	2	1	2	2	1	1	2	2	2	1	2	2	2	1	2	1	2	1	1	1	1	2	2	2	2	0	2	1	1	2	1	1	2	1	1	0	1	1	2	2	1	2	1	1
YL-05		DArT_PAV_0625	Redundant	TGCAGTGCCGGGTCATACAAAACTAATAAACAACGTTCCCAACCACATGTACATTATTGTGAAACATAA	2	2	1	2	2	1	0	2	2	2	1	2	2	2	1	2	1	2	0	1	1	0	2	2	2	2	0	2	1	1	2	1	1	2	1	1	1	1	1	2	2	1	2	2	1
YL-05		DArT_PAV_0626	Attached	TGCAGTGATCAAAAGGCACAACTTTGGTCTCTGATTACAGATCGGAAGAGCGGTTCAGCAGGAATGCCG	2	2	1	2	2	1	2	2	2	2	1	2	2	2	1	1	1	2	1	1	1	1	2	2	2	2	0	2	1	1	2	1	1	2	1	1	0	1	1	2	2	1	2	1	1
YL-05		DArT_PAV_0719	Redundant	TGCAGCACCAATCTATTCACATGATAGGCTATACCTTGTATTTTGCCTAAGTCACAGTTTTCCGAGGTG	2	2	1	2	2	1	0	2	1	1	2	2	2	2	2	2	1	2	1	1	1	2	1	2	2	2	2	2	2	1	2	2	1	2	1	1	1	1	1	2	1	1	1	2	2
YL-05		DArT_PAV_0738	Redundant	TGCAGCAGATAGCCATTATGTTGGCAGTTTACGGTAGAAGTAAATGCAGAGGAAGTTATGAAATAAATA	2	2	1	2	2	1	2	2	2	2	1	2	1	2	1	1	1	2	2	1	1	1	2	2	2	2	1	2	0	1	2	1	1	2	0	1	1	1	1	2	2	1	2	1	1
YL-05		DArT_PAV_0739	Attached	TGCAGGTTCATCATCTTCAGTTGTAGCTGTCTTTGCCTCAATCTGTTTCTCATCCTTGTTGATTTCAAC	2	2	1	2	2	1	2	2	2	2	1	2	2	2	0	1	1	2	1	1	1	0	2	2	2	2	1	2	1	1	2	1	1	2	1	1	1	2	1	2	2	1	2	0	1
YL-05		DArT_PAV_0763	Redundant	TGCAGTAGAGCACGCCCTCAAAAGAACAGTAGTTGCTTAGCTGCAAACAAAGTTATAACACTTTACAGA	2	1	1	2	2	1	1	2	2	2	1	2	2	2	1	2	1	2	1	1	1	1	2	2	2	2	0	2	1	1	2	1	1	2	1	1	2	1	1	2	2	1	2	2	1
YL-05		DArT_PAV_0998	Redundant	TGCAGATTTTTTACGTTGAGGAAGGAAGAGTGGCTGGTCACATGGACACAATTGCAACCCTTTTCACGA	2	1	1	2	2	1	1	2	1	1	2	2	2	2	1	2	1	2	2	1	1	1	2	2	2	2	2	2	1	1	2	2	1	2	1	1	2	1	1	2	1	1	2	2	1
YL-05		DArT_SNP_0044	Redundant	TGCAGGGGCAAGCCACAGCCTTCTTTTGATCAGGTATAAAAATATACACTGCCTAACATAACTGAATAG	2	2	1	2	2	1	2	2	2	2	1	2	1	2	1	1	1	2	0	1	1	1	2	2	2	2	1	2	1	1	2	1	1	2	1	1	1	1	1	2	2	1	2	1	1
YL-05		DArT_SNP_0079	Attached	TGCAGGTATCTGTCTAGTTCAACATGTACACAAAATCATGCAGAAACAGTAAAATGTTTCTTCCAATAA	2	2	1	2	2	1	2	2	2	2	1	2	2	2	1	1	1	2	0	1	1	1	2	2	2	2	1	2	1	1	2	1	1	2	1	1	1	0	1	2	2	1	2	1	1
YL-05		DArT_SNP_0087	Redundant	TGCAGACAATGGTCAATCATCTAGTTGGAATACATCAGCATCAGATGGTAAGGAAGAAATTCCACCCAA	2	2	1	2	2	1	1	2	2	2	1	2	2	2	1	2	1	2	0	1	1	1	2	2	2	2	0	2	1	1	2	1	1	2	1	1	1	1	1	2	2	1	2	1	1
YL-05		DArT_SNP_0097	Redundant	TGCAGCACCAATTGCAAAGGGAATGCTATAGAGAGTTGTAAGGGTATCGAGGCTGAAAAGCGACAAGAA	2	2	1	2	2	1	1	2	2	2	1	2	2	2	1	2	1	2	0	1	1	1	2	2	2	2	0	2	1	1	2	1	1	2	1	1	1	1	1	2	2	1	2	1	1
YL-05		DArT_SNP_0106	Redundant	TGCAGTGTACTACTGATAGATGAGTTATCATGCAGGGTCCTAACAATTTGTTTTTGCCAATTGTCAATG	2	2	1	2	2	1	1	2	2	2	1	2	2	2	1	2	1	0	0	1	1	1	2	2	2	2	0	2	1	1	2	1	1	2	1	1	1	1	1	2	2	1	2	1	1
YL-05		DArT_SNP_0172	Redundant	TGCAGGAATAGAAGAACCCGCTGGCACAGCTCCCATAAGGGTTGCTGCTGGTATGTTTCCTGTCGCTGG	2	1	1	2	2	1	1	2	1	1	2	2	2	2	1	2	1	2	2	1	1	1	2	2	2	2	2	2	1	1	2	2	1	2	1	1	2	0	1	2	1	1	2	2	1
YL-05		DArT_SNP_0188	Redundant	TGCAGCCAGAACCTGTTTGTTACTCACTTTCTCTTCTATTTGTGTCATTCTATTGTTTCTGAGTTACAG	2	1	1	2	2	1	1	2	1	1	2	2	0	2	1	2	1	1	2	1	1	1	2	2	2	2	2	2	1	1	2	2	1	2	1	1	2	0	1	2	1	1	2	2	1
YL-05		DArT_SNP_0301	Redundant	TGCAGCAGAGTTGATATGGTTTTTATTGGATAGGACATTGCCAGGCTTCACCTTGGCATGCACTGTTGG	2	2	1	2	2	1	2	2	2	2	1	2	2	2	1	1	1	2	0	1	1	1	2	2	2	2	1	2	1	1	2	1	1	2	1	1	1	1	1	2	2	1	2	1	1
YL-05		DArT_SNP_0333	Redundant	TGCAGAAGGCCGAGGAAATAATAGCCAAGACGCCCAGGAGTATTATGCTCCGACAGATCGATAATCTTG	2	2	1	2	2	1	2	2	2	2	0	2	0	2	1	1	1	2	0	1	1	1	2	2	2	2	1	2	1	1	2	1	1	2	1	1	1	1	1	2	2	1	2	1	1
YL-05		DArT_SNP_0365	Redundant	TGCAGTGACTTCATACCATAATAATAGTGCTAATATGGAATCATTTTTACAGATCGGAAGAGCGGTTCA	2	2	1	2	2	2	1	2	2	2	2	2	0	2	2	2	1	2	1	1	1	2	2	2	2	2	0	2	2	1	2	0	1	2	1	2	2	1	1	2	2	1	2	2	1
YL-05		DArT_SNP_0367	Redundant	TGCAGAGACCGAGAACAATTTGCGTGAAAATTCACCTGAAACATTCGAAAACAGGTGAGTGTGTTATAC	0	2	0	2	2	1	2	2	1	2	2	2	0	2	2	2	1	2	1	1	1	2	1	2	1	2	2	2	2	1	2	2	1	2	1	1	1	2	1	2	1	2	1	2	1
YL-05		DArT_SNP_0402	Redundant	TGCAGATTCTGCAATTGCGAACATCACTTGCAGGTCCTCTTCTCAATATGCATCTCATTCTAGCATTTG	2	2	1	2	2	2	1	2	2	2	2	2	0	2	2	2	1	2	0	1	1	2	2	2	2	2	1	2	2	1	2	2	1	2	1	2	2	1	1	2	2	1	2	2	1
YL-05		DArT_SNP_0575	Redundant	TGCAGAGATGTATCTTAGGTGCATACAGCGAGGGGGGGAATAAGGTAAAAGTATCTAACAAAAAAAGAA	2	2	1	2	2	1	2	2	2	2	1	2	0	2	1	1	1	1	2	1	2	1	2	2	2	2	2	2	1	1	2	1	2	2	1	1	1	2	2	2	2	2	2	1	2
YL-05		DArT_SNP_0940	Attached	TGCAGGGTATGTCTTTCTTCTTCTTCCTACATCTTATCCTTACATAAGCTCTTTTTGTCATCCTTTTAC	2	2	1	2	2	1	2	2	2	2	1	2	0	2	1	1	1	2	0	1	1	1	2	2	2	2	1	2	1	1	2	0	1	2	1	1	1	1	1	2	2	1	2	1	1
YL-05		DArT_SNP_0945	Redundant	TGCAGTTGCATTTCTACTACCAAAGAACAAGAGAAGATTCAAATCACAGGTTGAACTACCTATTATCTA	2	1	1	2	2	1	1	2	2	2	1	2	2	2	1	2	1	2	1	1	1	1	2	2	2	2	0	2	1	1	2	1	1	2	1	1	2	1	1	2	2	1	2	2	1
YL-05		DArT_SNP_0969	Redundant	TGCAGATATTAGAATTCGGAACTAATTAGCTAGCCATTACAGATCGGAAGAGCGGTTCAGCAGGAATGC	2	1	1	2	0	1	1	2	2	2	1	2	2	2	1	2	1	2	1	1	1	1	2	2	2	2	0	2	1	1	2	1	1	2	1	1	2	1	1	2	2	1	2	2	1
YL-05		DArT_SNP_1019	Redundant	TGCAGTAATTCATAAAATGCCAATAGTTGCTGAGACACACTATCTAGCTACCCTACACATACCAGGTAC	2	0	1	2	2	1	1	2	1	1	2	2	2	2	1	2	1	2	2	1	1	1	2	2	2	2	2	2	1	1	2	2	1	2	1	1	2	0	1	2	1	1	2	2	1
YL-05		DArT_SNP_1028	Redundant	TGCAGCTTTTTTGTTATGTACCAAATTTGGAACCAGTGAACTTTTTATTGCATCTGCAACTTTTCAACC	2	1	1	2	2	1	1	2	1	1	2	2	0	2	1	2	1	1	2	1	1	1	2	2	2	2	2	2	1	1	2	2	1	2	1	1	2	0	1	2	1	1	2	2	1
YL-05		DArT_SNP_1126	Redundant	TGCAGAAGTTTGACATCATACTTCAACATTCATCTGCATCTTAGTGTTCAAGTATTTGTCACGACATTG	2	2	1	2	2	1	2	2	2	2	1	2	0	2	1	1	1	2	0	1	1	1	2	2	2	2	1	2	1	1	2	1	1	2	1	1	1	1	1	2	2	1	2	1	1
YL-05		DArT_SNP_1133	Redundant	TGCAGGTTTATCATCTTCAATTGTAGCTGTCTTTGCCTCAATCTGTTTCTCATCCTTGTTGATTTCAAC	2	2	1	2	2	1	2	2	2	2	1	2	2	2	1	1	1	2	0	1	1	1	2	2	2	2	1	2	1	1	2	1	1	2	1	1	1	0	1	2	2	1	2	1	1
YL-05		DArT_SNP_1160	Redundant	TGCAGCAAAATGATGGGATTCAAAGTGCTATTCTTCATTGCAAGAGATCCTTTACAGATCGGAAGAGCG	2	2	1	1	2	2	2	2	2	2	2	2	2	2	2	2	1	2	1	2	2	2	1	2	1	1	2	1	2	2	1	2	2	1	1	2	1	2	1	1	2	2	2	2	2
YL-05		DArT_SNP_1183	Redundant	TGCAGATGGTGTAGCTGGCCAAGTTCTGGGCCCAGAACTCCAGAAATGTTAGAATTGCCCAAGTCTCTG	2	2	1	2	2	2	1	2	2	2	2	2	0	2	2	2	1	2	1	1	1	2	2	2	0	2	0	2	2	1	2	2	1	2	1	2	2	1	1	2	2	1	2	2	1
YL-05		DArT_SNP_1204	Redundant	TGCAGTACAAAATTAGAAAATATAATTTGTTATGAGGTTGTATCTTATATTTTTATTTTTACAGATCGG	2	2	1	2	2	2	1	2	2	2	2	2	0	2	2	2	1	0	0	1	1	2	2	2	2	0	0	2	2	1	2	2	1	2	0	2	2	1	1	2	2	1	2	2	1
YL-05		DArT_SNP_1210	Redundant	TGCAGTTTATTTTTGGCCTACAACTTTCCCTGGGTTGTTTTATGTGGGGTATCTCATATCTACTATCTT	2	2	1	2	2	2	1	2	2	2	2	2	2	2	2	2	1	2	1	1	1	2	2	2	2	2	1	2	2	0	2	2	1	2	1	2	2	1	1	2	2	1	2	2	1
YL-05		DArT_SNP_1212	Redundant	TGCAGATTGTTCATATCTTCATAACCTATGTTGACTTCATTTGCTAAGACCTTTCAAACAAAAAGAAGA	2	1	1	2	2	1	1	2	1	1	2	2	0	0	1	2	1	2	2	1	1	1	2	2	2	2	2	2	1	1	2	2	1	2	1	1	2	0	1	2	1	1	2	2	1
YL-05		DArT_SNP_1221	Redundant	TGCAGTGTCTGTTGTAGGGTCCCTCTGTAGTGAAAAGGACCCTGACTTTTGTTCCGCAAAATCAAAGGA	2	2	1	2	2	2	1	2	2	2	2	2	2	2	2	2	1	2	0	1	1	2	2	2	2	2	0	2	2	1	2	2	1	2	1	2	2	1	1	2	2	1	2	2	1
YL-05		DArT_SNP_1230	Attached	TGCAGGCCGAATGCCAGGTCGGAGAAAGGTGCCGAAGGTAGTCAATGGTGATATATGAAATGGCGGCGA	2	2	1	1	2	2	2	2	1	2	2	2	2	2	2	2	1	2	1	2	1	2	1	2	1	1	2	1	1	1	1	2	1	1	1	2	1	2	1	1	2	2	2	2	2
YL-05		DArT_SNP_1241	Redundant	TGCAGAGAACAAAGTTGGAGTGCAAACAAAGAACGGACGAAACAGATGAAGCACGGTTTTACAGATCGG	2	2	1	2	2	2	1	2	0	2	2	2	2	2	2	2	1	2	0	1	1	2	2	2	2	2	0	2	2	1	2	2	1	2	1	2	2	1	1	2	2	1	2	2	1
YL-05		DArT_SNP_1250	Attached	TGCAGCCTGCACTATGGTCCCTCACTGGGTGTGCAGCTTCTCGGTTTGACATACCATTCTTAGAAGCTG	2	2	1	1	2	2	2	2	1	2	2	2	0	2	2	2	1	2	1	2	1	2	1	2	1	1	2	1	1	1	1	2	1	1	1	2	1	2	1	1	2	2	2	2	2
YL-05		DArT_SNP_1422	Redundant	TGCAGTATCATCATCCATATTTGAAGTTACATTTCCTACAGATATAACAAGCTTCTGATTTTTTTGACA	2	2	1	2	2	1	2	2	2	2	1	2	2	2	1	1	1	1	2	1	2	0	2	2	2	2	2	2	1	1	2	1	2	2	1	1	1	2	2	2	2	2	2	1	2
YL-05		DArT_SNP_1427	Redundant	TGCAGTAAGAAGAGCTATCATAAGGAGTATAATATGATAATCAGAGAGAAAGACCAAGGATGAAACATC	2	2	1	2	2	1	2	2	2	2	1	2	2	2	1	1	1	1	2	1	2	1	2	2	2	2	2	2	1	1	2	1	2	2	1	1	1	2	2	2	2	2	2	1	2
YL-05		DArT_SNP_1450	Redundant	TGCAGCTGTATTGTTCCATTTCATTATTGATAGGAACCAAAGAACTGTACTGAGAAATTTAGAAAGTGA	2	2	1	2	2	1	2	2	2	2	1	2	2	2	1	1	1	1	2	1	2	1	2	2	2	2	2	2	1	1	2	1	2	2	1	1	1	2	2	2	2	2	2	1	2
YL-05		SCAFFOLD13100.6998	Attached	CTGCAGTGCCGGGTCATACAAAACTAATAAACAACGTTCCCAACCACATGTACATTATTGTGAAACATAAAGAAGTGAAATCACATAACAAGACATTAATG	2	2	1	2	2	1	1	2	2	2	1	2	2	2	1	2	1	2	1	1	1	1	2	2	0	2	1	2	1	1	2	1	1	2	1	1	1	1	1	2	2	1	2	2	1
YL-05		SCAFFOLD1892.13317	Redundant	ATTTAAGTTGTATTTGTGTCCTAAGATCGTAAGCTCAAGAGTCAACTCGAAAGTTTGATAACCATGGTTATATGTACAGGAAATAGTTCCTCCCTTCTTAA	2	2	1	2	2	1	2	2	2	2	1	2	2	2	1	1	1	1	2	1	2	1	2	2	2	2	2	2	1	1	2	1	2	2	1	1	1	2	2	2	2	2	2	1	2
YL-05		SCAFFOLD1892.13924	Redundant	GAAATCTCCTTAAAGATGAGTTAACCTGCAACATATGCATCAAAGTGTAGTGTAGATTACATTAGCCACACAAAAAATTGCCTTTTTGTTTCAACAAACCT	2	2	1	2	2	1	2	2	2	2	1	2	2	2	1	1	1	1	2	1	2	1	2	2	2	2	2	2	1	1	2	1	2	2	1	1	1	2	2	2	2	2	2	1	2
YL-05		SCAFFOLD192951.5744	Redundant	TTTGAGGCAGCATGGGCTTTGACAAATATAGCCTCTGGGACGTCTGAAAACACCAAGGTGGTGATTGATCATGGGTCTGTCCCAATTTTTGTGAAGCTCCT	2	2	1	2	2	1	2	2	2	2	1	2	1	2	1	1	1	2	0	1	1	1	2	2	2	2	1	2	1	1	2	1	1	2	1	1	1	1	1	2	2	1	2	1	1
YL-05		SCAFFOLD192951.5838	Redundant	AGCTCCTTGCTTCTCCTAGTGATGATGTTCGAGAACAGGTATGCTCTACATGCCTTAGCATATGTATAGCATGCTGTTTTGATGGATGATCAAGCCTTTTT	2	2	1	2	2	1	2	2	2	2	1	2	1	2	1	1	1	2	0	1	1	1	2	2	2	2	1	2	1	1	2	1	1	2	1	1	1	1	1	2	2	1	2	1	1
YL-05		SCAFFOLD209690.11023	Redundant	TAAGAAGAGCTATCATAAGGAGTATAATATGATAATCAGAGAGAAAGACCAAGGATGAAACATCTGAAGGACGGATACATGCAACCCCCTTGCGTGCCGGT	2	2	1	2	2	1	2	2	2	2	1	2	2	2	1	1	1	1	2	1	2	1	2	2	2	2	2	2	1	1	2	1	2	2	1	1	1	2	2	2	2	2	2	1	2
YL-05		SCAFFOLD275682.4016	Redundant	TAGCATTAGGTCGAGAATTCTCTTCCCGTGATATTGGTGCTGCAGCTGTACTGTTCCATTTCATTATTGATAGGAACCAAAGAACTGTACTGAGAAATTTA	2	2	1	2	2	1	2	2	2	2	1	2	2	2	1	1	1	1	2	1	2	1	2	2	2	2	2	2	1	1	2	1	2	2	1	1	1	2	2	2	2	2	2	1	2
YL-05		SCAFFOLD28143.21516	Attached	TATGGGTGAATTATCAACAAAAACAAAAAAGTCAGCAAAACTCGGCTATGTAGGTAATATTCTGGGGTTAAAGGTATGAGACTAAATATTAAGAACCAGAA	2	2	0	2	2	1	1	0	2	2	1	2	2	2	1	2	1	2	0	1	1	1	2	2	2	2	1	2	1	1	2	0	1	2	1	1	1	1	1	2	2	1	2	1	1
YL-05		SCAFFOLD284114.19070	Redundant	CTTCATAACCTATGTTGACTTCATTTGCTAAGACCTTTCAAACAAAAAGAAGAGCAAAGCAAAATTAGACCGCAGAAATAAACTAAACAGTTTACTAGAAA	2	1	1	2	2	1	1	0	1	1	2	2	2	2	1	2	1	2	2	1	1	1	2	2	2	2	2	2	1	1	2	2	1	0	1	1	2	2	1	2	1	1	2	2	0
YL-05		SCAFFOLD306195.1591	Attached	TTCATTGCAGCAACTCAAAGAAACCATTTCTCGTCTCATCTCTTCTTCATCTTCATCTCCATCTCCTCCTTCTCTCTCTTCCTTTCATCTTTCTCTCAACA	2	1	1	2	2	1	1	2	2	2	1	2	2	2	1	2	1	2	1	1	1	1	2	2	2	2	0	2	1	1	2	1	1	2	1	1	2	1	1	2	2	1	2	2	1
YL-05		SCAFFOLD306195.1796	Attached	CCTGAAACCCTAATTCACAAACCGGTGGATATCACTATGAGCGATGCTCCTTCAATTCCTGAACCTGAAAAGTTTCAAACTTTGGATGCTGCAGAAGCGAA	2	1	1	2	2	1	1	2	2	2	1	2	2	2	1	2	1	2	1	1	1	1	2	2	2	2	0	2	1	1	2	1	1	2	1	1	2	1	1	2	2	1	2	2	1
YL-05		SCAFFOLD306944.2411	Attached	CAGACTCCGAGATCGGACCAACTGAATAACCAGCAAAGAACAAATATGAAGTTTGCACAAGGCTGCAGTTTATTGTTCTCCAACTTATCTTTCCTTTTATT	2	1	1	0	0	1	1	2	2	2	1	2	2	2	1	0	1	2	1	0	0	1	2	2	2	2	0	0	1	0	2	1	1	2	1	0	2	1	0	2	0	1	2	2	1
YL-05		SCAFFOLD306944.6547	Attached	AAAATCAAAAGACAAAATATAATGCCCCGTGATTCAATACAAAAATACACTAATTTTATCTAACACAAAAATACATAATTCACATTTTTTTTTCATTCTTG	2	1	1	2	2	1	1	2	2	2	1	2	2	2	1	2	1	2	1	1	1	1	2	2	2	2	1	2	1	1	2	1	1	2	1	1	2	1	1	2	2	1	2	2	1
YL-05		SCAFFOLD306944.6727	Attached	TCGCAGGTCCAGCAGTAGCTGGATTCAACGAAACGACCCTGGTAGATGCAAATTTCAAAAATACTGCAGCTGGAGACGTCGTGGACAAGCTTATCGAGGAG	2	1	1	2	2	1	1	2	2	2	1	2	2	2	1	2	1	2	1	1	1	1	2	2	2	2	1	2	1	1	2	1	1	2	1	1	2	1	1	2	2	1	2	2	1
YL-05		SCAFFOLD307264.188	Redundant	CAGAGACTTATAGTTATTATCAATTACTATAAGACTCTGAGGTCACACGTTCGTGTCGCGCGAGGCTCCCTTTGAGGGAATAAAATGCTACAATGGTATTT	2	2	1	2	2	1	1	2	2	2	1	2	2	2	1	2	1	2	0	1	1	1	2	2	2	2	1	2	1	1	2	1	1	2	1	1	1	1	1	2	2	1	2	1	1
YL-05		SCAFFOLD38019.14593	Attached	CCCCTCAAAAGAACAGTAGTTGCTTAGCTGCAAACAAAGTTATAACACTTTAAAAAAATCAGATCATTTGGTCTTTGAAGGTTTGAGTTTGGTAAAGATGG	2	1	1	2	2	1	1	2	2	2	1	2	2	2	1	2	1	2	1	1	1	1	2	2	2	2	1	2	1	1	2	1	1	2	1	1	2	1	1	2	2	1	2	2	1
YL-05		SCAFFOLD38019.17328	Attached	CGAACTGCATTTTCAGCCACAAAAGAATAACTGCAGTTGCATTTCTACTACCAAAGAACAAGAGAAGATTCAAATCACAGGTTGAACTACCTATTATCTAG	2	1	1	2	2	1	1	2	2	2	1	2	2	2	1	2	1	2	1	1	1	1	2	2	2	2	1	2	1	1	2	1	1	2	1	1	2	1	1	2	2	1	2	2	1
YL-05		SCAFFOLD38019.17412	Attached	AACTACCTATTATCTAGGGTGAGCAGTACCCGACCCGCTCACCCGGTGTGACGCGATCATGTTCGGGTCCGAATAGGGTCGGGTTTCATCGGGTCCAGGGC	2	1	1	2	2	1	1	2	2	2	1	2	2	2	1	2	1	2	1	1	1	1	2	2	2	2	1	2	1	1	2	1	1	2	1	1	2	1	1	2	2	1	2	2	1
YL-05		SCAFFOLD38019.17464	Attached	GCGATCATGTTCGGGTCCGAATAGGGTCGGGTTTCATCGGGTCCAGGGCCAGGTTCGAGTTTAAAAATTAGACCCGATCATTATTTAGGGTCGGGTAGGGA	2	1	1	2	2	1	1	2	2	2	1	2	2	2	1	2	1	2	1	1	1	1	2	2	2	2	1	2	1	1	2	1	1	2	1	1	2	1	1	2	2	1	2	2	1
YL-05		SCAFFOLD42097.83343	Redundant	ACTGCAGGGTTACTATTAATGAATGGCATGCCATTGCTACCACCACTTTTCTCAGGTACTAATGGAACTGTTCCACTTGGTGATTGTGCTGGTGCTTGTCC	2	2	1	1	2	2	2	2	1	2	2	2	2	2	2	2	1	2	1	2	1	2	1	2	1	1	2	1	1	1	1	2	1	1	1	2	1	2	1	1	2	2	2	2	2
YL-05		SCAFFOLD42097.95392	Redundant	TTCACGCCTGCAGCCTGCACTATGGTCCCTCACTGGGTGTGCAGCTTCTCGGTTTGACATACCATTCTTAGAAGCTGAATGTTACAAAAAGATGGTAATGC	2	2	1	1	2	2	2	2	1	2	2	2	2	2	2	2	1	2	1	2	1	2	1	2	1	1	2	1	1	1	1	2	1	1	1	2	1	2	1	1	2	2	2	2	2
YL-05		SCAFFOLD52389.11649	Redundant	AAAATGTCTAAAGATGATGTCTGCAGAAAAAAAAGGATATAGTATCTGGCTATGTGCAAAAATATTAGTTCATTCAAGCTCATCACAACTCAAATTTATCT	2	2	0	2	2	1	2	0	1	2	2	2	2	2	2	2	1	2	1	1	1	2	1	2	1	2	2	2	2	1	2	0	1	2	1	1	1	2	1	2	1	2	2	2	1
YL-05		SCAFFOLD52389.7689	Redundant	CAACTTCGATAATAATTAATGCTGCACCACTATAGTGTTCATGTAAGTGTGCATGAAAGACACAACTTACAGTATGTCATTTTCTGCTAAGATTCAATGTT	2	2	0	2	2	1	2	0	1	2	2	2	2	2	2	2	1	2	1	1	1	2	1	2	1	2	2	2	2	1	2	0	1	2	1	1	1	2	1	2	1	2	2	2	1
YL-05		SCAFFOLD6847.6985	Redundant	ATCTACGTGATTGAACCGTCCTAGCGGGGAAAAGCTTTGATCGTGTTATCGTCTTTTTAGTCATTGTTTACCTATGCTTCACCAAGCCAAGCCATTTTCTT	2	2	1	2	2	1	2	2	1	2	2	2	2	2	2	2	1	2	1	1	1	2	1	2	1	2	2	2	2	1	2	2	1	2	1	1	1	2	1	2	1	2	1	2	1
YL-05		SCAFFOLD6847.878	Redundant	TCAAGAGTAATTCTTTTAGATAGAGCCCCAACCCTGATCAAATACTGATCTGTTTGTATTGGGTTAACACCTCTTGTATTTTTATCTAATACGTTTTTCGC	2	2	1	2	2	1	2	2	1	2	2	2	2	2	2	2	1	2	1	1	1	2	1	2	1	2	2	2	2	1	2	2	1	2	1	1	1	2	1	2	1	2	1	2	1
YL-06	0	DArT_SNP_1326	Framework	TGCAGAAGGGTTATTGATTTTTTCTCCATATCTGTCATGTGAACTTTGAAAATTGAGCAAGGAAAATAA	1	2	1	2	2	1	2	1	2	2	1	2	1	2	2	1	2	2	2	1	2	1	2	2	2	1	1	1	1	1	2	1	2	1	1	1	1	2	2	1	1	2	1	1	1
YL-06	4.7	DArT_SNP_0594	Framework	TGCAGAGCTTGGGATCATCAGAGCAGGGACATCAATGACCGTTACAGATCGGAAGAGCGGTTCAGCAGG	1	2	1	2	2	1	2	1	2	2	1	2	0	0	1	1	2	2	2	1	2	2	2	2	2	1	2	1	1	1	2	1	2	1	1	1	1	2	2	2	1	2	1	1	2
YL-06	6	DArT_SNP_1562	Framework	TGCAGTATTTTATTCCCCGTAAAAGGAGAATCCTGCGACTCGAATCCATGACCTCAGAGACATAGTCGT	1	2	1	2	2	1	2	1	2	0	1	2	0	2	1	1	2	1	2	1	2	2	2	2	2	1	2	1	0	1	2	1	2	0	1	0	0	2	2	2	1	2	0	1	2
YL-06	14.1	DArT_PAV_0120	Framework	TGCAGGTTCTGAGAATTCTGGTGTGGTCTCATTCAACTGCTTCAACAAGCATTCCTCTATCTAACTTAC	1	2	1	1	2	1	1	1	2	1	1	0	1	2	1	1	2	2	0	1	2	2	1	2	2	1	0	1	1	1	2	1	1	1	1	1	1	1	2	2	1	1	1	1	2
YL-06	14.7	DArT_SNP_1159	Framework	TGCAGATATTGCTAAGGAATTGGTTGATGAAGGCAAGTTCTTTGCCGAATTCGCGCAGTCGATGAAGAG	1	2	1	0	2	1	1	1	2	1	1	2	2	2	0	1	2	2	2	1	2	2	1	2	2	1	2	1	1	1	2	1	1	1	1	1	1	1	2	2	1	1	1	1	2
YL-06	15.8	SCAFFOLD124184.92548	Framework	TTTGGTATTTGGGGTGCCTACACCTTTTCAAAGTCTCCACCAAACTCGAATTCAGACCACGCTTCTCTTCCCAAGAAAGGCGGCGATTCTCTCCTCCACCA	1	2	1	1	2	1	1	1	2	1	1	2	2	2	2	1	2	2	2	1	2	1	1	2	2	1	2	1	1	1	2	1	1	1	1	1	1	1	2	2	2	1	1	1	2
YL-06	17.4	DArT_SNP_1147	Framework	TGCAGACCCACCAAAGCCATTCTCTCCACTCTCTTCTGAGGCAGAAGTAATGCTGCTTGAATTTTCCCT	1	2	1	2	2	1	1	1	2	1	1	1	2	1	2	1	2	2	2	1	2	1	1	2	2	1	2	1	1	1	2	1	1	1	1	1	1	1	2	2	2	1	1	1	2
YL-06	18.5	DArT_SNP_0381	Framework	TGCAGCCGGGGAGTGTATGCCCATAAATGAGACAATATCGACATGCAACCAGTTCTCAACAGCTGACCC	1	2	1	2	2	1	1	1	2	1	1	1	2	1	2	1	2	2	1	1	2	1	1	2	2	1	2	1	2	1	2	1	1	1	1	1	1	1	2	2	2	1	1	1	2
YL-06	20.1	DArT_PAV_0283	Framework	TGCAGTTACATCGATAACAAGAAGGAGCACTGGCATGCTTCACCTCTCATTGTATTCAAGGACTGTGAA	1	2	1	2	2	1	1	1	2	2	1	1	2	1	2	1	2	2	1	1	2	2	1	2	2	1	2	1	2	1	2	1	1	1	1	1	1	1	2	2	2	1	1	1	2
YL-06	20.6	DArT_PAV_0579	Framework	TGCAGTTTCTCATACTTGTTCTGTTTCAGTATGTTCTTTCAGAAAAAAAGAAAGTTTTTCTTCATTACA	1	2	1	2	2	1	1	1	2	2	1	1	2	1	2	1	2	2	1	1	2	2	1	2	2	1	2	1	2	1	2	1	1	1	1	1	1	1	2	2	2	1	1	1	2
YL-06	21.7	DArT_SNP_1279	Framework	TGCAGGCAGTTTTGGGCTGAAATAGACAATCAGAAATGTACATACACAAATTACAGATCGGAAGAGCGG	1	2	1	2	2	1	1	1	2	2	1	1	2	1	2	1	2	2	1	1	2	2	1	2	2	1	2	1	2	1	2	1	1	1	1	1	1	1	2	2	2	1	1	1	2
YL-06	22.2	DArT_PAV_0581	Framework	TGCAGTTTTTTTATGTATTGCCATTTAGGGTAGAATTCTGGTCGAAACTTTGCCATTACCATGTGTCCA	1	2	1	2	2	1	1	1	2	2	1	1	1	1	2	1	2	2	1	1	2	2	1	2	2	1	2	1	2	1	2	1	1	1	1	1	1	1	2	2	2	1	1	1	2
YL-06	26.2	DArT_SNP_0014	Framework	TGCAGCCCATCTGAAAATCAACAAAAAAGAAGTGAGGGCAGAAAAAATACAAGTGCATGACATACAAAA	1	2	1	1	0	1	1	1	2	2	1	1	0	1	2	1	2	2	1	1	2	2	1	2	2	1	2	1	2	1	2	1	1	1	1	1	1	1	2	1	2	1	1	1	1
YL-06	28.5	DArT_PAV_0864	Framework	TGCAGCTAAATAAAATACTTACGCAGAGCTTTTTTCATGGGGTTGCCATCGGTTTTGGATTTGGCTTTT	1	2	1	1	2	1	2	1	2	2	1	1	2	1	2	1	2	2	1	1	2	2	1	2	2	1	2	1	2	1	2	1	1	1	1	0	1	1	2	1	2	1	1	1	1
YL-06	29.1	SCAFFOLD184759.43307	Framework	AAACTATCTTCTAAAATGATTTATTTAATAAATTAATATCAATTTTTTTTATAGTTTTACATTAATATGGATACTACAATACTTCCTATGTGCACCAATCG	1	2	0	1	2	1	2	0	2	2	1	1	1	1	2	1	2	2	1	1	2	2	1	2	2	1	2	1	2	1	2	0	1	1	1	1	1	1	2	1	2	1	1	1	1
YL-06	30.8	SCAFFOLD184759.21650	Framework	CACTGTTTCACTGCAGACATCAACTTGGTTGTTTCTATTTCAACACTGTAGTCATTTTTTATGTAATCAGCTATTCTTTGGCCGAGAAAGAAGCATATTTT	1	2	0	1	2	1	2	0	2	2	1	1	1	1	2	1	2	2	1	1	2	2	1	2	2	1	2	1	2	1	1	0	1	1	1	1	1	1	1	1	2	1	1	1	1
YL-06	31.4	DArT_SNP_0129	Framework	TGCAGTCAAGCACAACCAGTTACGAAAGTAAAATCACTTTATGCAAACTTACAGATCGGAAGAGCGGTT	1	2	1	1	2	1	2	1	2	2	1	1	1	1	2	1	2	2	2	1	2	2	1	2	2	1	2	1	2	1	1	1	1	1	1	1	1	1	1	1	2	1	1	1	1
YL-06	34.2	DArT_PAV_0933	Framework	TGCAGTATGATAATGTAGTTTAGAAAGGAGTGTTCCGGTTTATACATTAGTTAGATGTTCTAGACCCTA	1	2	1	1	2	1	2	1	2	2	1	1	1	1	2	1	2	2	2	1	2	2	1	2	2	1	2	1	2	1	1	1	2	1	1	1	1	1	1	1	2	1	1	1	1
YL-06	35.9	DArT_PAV_0718	Framework	TGCAGCCGTTACCTGCCAGTGTAGTCAAAATTATAAATATTTACAGATCGGAAGAGCGGTTCAGCAGGA	1	2	1	1	2	1	2	1	2	2	1	1	2	1	2	1	2	2	2	1	2	2	1	2	2	1	2	1	2	1	1	2	2	1	1	0	1	1	1	1	2	1	1	1	1
YL-06	38.8	DArT_SNP_1153	Framework	TGCAGGAGCACCCGGGTATCAGCAAAGGAGAGAGGAAGAGGATATGCAAGCTGATGAATTGCAGAAAGC	1	2	2	1	0	1	2	1	2	2	1	1	1	1	2	1	2	2	2	2	2	2	1	2	2	1	2	1	2	1	1	2	2	1	1	1	1	1	1	1	2	1	1	1	1
YL-06	47.5	DArT_PAV_0937	Framework	TGCAGCTAGTGTTTGATGAGCTACTGGAACGGGCAAGGGAGAAGGAGGAGAAAGAGGCTAAGAAGCGTA	1	2	2	2	1	1	2	1	2	2	1	1	2	1	2	1	2	2	2	2	2	2	2	2	2	1	2	1	2	1	1	2	2	1	1	1	1	2	2	2	2	2	1	1	2
YL-06	48.6	DArT_PAV_0436	Framework	TGCAGCTAGTGTTTGATGAGCTACTGGAACGGGCAAAGGAGAAGGAGGAAAAAGAGGCTAAGAAGCGTA	1	2	2	2	2	1	2	1	2	2	1	1	1	1	2	1	2	0	2	2	2	0	2	2	2	1	2	1	2	1	1	2	2	1	1	1	1	2	2	2	2	2	1	1	2
YL-06	49.1	DArT_SNP_0315	Framework	TGCAGCCTCGGATAAAAAGAAAGGTCAAACACTGCAAATTCATAACTAACTGAAATTTCATACGACAAA	1	2	1	2	2	1	2	1	2	2	1	1	0	1	2	1	2	2	2	2	2	2	2	2	2	1	2	1	2	1	1	2	2	1	1	1	1	2	2	2	2	2	1	1	2
YL-06	50.2	DArT_SNP_0271	Framework	TGCAGTTTCTGAAAAGCATGTGGCATTATTACAGATCGGAAGAGCGGTTCAGCAGGAATGCCGAGACCG	1	2	1	2	2	1	2	1	2	2	1	1	0	1	2	1	2	2	2	1	2	2	2	2	2	1	2	1	2	1	1	2	2	1	1	1	1	2	2	2	2	2	1	1	2
YL-06	51.9	DArT_SNP_1120	Framework	TGCAGACACCATTGTTGCAGCACGGACATTTTCAAGGCCAATGTTTTCAGCAAATCCAGCAAGGAATTT	1	2	1	2	2	1	2	1	2	2	1	1	2	1	2	1	2	2	2	1	2	2	2	2	2	1	2	1	2	1	1	1	2	1	1	1	1	2	2	2	2	2	1	1	2
YL-06	52.9	SCAFFOLD75021.7103	Framework	GAGCCAACTTACTCTACTTCAATTGATATTGATGGTGAGGATGCTCAGAAGTTCCTTGCTGGATTTGCTGAAAACATTGGCCTTGAAAATGTCCGTGCTGC	1	2	1	2	1	1	2	1	2	2	1	1	2	1	2	1	2	2	2	1	2	2	2	2	2	1	2	1	2	1	1	1	2	1	1	1	1	2	2	2	2	2	1	1	2
YL-06	63	DArT_PAV_0465	Framework	TGCAGTCTCAAGTACCTAATCAAAGTTATCACTCTGAAATGAAGTTCTCTAATGATCAGTGCTTTACAG	1	2	2	2	2	2	2	1	2	2	1	1	2	1	2	2	2	2	2	1	2	2	0	1	2	1	2	1	2	1	1	2	2	1	1	1	1	2	2	2	1	2	1	1	2
YL-06	64.7	DArT_PAV_0290	Framework	TGCAGAGTAAGAAAGTCTAGACAATTTTCTGAGAAAAGTGATGTGTACAGTTATGGCATATTTTTGCTT	1	2	2	2	0	2	2	1	2	2	1	1	2	1	2	2	2	2	2	1	2	2	2	1	2	1	2	1	2	1	1	2	2	1	1	1	1	2	2	2	1	2	1	1	2
YL-06	65.3	SCAFFOLD127249.10032	Framework	AATCCTTTCTCCGTTTATGTGTTTGTCGATAAGGTCAGATACCGCGTTAATAGTTTCACTAACTATAAACAACACTCTCTACCTTAATGTGTTGATTACTA	1	2	2	0	1	2	2	1	2	2	1	1	2	1	2	2	2	0	2	1	2	2	2	1	2	0	2	1	2	1	1	2	2	1	1	1	1	0	2	2	1	2	1	1	2
YL-06	68.5	SCAFFOLD27479.5083	Framework	AAAAAATCATGAACTTCAGAACAGGTCACCCAGACCCAAACCATTTACTACTCGACCCAGAAGTCATTTTAAAATAACTCATCTGAAACCAAAAACACCTG	1	1	2	2	1	2	2	1	2	1	1	1	2	1	2	2	2	2	2	1	2	2	2	1	2	1	2	1	2	1	1	2	2	1	1	1	1	2	2	2	1	2	1	1	2
YL-06	82	DArT_SNP_0446	Framework	TGCAGACTCACAGACAGGGCCAACCACATCAAAGTTCGCAACCTCGGCATTTGCTGGGGCAGGGGAAAT	1	1	2	1	0	2	1	1	2	1	1	1	1	1	2	2	2	2	1	1	2	2	2	1	2	1	1	1	2	1	1	2	2	1	1	1	1	1	1	2	1	1	1	1	1
YL-06	84.9	alkaloid	Framework		1	1	2	1	1	2	1	1	2	1	1	1	1	1	2	2	2	2	1	1	2	2	2	1	2	1	1	1	1	1	1	2	2	1	1	1	1	1	1	2	1	1	1	1	1
YL-06	93.5	DArT_PAV_0503	Framework	TGCAGTGGTGTGTTCAACAAATTATAATTCATTTACATAGTAATATACAGAAATTACATTTCTTACAGA	1	1	2	0	1	2	1	1	1	2	1	1	1	1	2	2	2	2	1	2	2	2	1	1	2	1	1	1	2	1	1	2	1	1	1	1	1	1	2	2	1	1	1	1	1
YL-06	96.4	DArT_SNP_1068	Framework	TGCAGTTTATAAGAGAAGAAAAGGACAACAAGTGATCCAGTCACTGAATTTATAAGCACCTGTCATATT	1	1	2	2	1	2	1	1	1	2	1	1	1	1	2	2	2	2	2	2	2	2	1	1	2	1	1	1	2	1	1	2	1	1	1	1	2	1	2	2	1	1	1	1	1
YL-06	101.4	DArT_SNP_0246	Framework	TGCAGCCACCTGCACCTCAAGCAATTAGAAAAGGATCAAACAGCAAAAGCCATATTTGAAACTCGCCTA	1	1	2	2	1	2	1	2	1	2	1	1	1	1	2	2	2	1	2	2	2	2	1	1	2	1	0	1	0	1	1	2	1	2	1	1	2	1	2	2	1	1	1	1	1
YL-06	103.8	DArT_SNP_0192	Framework	TGCAGACTGGCACGTGTCACAGACACGTGACCACTTGTTGGAACTTCCAACACCATTGTTCTTCAACAT	1	1	2	2	1	2	1	2	1	2	1	1	1	2	2	2	2	1	2	2	2	2	1	1	2	1	1	1	1	1	1	2	1	2	1	1	0	1	2	2	1	1	1	1	1
YL-06	104.9	DArT_SNP_0168	Framework	TGCAGGTTGTGCTTGCTCTTCCACTTGTAATCTTTCATAATACTTGACAAGAACATTCCATCCACTTGG	1	1	2	2	1	2	1	2	1	2	1	1	1	2	2	2	2	1	2	2	2	2	1	1	2	1	1	1	1	1	1	2	1	2	1	1	1	1	2	2	1	1	1	1	1
YL-06	114.6	DArT_PAV_0133	Framework	TGCAGGAATCTCTTTGTAAATCAACAAATGGTAGAAAGTGGTGGAGAATAGTATGGTTTACTTCCGTTT	1	1	2	2	2	2	1	2	1	0	1	1	1	2	2	2	2	0	2	2	2	2	1	1	2	2	1	1	0	2	2	2	1	2	2	2	1	1	2	2	1	1	2	2	1
YL-06	116.3	DArT_SNP_0187	Framework	TGCAGGATCTCTACTCCTCAAACAAAAAATCACAAGAAAACAATGATCTAGATCATTGTACTTTATTGC	1	1	2	2	2	2	1	2	1	2	1	1	1	2	2	2	2	2	2	2	2	2	2	1	2	2	1	1	2	2	2	2	1	2	2	2	1	1	2	2	1	1	2	2	1
YL-06	116.8	SCAFFOLD93540.9574	Framework	ATTATGATACCGAAACTGTAGATGTCGCTCTTCGTTGTTAACTTGTTTGTGGAAATGTATGCTGGATCCATGTAGCCATATGTACCTCTAAGCGCAGAATT	1	1	2	2	2	2	1	2	1	2	1	1	1	2	2	2	2	2	2	2	2	2	2	2	2	2	1	1	2	2	2	2	1	2	2	2	1	1	2	2	1	1	2	2	1
YL-06	119	SCAFFOLD4809.13605	Framework	GAGAATGGATTTGGTGGAACTGAAGATAAGTTACTTGCCCCACAAGCCTCCTTTAAGGCACGCAGTGGCCCTCTGCAGTATAGTATGGGATCGGGAGTAAT	1	1	2	2	2	2	1	2	1	2	1	1	1	2	2	2	2	2	2	2	2	2	1	2	2	2	1	1	2	2	2	2	1	2	2	2	1	1	2	2	1	1	2	2	1
YL-06	119.5	SCAFFOLD203124.21167	Framework	AACATGGTACATCATTCTATAAAAACAGATTGGATTTCAATGACTTTAGAGTTTCGTGATTTTGGTGCAGTCGAGCGAATTAGAAACGCAATCGCTTGAAC	1	1	2	2	2	2	1	2	1	2	1	1	1	2	2	2	2	2	2	2	2	2	1	2	2	2	1	1	2	2	2	2	1	2	2	2	1	1	2	2	1	1	2	2	1
YL-06	121.2	DArT_SNP_0177	Framework	TGCAGCGACTTCTTTTGATGCAAAAAGGGCAACTTATGGCGCTCAAAGGTTACAGATCGGAAGAGCGGT	1	1	2	2	2	2	1	2	1	2	1	1	1	2	2	2	2	2	2	2	2	2	1	1	2	2	1	1	2	2	2	2	1	2	2	2	1	1	2	2	1	1	0	2	1
YL-06		DArT_PAV_0178	Redundant	TGCAGTATGATAATGTAGTTTAGAAAGGAGTGTTCCGGTTTATACAGTTAGTTAGATGTTCTAGACCCT	1	2	1	1	2	1	2	1	2	0	1	1	1	1	2	1	2	2	2	1	2	2	1	2	2	1	2	1	2	1	1	1	2	1	1	1	1	1	1	1	0	1	1	1	1
YL-06		DArT_PAV_0186	Redundant	TGCAGGAGCACCCGGGTATCAGCAAAGGAGAGAGGAAGAGGATATGCAAGCTGATGAATTGCAGAAAGC	1	2	2	1	0	1	2	1	2	2	1	1	1	1	2	1	2	2	2	2	0	2	1	2	2	1	2	1	2	1	1	2	2	1	1	1	1	1	1	1	2	1	1	1	1
YL-06		DArT_PAV_0373	Redundant	TGCAGAAATTGGAAACAAAAGAAACTAATCAAATGCATGTTGTAACACCGCGAATTTTGGGAATTTTTA	1	2	1	1	2	1	1	1	2	1	1	2	2	2	2	1	2	2	2	1	2	1	1	2	2	1	2	1	1	1	2	1	1	1	1	1	1	1	2	2	2	1	1	1	2
YL-06		DArT_PAV_0464	Redundant	TGCAGTCTCAAGTACCTAATCAAAGTTATCACTCTGAAATGAAGTTCTCTAATGATCAGTGCTTTACAG	1	2	2	2	2	2	2	1	2	2	1	1	2	1	2	2	2	2	2	1	2	2	0	1	2	1	2	1	2	1	1	2	2	1	1	1	1	2	2	2	1	2	1	1	2
YL-06		DArT_PAV_0499	Redundant	TGCAGATCATAGAGATTTATCAATTTTATTGCAGATATTGCTTTTGTTGACCGAGCTGATATCAAAGCA	1	2	1	1	2	1	1	1	2	1	1	2	2	2	2	1	2	2	2	1	2	1	1	2	2	1	2	1	1	1	2	1	1	1	1	1	1	1	2	2	2	1	1	1	2
YL-06		DArT_PAV_0619	Attached	TGCAGACATCTCATATTAGTCTGATTGTATTAGTTGTTTGCAAAATTTTGTGCACTTCATTATGACCAT	1	2	2	1	0	1	2	1	2	2	0	1	1	1	2	1	2	2	2	2	2	2	1	2	2	1	2	1	2	1	1	2	2	1	1	1	0	1	1	1	2	1	1	0	1
YL-06		DArT_PAV_0666	Attached	TGCAGAGTTTGGCAAACCAGGCTGAATAATTACATGTTTGTTTCGAATATTGAGCATATACGATGCTGA	1	1	2	0	1	2	1	1	2	1	1	0	0	1	2	2	2	2	0	2	2	2	2	1	2	1	0	1	2	2	2	2	2	1	1	2	1	1	1	2	1	1	1	1	1
YL-06		DArT_PAV_0784	Redundant	TGCAGATCAGAGTACACCAGCTTCCAGCTTATGAAAATTTTGGACATTGATTTTTATAATACGAATAAT	1	2	1	2	2	1	2	1	2	2	1	1	2	0	2	1	2	2	2	1	2	2	2	2	2	1	2	1	2	1	1	2	2	1	1	1	1	2	2	2	2	2	1	1	2
YL-06		DArT_PAV_0788	Redundant	TGCAGGAGCACCCTGGTATCAGCAAAGGAGACAGGAAGAGGATATGCAAGCTGATGAATTGCAGAAAGC	1	2	2	1	0	1	2	1	2	2	1	1	1	1	2	1	2	2	2	2	2	2	1	2	2	1	2	1	2	0	1	2	2	1	1	1	1	1	1	1	2	1	1	1	1
YL-06		DArT_PAV_0870	Attached	TGCAGTGTAAATTATCCGAACAAGCTCAGTCAGTGAGTTATGGCTGTCATTACAGATCGGAAGAGCGGT	1	2	1	1	2	1	2	1	2	2	1	1	2	1	2	1	2	2	2	1	2	2	1	2	2	1	2	1	2	1	1	1	1	1	1	1	1	1	1	1	2	1	1	1	1
YL-06		DArT_PAV_0938	Redundant	TGCAGATCAATTAGCCCTAATAGAGAAATAGCACCACTCCCCTCCCCTAATTTCCGGGTAAAACCAAGG	1	2	1	1	2	1	1	1	2	1	1	2	2	2	2	1	2	2	2	1	2	1	1	2	2	1	2	1	1	1	2	1	1	1	1	1	0	1	2	2	2	1	1	1	2
YL-06		DArT_SNP_0092	Redundant	TGCAGTATTATCTATATTGAGCTAACAGTGTCATTTTTTTTACAGATCGGAAGAGCGGTTCAGCAGGAA	1	2	1	1	2	1	2	1	2	2	1	1	0	1	2	1	2	2	2	1	2	2	1	2	2	1	2	1	2	1	1	1	1	1	1	1	1	1	1	1	2	1	1	1	1
YL-06		DArT_SNP_0237	Redundant	TGCAGATCAGAGTACACCAGCTTCCAGCTTATGAAAATTTTGGACATTGATTTTTATAATACGAATAAT	1	2	1	2	2	1	2	1	2	2	1	1	2	1	2	1	2	0	2	1	2	2	2	2	2	1	0	1	0	1	1	2	2	1	1	1	1	2	2	2	2	2	1	1	2
YL-06		DArT_SNP_0352	Redundant	TGCAGCATACTCTTATAACAGATACTGTCAACAATTTTCTAAATGCTATGCTAGCTAAGAAGAATATAA	1	2	1	1	2	0	2	1	2	2	1	1	1	1	2	1	2	2	2	1	2	2	1	2	2	1	2	1	2	1	1	1	2	1	1	1	1	1	1	1	0	1	1	1	1
YL-06		DArT_SNP_0359	Redundant	TGCAGCTTCATCAGGTACTAGCACTCCTGACATACCTAAAGGAATCAAGGATTTGAACAATGGATCCAA	1	2	2	1	0	1	2	1	2	2	1	1	1	1	2	1	2	0	2	2	2	2	1	2	2	1	2	1	2	1	1	2	2	1	1	1	1	1	1	1	2	1	1	1	1
YL-06		DArT_SNP_0382	Redundant	TGCAGCTAGTGTTTGATGAGCTACTGGAACGGGCAAAGGAGAAGGAGGAGAAAGAGGCTAAGAAGCGTA	1	2	2	2	0	1	2	1	2	2	1	1	0	1	2	1	2	2	2	2	2	2	2	2	2	1	2	1	2	1	1	2	2	1	1	1	1	2	2	2	2	2	1	1	2
YL-06		DArT_SNP_0467	Redundant	TGCAGATATCACAAGCTTGGAGTCTTTGTTAGAAGACTCAGATGACTGCATAAAATGGTAGCTTATAGC	1	2	1	2	2	1	2	1	2	2	1	2	1	2	2	1	2	0	2	1	2	1	2	2	2	1	1	1	1	1	2	1	2	1	1	1	1	2	2	1	1	2	1	1	1
YL-06		DArT_SNP_0564	Redundant	TGCAGATAGAAAAGAGATTTGTTTCAAGACTCAAGAATTTGGAAAGGCACAATATACACACACACACAC	1	2	1	2	2	1	2	1	2	2	1	1	2	1	2	1	2	2	2	2	2	2	2	2	2	1	2	1	2	1	1	2	2	1	1	1	1	2	2	2	2	2	1	1	2
YL-06		DArT_SNP_0873	Redundant	TGCAGATAGTTTACTTATCAACTAAGGTATGCAGGATCATGCTTAGTCACCCACTCGACATGATCACAT	1	2	1	1	2	1	2	1	2	2	1	1	0	1	2	1	2	2	1	1	2	2	1	2	2	1	2	1	2	1	2	1	1	1	1	1	1	1	2	1	2	1	1	1	1
YL-06		DArT_SNP_1127	Redundant	TGCAGCCGTAACAAACATAACAAAACTCTGCCCAAACAAGAAAGAATCGATAATATGGTACGACGAGTG	1	2	1	2	2	1	2	1	2	2	1	1	2	1	2	1	2	2	2	2	2	2	2	2	2	1	2	1	2	1	1	2	2	1	1	1	1	2	2	2	2	2	1	1	2
YL-06		SCAFFOLD140923.6765	Redundant	CACTGAGTGAGTTCCACCTGCAGCCACCTGCACCTCAAGCAATTAGAAAAGGATCAAACAGCAAAAGCCATATTTGAAACTCGCCTATAGGACTGTTTATC	1	1	2	2	1	2	1	2	1	2	1	1	1	1	2	2	0	1	2	2	2	2	1	0	2	1	1	1	2	1	1	2	1	2	1	1	2	1	2	0	1	1	1	1	1
YL-06		SCAFFOLD203124.860	Attached	GTCTGTGACACGTGCCAGTCTGCAGCGTGCATAGTGTATTGTCTTGCTGAGTCTCTCTACTTGTGCTCACTCTGTGATGCAAAACTTCATGCATCAAACTA	1	0	2	2	1	2	1	2	1	2	1	1	1	2	2	2	2	1	2	2	2	2	1	2	2	1	1	1	1	1	1	2	1	2	1	1	1	1	2	2	1	1	1	1	1
YL-06		SCAFFOLD203124.875	Attached	CAGTCTGCAGCGTGCATAGTGTATTGTCTTGCTGAGTCTCTCTACTTGTGCTCACTCTGTGATGCAAAACTTCATGCATCAAACTATGTTGCTTCATGGCA	1	0	2	2	1	2	1	2	1	2	1	1	1	2	2	2	2	1	2	2	2	2	1	2	2	1	1	1	1	1	1	2	1	2	1	1	1	1	2	2	1	1	1	1	1
YL-06		SCAFFOLD203124.894	Attached	TGTATTGTCTTGCTGAGTCTCTCTACTTGTGCTCACTCTGTGATGCAAAACTTCATGCATCAAACTATGTTGCTTCATGGCATGAGCGTGTGTGGGTTTGT	1	0	2	2	1	2	1	2	1	2	1	1	1	2	2	2	2	1	2	2	2	2	1	2	2	1	1	1	1	1	1	2	1	2	1	1	1	1	2	2	1	1	1	1	1
YL-06		SCAFFOLD229960.26230	Redundant	TTAAATACTTGTTGGGTTACTCCTCTCATTGTCAATTGGTTTTCAGATGGGATCTAAACACAACTATAATGATGACGCTCTACCCATAGAATATACTATTA	1	2	1	1	0	1	2	0	2	2	1	1	1	1	2	1	2	2	2	1	2	2	1	2	2	1	2	1	2	1	1	1	1	1	1	1	1	1	1	1	2	1	1	1	1
YL-06		SCAFFOLD229960.26478	Redundant	NNNNNNNNNNNNNNNNNNNNNNNNNNNNNNNNNNNNNNNCTCAGTCAGTGAGTTATGGCTGTCATTAACATATATGATATGTCTGTGTAAGTAGGCATATA	1	2	1	1	0	1	2	0	2	2	1	1	1	1	2	1	2	2	2	1	2	2	1	2	2	1	2	1	2	1	1	1	1	1	1	1	1	1	1	1	2	1	1	1	1
YL-06		SCAFFOLD284343.2371	Redundant	GCTAATTTTTTCCTCCCGGAATGGTCGATTAGGTAAATGCCGAGAATTGTTCCAGCAGCATTCATGGCAGCAACTATGAGAGAGAGGAATAGAGCCAACTC	1	2	1	1	0	1	2	1	2	2	1	1	1	1	2	1	2	2	2	1	2	2	1	2	2	1	2	1	2	1	1	1	1	1	1	1	1	1	1	1	2	1	1	1	1
YL-06		SCAFFOLD305114.3543	Redundant	GAAGAAGGTATAAAATTTGAAGAACATACTTCTGATTGAAAATCTAATTTATTTATAGCATAAAGAGATGCAAACTCTGTTAGTAATGATATCCCTATTAC	1	2	1	1	2	1	1	1	2	1	1	2	2	2	2	1	2	2	2	1	2	1	1	2	2	1	2	1	1	1	2	1	1	1	1	1	1	1	2	2	2	1	1	1	2
YL-06		SCAFFOLD305114.3551	Redundant	TATAAAATTTGAAGAACATACTTCTGATTGAAAATCTAATTTATTTATAGCATAAAGAGATGCAAACTCTGTTAGTAATGATATCCCTATTACAGGAAGCA	1	2	1	1	2	1	1	1	2	1	1	2	2	2	2	1	2	2	2	1	2	1	1	2	2	1	2	1	1	1	2	1	1	1	1	1	1	1	2	2	2	1	1	1	2
YL-06		SCAFFOLD97926.8027	Attached	TGAAATTTATTGTGACAAAGGCAGTTTTTAACTGACTCCTTCAATTTGTTGGAAGGAAAACATGCATCGAAGTTGTCCCTATGATAGTCAAATTATGTTCT	1	1	0	2	1	2	2	0	2	1	1	1	2	1	2	2	2	2	2	1	2	2	2	2	2	1	2	1	2	1	1	0	2	1	1	1	1	2	2	2	1	2	1	1	2
YL-07	0	DArT_SNP_0213	Framework	TGCAGTGAAGAAAAAAACAAAGATTCACATGAATCAGTGGCTGAGTGTAGTCATGACTGAACCGATAAT	2	2	1	2	1	1	1	2	2	2	2	2	2	2	1	2	2	1	1	2	1	2	2	1	1	2	2	2	0	2	1	2	2	2	2	1	2	2	2	2	2	2	2	2	2
YL-07	1.1	SCAFFOLD133201.17159	Framework	CACACTTTGATCCATTGAACGTGTGAGTTCCCATGTTGTCCTATTTCTCCAACTGCAGAAGCTGCACCATTGGCTGAGAACAGAAGTGCCATGATCACAAG	2	2	1	2	1	1	1	2	2	2	2	2	2	2	1	2	2	1	1	2	1	2	2	1	0	2	2	2	2	2	1	2	2	2	2	1	2	2	2	2	2	2	2	2	2
YL-07	3.9	SCAFFOLD71660.4612	Framework	GCCTATATTTATTTGATGCTGCTATACATAGTTGGTCTTAATTCCGGATAAAAGTGAAGGTCGTATTAGGTAGTTGACAGTCAATGTAAAACTTTGTCGAA	2	2	1	2	1	1	1	0	2	2	2	2	2	2	1	2	2	1	1	2	1	2	2	1	2	1	2	2	2	2	1	2	2	2	2	1	2	2	2	1	2	2	2	1	2
YL-07	4.4	DArT_SNP_0243	Framework	TGCAGTATTTATAGTGTTGTTACTTGTATTTCTAGAATTTTCTTATTCTTCCTATCAACCACTGCCTCA	2	2	1	2	1	1	1	2	2	2	2	2	2	2	1	2	2	1	1	2	1	2	2	1	1	1	2	2	2	2	1	2	2	2	2	1	2	2	2	1	2	2	2	0	2
YL-07	5.5	DArT_PAV_0344	Framework	TGCAGCCTAAAAGATCGTATCCTTCGTTCTTCATATCCAGAAAGCACCCGGGCATAAAATAGGGCTTTC	2	2	1	2	1	1	1	2	2	2	2	2	2	2	1	2	2	1	1	2	1	2	2	1	1	1	2	2	2	2	1	2	2	2	2	1	2	2	2	1	2	2	2	2	2
YL-07	6	DArT_SNP_0520	Framework	TGCAGTTAGTAAACGTCAATGTGAGACACAGCTTTTCTGGTTATCAAAAACATGAATTCAGGAAAACAC	2	2	1	2	1	1	1	2	2	2	2	2	2	2	1	2	2	1	1	2	1	2	2	1	1	0	2	2	2	2	1	2	2	2	2	1	2	2	2	1	2	2	2	2	2
YL-07	10	DArT_PAV_1009	Framework	TGCAGTTTCGGTGGATTGGGTGTTTTTTGTCAGTTGGCAGTGTAATAGTAGGTAGTTTGGAACAAATAT	2	2	1	2	1	1	1	2	2	2	2	2	2	2	1	2	2	1	1	2	1	2	2	1	1	2	2	2	2	2	1	2	2	2	2	1	2	2	2	1	2	2	2	1	2
YL-07	10.6	DArT_PAV_0008	Framework	TGCAGAACACACACGCACTGATAACAAGTAACATAAAAAAACAGTTCTTTTCCTCACTGTGATTATAAT	2	2	1	2	1	1	1	2	2	0	2	2	1	0	1	2	2	1	1	2	1	2	2	1	1	2	2	2	2	2	1	2	2	2	2	1	2	2	2	1	2	2	2	1	2
YL-07	14.7	DArT_SNP_0502	Framework	TGCAGTCCAAACCACGTCCCCAAACCTATCTCCAACCAATCAAATTGAAGAAAAAGTTACGAATATGTA	2	2	1	2	1	1	1	2	2	2	2	2	2	2	1	2	2	1	1	2	1	1	2	1	1	2	1	2	2	2	1	2	2	1	2	2	2	2	2	1	2	1	2	1	2
YL-07	20.6	SCAFFOLD306788.5629	Framework	CAGTCGAAGCTTCGTCAATAGTTTGTAGGATACCATGCTACCTGGTTTATACTTAGTATTTTGCTTTAAGGTGTCATGTCATAAATTATATTTTTGCATCA	2	2	1	2	1	1	1	2	2	2	2	2	2	2	1	2	1	2	1	2	1	1	2	2	1	2	1	2	2	2	1	2	2	1	2	1	2	2	2	1	2	1	2	1	2
YL-07	23	SCAFFOLD125670.6713	Framework	ATTCTATTTAATGTATATCATTATTCTAAGAATTATTATATTGTTTCCTCATCAAGAACTAGCGTAACAGAAGAAGAAATGACTCATGCTAAATTTTAATA	2	2	1	2	0	0	1	2	2	2	2	2	2	2	1	2	1	2	1	2	1	1	2	2	1	2	1	2	2	2	1	2	2	1	1	1	2	2	2	1	2	1	2	0	2
YL-07	23.6	DArT_SNP_0238	Framework	TGCAGCATGTATGATTTGGACCACAAATATGATACATTTTGTCATTACAGATCGGAAGAGCGGTTCAGC	2	2	1	2	1	1	1	2	2	2	2	2	2	2	1	2	1	0	1	2	1	1	2	2	1	2	1	2	2	2	1	2	2	1	1	1	2	2	2	1	2	1	2	1	2
YL-07	24.1	DArT_SNP_0244	Framework	TGCAGCCAAGAGACCATCGGCAAAAGAATTGTTGCATGATCCGTTTCTTGCGTCCAGTGATGCGTCAAC	2	2	1	2	1	1	1	2	2	2	2	2	2	2	1	2	1	2	1	2	1	1	2	2	1	2	1	2	2	2	1	2	2	1	1	1	2	2	2	1	2	1	2	1	2
YL-07	24.6	SCAFFOLD168494.32008	Framework	GAAGACACGGACGCAAAGAAGTTTGTCGGCAAATGCCTAGTAACTGCAGCAAAGAGACCATCGGCAAAAGAATTGTTGCATGATCCGTTTCTTGCGTCCAG	2	2	1	2	1	1	1	2	2	2	2	2	2	2	1	2	1	2	1	2	1	1	2	2	1	2	1	2	2	2	1	2	2	1	1	1	2	2	2	1	2	1	2	1	2
YL-07	31.8	SCAFFOLD77550.3713	Framework	CTGTTGAGAAATTCTCCCTCTGCAGAAACCCCATGCAAGGCTCCGGCTCCAGTTCCTGTTCCGATTTTTCACCGGCAGAATCACTCCTAATAGCATATTCC	2	1	1	1	1	1	1	2	1	2	2	2	2	2	1	2	1	2	1	2	1	1	2	2	1	1	2	2	2	2	1	2	1	1	1	1	2	2	2	1	2	1	1	2	2
YL-07	32.9	SCAFFOLD11982.21480	Framework	GTAAGCACCTGAAACATCGAATGAAAAATATTAAGAGATTTACATTTCTTGAAGGTAAAAGAGTCCCCGAAGAAATAAGTTCTCTGTTAGCATGCTAACTT	2	1	1	1	1	1	1	2	1	2	2	2	1	2	1	2	1	2	1	2	1	1	2	2	1	1	2	2	2	2	1	2	1	1	1	1	2	2	2	1	2	1	1	2	2
YL-07	34.6	DArT_PAV_0208	Framework	TGCAGTGTGGCTCTCCGATTGTTGTAAAGGGCAATATTATAAAAAAAACATTGCTATATACTCGTATTA	2	1	1	1	1	1	1	2	1	0	2	0	1	2	1	2	2	1	1	2	1	1	2	2	1	1	2	2	2	2	1	2	1	1	1	1	2	2	2	1	2	1	1	2	2
YL-07	36.3	DArT_PAV_0496	Framework	TGCAGATTCTTTCTCAGTCCATGATGGCAGAAACTCTAATTTGTTATTTTTATTTTTCCTATGAATTGA	2	1	1	1	1	1	1	2	1	2	2	2	1	2	1	2	2	2	1	2	1	1	2	2	1	1	2	0	2	2	1	2	1	1	1	1	2	2	2	1	2	1	1	2	2
YL-07	36.9	DArT_PAV_0689	Framework	TGCAGTATGCCAAAAGCAATAGCAAATACGCAAAGCCTGAGTTTGTTGGGCAGACTCTTCAGTATCCTA	2	1	1	1	0	1	1	2	1	2	2	2	1	2	1	2	0	2	1	2	1	1	2	2	1	1	2	2	2	2	1	2	1	1	1	1	2	2	0	1	2	0	1	2	2
YL-07	38	DArT_PAV_1006	Framework	TGCAGATTCTTTCTCAGTCCATGAAACTCTAATTTGTTATTTTTCTCTTTCCTATGAATTGAAAGGCTT	2	1	1	1	1	1	1	2	1	2	2	2	2	2	1	2	1	2	1	2	1	1	2	2	1	1	2	2	2	2	1	2	1	1	1	1	2	2	1	1	2	1	1	2	2
YL-07	44	DArT_PAV_0819	Framework	TGCAGGATTAGACAAATGATAAACAACCCAATAAAGAATTACAGATCGGAAGAGCGGTTCAGCAGGAAT	2	1	1	1	1	1	1	2	1	2	2	2	1	1	1	2	0	0	1	2	1	1	2	2	2	1	2	2	2	2	1	2	1	1	1	1	2	2	1	1	2	1	2	1	2
YL-07	46.8	DArT_PAV_0919	Framework	TGCAGGGACTTTTCAAATTGTTCTCTTATGATTGTGAATTATGAATTTGATAATCTGCCTGAATTATGA	2	1	1	1	1	1	1	2	1	2	2	2	1	1	1	2	1	1	1	2	1	1	2	2	1	2	1	2	2	2	1	2	1	1	1	1	2	2	1	1	2	1	2	1	2
YL-07	47.4	DArT_PAV_1011	Framework	TGCAGTTGCCAATCTTGCATATGCATGCTTAGAGTTGAATGGGAGAAAACGACCAACTATGAAAGAAGT	2	1	1	1	1	1	1	2	1	2	2	2	1	1	1	2	1	1	1	2	1	1	2	2	1	2	1	2	2	2	1	2	1	1	1	1	2	2	1	1	2	1	2	1	2
YL-07	48.4	DArT_PAV_0498	Framework	TGCAGACTATGTGTTGATGAGGACACTAAATAGTAGAAAATGATCCATAAAGCCCTTTGGTAAAGCTAA	2	1	1	1	1	1	1	2	1	2	2	2	1	1	1	2	1	1	1	2	1	1	2	2	1	2	1	2	1	2	1	2	1	1	1	1	2	2	2	1	2	1	2	1	2
YL-07	50	DArT_PAV_0995	Framework	TGCAGTGTTTCTATGCTTGGATTTTCAAGAAATTTCTCTTTATTTTCGTCTGTATCATGTTCTATATTC	2	1	1	1	1	1	1	2	1	2	2	1	1	1	1	2	1	1	1	2	1	1	2	2	1	2	1	2	2	2	1	2	1	1	1	1	2	2	2	1	2	1	2	1	2
YL-07	51.6	SCAFFOLD201871.18997	Framework	AACTTTTAAATCAGCACATGTGGCCTCTTCTAAAAGTTGGAGGGGGCTTTGGGACTGAAAGAAGTGCTGCAGTTGTGGCTAGTTTGAGTGCAAGGGTTGGA	2	1	1	1	1	1	1	2	1	2	1	1	1	1	1	2	1	1	1	2	1	1	2	2	1	2	1	2	2	2	1	2	2	1	1	1	2	2	2	1	2	2	2	1	2
YL-07	53.2	SCAFFOLD234031.9210	Framework	ATGCTACCACAACAGGCCGCAACGCAACCGCATCGGACCACATCGGGCCGCATCGATGTCAAAAATATGTTTTTACTCACAAAGNNNNNNNNNNNNNNNNN	2	1	1	1	1	1	1	2	1	2	1	1	1	1	1	2	1	1	1	2	1	1	2	2	0	2	1	2	2	2	1	2	2	1	1	1	2	2	1	1	2	2	2	1	2
YL-07	64.1	SCAFFOLD56511.52413	Framework	TATCTCTGCCTTTGTCCCACTTTGATACTGAACTCCTAGGCCAGGACCTATTGGTTTGTTGCTTCCAGAAGCAACATTTTCTGAAGGACAAGATGATGTTA	2	2	1	1	1	1	1	1	1	2	1	1	2	1	1	1	1	1	1	2	1	1	1	2	0	2	1	1	2	2	1	2	2	1	2	1	2	2	1	1	2	2	1	1	2
YL-07	68.7	SCAFFOLD56511.17575	Framework	TAACAACAACAACAACCATGGCAATAGCAATGGCTATGGCTATGGCAATATCAATGGAAATAGCAATGGCTATGGCAATGGCAATAGCAATGGCTATGGCT	2	2	1	1	2	1	1	1	1	2	1	1	2	2	1	1	1	1	1	2	1	2	1	2	0	2	1	1	2	2	1	2	2	1	2	1	2	2	1	1	2	2	1	2	2
YL-07	69.2	SCAFFOLD56511.3401	Framework	ATGGATGAAAGGTGGTCTCACGAAGCAAGCTGCAGGTTAATTACAAGCTTGAACACTTAGTCATGAATCAAGCTATATATGATGATGCATGTGAAAAATGC	2	2	1	1	2	1	1	1	1	2	1	1	1	2	1	1	1	1	1	2	1	2	1	2	0	2	1	1	2	2	1	2	2	1	2	1	2	2	1	1	2	2	1	2	2
YL-07	72.6	DArT_SNP_0224	Framework	TGCAGGCCTATTAGCCATGTTTTCAAGAGACCACTTTGAGCATTGCCATTACTTTTATCCGGTACTCGA	2	2	1	1	2	1	1	1	1	2	1	1	2	2	1	1	2	1	1	2	1	2	1	2	2	2	1	1	2	2	1	2	2	1	2	1	2	2	1	1	2	1	1	2	2
YL-07	77.1	SCAFFOLD152979.4206	Framework	TTTCTTAATCCCCTGATGTAACATGTACTTCATCACTTTCTGTCGAACATTTTCCATGAGCTTTTGGGATCAACTATGTATTGAGTTCTAGAGGCAGCTAT	2	2	2	1	2	1	2	1	1	2	1	1	2	2	1	1	2	1	1	2	1	1	1	1	2	2	1	1	2	2	1	2	2	1	2	1	2	2	1	1	2	1	1	2	2
YL-07	78.1	SCAFFOLD152979.31995	Framework	AAAATAGGAACCGATCTTCACTATCGAATAGAAATATAGGGAACTGAGCTGTCCTTGCATTACTTCTTTTTGTTACAAGATTTTCCTCCTCTCAATCAAAA	2	2	2	1	2	1	2	1	1	2	1	1	2	2	1	1	2	1	2	2	1	1	1	1	2	2	1	1	2	2	1	2	2	1	2	1	2	2	1	1	2	1	1	2	2
YL-07	88.1	DArT_PAV_0687	Framework	TGCAGAGAATCAAATACACTGGTCATAAATTCACACAACTTCAAAAAATCAAAGGCCTAAATATATTAC	2	2	2	1	1	1	2	1	0	2	1	0	2	1	2	1	2	2	2	2	1	1	1	1	1	2	0	1	2	2	2	2	2	1	2	0	2	2	1	1	2	1	1	2	2
YL-07	88.7	DArT_PAV_0896	Framework	TGCAGACAGAGGGTCCTCTGTGGCATGTGCCATAATATTACAGATCGGAAGAGCGGTTCAGCAGGAATG	2	2	2	1	1	1	2	1	1	2	1	2	2	1	2	1	2	1	2	2	1	1	1	1	1	2	1	1	2	2	2	2	2	1	2	1	2	2	1	1	2	1	1	2	2
YL-07	89.8	DArT_SNP_0866	Framework	TGCAGGGTCTGATTGAGTGCGTAATGGATGCAAGTGATAACACCAGGTAATTCATTCCAGCAAATAAAC	2	2	2	1	1	1	2	1	1	2	1	2	2	1	2	1	2	1	2	2	1	1	1	1	1	2	1	1	2	2	1	2	2	1	2	0	2	2	1	1	2	1	1	2	2
YL-07	90.3	DArT_PAV_0560	Framework	TGCAGAGAATCAAATACAGTGGTCATAAATTCACACAACTTCAAAAGATCAAAGGCCTAAATATATCAA	2	2	2	1	1	1	2	1	1	2	1	2	2	1	2	1	2	1	2	2	1	1	1	1	1	2	1	1	2	2	2	2	2	1	2	2	2	2	1	1	2	1	1	2	2
YL-07	95.8	DArT_PAV_0707	Framework	TGCAGCATAAAAAATAACATGAATTAGTCGAATAGTATGACTTCTTCTTACAGATCGGAAGAGCGGTTC	2	2	2	1	1	1	1	2	1	2	1	2	2	1	1	1	2	1	2	2	1	0	1	1	1	2	1	1	2	2	2	2	2	1	1	0	2	2	1	1	2	1	1	2	2
YL-07	96.4	DArT_PAV_0563	Framework	TGCAGTCTGTGAATCTTGAGCTCCAGATTAGAACCGATCTGAACGAGTTTATCTCTATTGTCAGTGACC	2	2	2	1	1	1	1	2	1	2	1	2	2	1	1	1	2	1	2	2	1	1	1	1	1	2	1	1	2	2	2	2	2	1	1	2	2	2	1	1	2	1	1	2	2
YL-07	97.5	DArT_PAV_0006	Framework	TGCAGTGTAAATACCTTTATTTATTGGTAAAAGTATTGTTTGTATAAGTATTATTTGCTTTCATAGGAG	2	2	2	1	1	1	1	2	1	2	1	2	2	1	1	1	2	1	2	2	1	1	1	1	1	2	1	1	2	2	2	2	2	1	1	1	2	2	1	1	2	1	1	2	2
YL-07	106.8	DArT_SNP_0083	Framework	TGCAGATAAAAATTTTAGAAACTTGCACTGACTATGGGTATGTTACAGATCGGAAGAGCGGTTCAGCAG	2	2	2	1	1	1	2	2	1	1	1	2	0	1	1	1	2	1	2	2	1	1	1	1	1	2	1	1	2	2	2	1	1	1	1	2	2	2	1	1	2	2	1	2	2
YL-07	108.5	DArT_SNP_0067	Framework	TGCAGTGACACAAGTCATCAGTCAATAAGACACACATAGATGGAGAGGCTGAGAAATAGTATCTACCGT	2	2	2	1	1	1	2	2	1	1	1	2	2	1	1	1	2	1	2	2	1	1	1	1	1	2	1	1	2	2	2	1	1	1	1	2	2	0	1	1	2	2	1	2	2
YL-07		DArT_PAV_0012	Redundant	TGCAGTATGCCAAAAGCAATAGCAAATACGCAAAGGCCGAGTTTGTTGGGCAGACTCTTCAGTATCCTA	2	1	1	1	1	1	1	2	1	2	2	0	1	2	1	2	0	0	1	2	1	1	2	2	1	1	2	2	2	2	1	2	1	1	1	1	2	2	2	1	2	1	1	2	2
YL-07		DArT_PAV_0061	Redundant	TGCAGGGATAGAACTAGGCATGGCCAAAACTAGCCCTCCTAAAACAATTCCTTACAGATCGGAAGAGCG	2	1	1	1	1	1	1	2	1	2	2	2	1	1	1	2	1	1	1	2	1	1	2	2	1	2	1	2	0	2	1	2	1	1	1	1	2	2	0	1	2	1	2	1	2
YL-07		DArT_PAV_0154	Redundant	TGCAGCATAAAAAATAACATGAATTAGTCGAAATAGTATGACTTCTTCTTACAGATCGGAAGAGCGGTT	2	2	2	1	1	1	1	2	1	2	1	2	2	1	1	1	2	1	0	2	1	1	1	1	1	2	1	1	2	2	2	2	2	1	1	2	2	0	1	1	2	1	1	2	2
YL-07		DArT_PAV_0422	Redundant	TGCAGGATTAGGCAAATGATAAACAACCCAATGAAGATTTACAGATCGGAAGAGCGGTTCAGCAGGAAT	2	1	1	1	1	1	1	2	1	2	2	2	1	1	1	2	0	1	1	2	1	1	2	2	2	1	2	2	2	2	1	2	1	1	1	1	2	2	0	1	2	1	2	1	2
YL-07		DArT_PAV_0787	Redundant	TGCAGCATTCAGTTTCAGTACTACTAACTGACAAACATAAATCTATAAACATGGTTACAGATCGGAAGA	2	2	1	2	1	0	1	2	2	2	2	2	2	2	0	2	2	1	1	2	1	2	2	1	1	2	2	2	2	2	1	2	2	2	2	0	2	2	2	1	2	2	2	0	2
YL-07		DArT_PAV_0840	Redundant	TGCAGAACACACATACACTGATAACAAGTAACATAAAAAACCAGTTCTTTTCCTCACTATGATTATAAT	2	2	1	2	1	1	1	2	2	2	2	2	2	2	1	2	2	0	1	2	1	2	2	1	1	2	2	2	2	2	1	2	2	2	2	1	2	2	2	1	2	2	2	1	2
YL-07		DArT_SNP_0003	Redundant	TGCAGCTCTTCCCTTTGATTAGTCTATGTTTATTTTATAAATGGAGAAAAGTAATGTACCTATTACAGA	2	2	2	1	1	1	2	2	1	1	1	2	0	1	1	1	2	0	2	2	1	1	1	1	1	2	1	1	2	2	2	1	1	1	1	2	2	2	1	1	2	2	1	2	2
YL-07		DArT_SNP_0094	Redundant	TGCAGTCTGTGAATCTTGAGCTCCAGATTAGAACCGATCTGGACGAGTTTATCTCTATTGTCAGTGACC	2	2	2	1	1	1	1	2	1	2	1	2	2	1	1	1	2	1	2	2	1	1	1	1	1	2	1	1	2	2	2	2	2	1	1	0	2	2	1	1	2	1	1	2	2
YL-07		DArT_SNP_0270	Redundant	TGCAGTTACATTCAAATTTACAATTCCATCATGAGAAAAAAAAAAATCAGAAATTGAGGAATAAAATAG	2	2	1	2	1	0	1	2	2	2	2	2	2	2	1	2	1	2	1	2	1	1	2	2	1	2	1	2	2	2	1	2	2	1	0	1	2	2	2	1	2	1	2	1	2
YL-07		DArT_SNP_0358	Redundant	TGCAGTATGCCAAAAGCAATAGCAAATACGCAAAGCCTGAGTTTGTTGGGCAGACTCTTCAGTATCCTA	2	1	1	1	1	1	1	2	1	2	2	2	1	2	1	2	0	2	1	2	1	1	2	2	1	1	2	2	2	2	1	2	1	1	1	1	2	2	0	1	2	1	1	2	2
YL-07		DArT_SNP_0504	Redundant	TGCAGTTCTTTTATATTTAGCAAAGCTAACAAGTAACCATATACGGCTAAACTTTCATCTTCACCATGT	2	2	1	2	1	1	1	2	2	2	2	2	0	2	1	2	2	1	1	2	1	1	2	1	1	2	1	2	2	2	1	2	2	1	2	2	2	2	2	1	2	1	2	1	2
YL-07		DArT_SNP_0982	Redundant	TGCAGCACTTCTTTCAGTCCCAAAGCCCCCTCCAACTTTTAGAAGAGGCCACATGTGCTGATTTACAGA	2	1	1	1	1	1	1	2	1	2	1	1	1	1	1	2	1	1	1	2	1	1	2	2	1	2	1	2	2	2	1	2	2	1	1	1	2	2	2	1	2	2	2	1	2
YL-07		SCAFFOLD131096.13072	Redundant	AAGCAAAATAGTGATAGCACAAATTAACAACCAAAACTTTCGACAGTTTATAGATAAGTTGGGAAGGCATAAAATTACCTTGATTTGCTAAATAAAATTTT	2	2	1	2	1	1	1	2	2	2	2	2	2	2	1	2	2	1	1	2	1	2	2	1	0	2	2	2	2	2	1	2	2	2	2	1	2	2	2	1	2	2	2	1	2
YL-07		SCAFFOLD148416.41826	Redundant	AAGCAAGTTACTTGGCGCACAAGGGCACTCGTCGTTACAGACTGGACAAGGCGTTTTGTTTTCGGGAGGGACTCAAGTCGCATCTGAGTAAGGGAATGAAT	2	2	2	1	1	1	2	1	1	2	1	2	2	1	2	1	2	1	2	2	1	1	1	1	1	2	1	1	2	2	1	2	2	1	2	0	2	2	1	1	2	1	1	2	2
YL-07		SCAFFOLD148416.41829	Redundant	CAAGTTACTTGGCGCACAAGGGCACTCGTCGTTACAGACTGGACAAGGCGTTTTGTTTTCGGGAGGGACTCAAGTCGCATCTGAGTAAGGGAATGAATACA	2	2	2	1	1	1	2	1	1	2	1	2	2	1	2	1	2	1	2	2	1	1	1	1	1	2	1	1	2	2	1	2	2	1	2	0	2	2	1	1	2	1	1	2	2
YL-07		SCAFFOLD148416.42336	Redundant	TCATTCCGGGTGAATCCTCTGCGATACTGGAGACATAAGTACTGCAAAAATAAAGAATAAAATAATACGATTTTATCTTGTTTTTATCGATTATACTAGTA	2	2	2	1	1	1	2	1	1	2	1	2	2	1	2	1	2	1	2	2	1	1	1	1	1	2	1	1	2	2	1	2	2	1	2	0	2	2	1	1	2	1	1	2	2
YL-08	0	DArT_PAV_0516	Framework	TGCAGTTGTTGATCGCACTCCAAATCGGATAGGTTCATGCGTGATCCGACTTGTAAAAACCCTACAATA	1	2	2	1	1	1	2	2	2	1	1	2	1	1	2	2	1	1	2	1	1	1	2	1	2	1	1	0	2	1	1	1	2	1	1	1	1	2	2	2	1	1	1	1	2
YL-08	5.3	DArT_PAV_0439	Framework	TGCAGAGAACAAGATGAAGTCAAATGGTGAGACAATGGAGCAAATTATAGTGGTCAATTAGATACTTAT	1	2	2	1	1	1	2	2	2	1	1	2	1	1	2	2	1	1	2	1	1	1	2	1	2	1	1	0	1	1	1	1	2	1	1	1	1	2	2	2	1	1	1	2	2
YL-08	5.8	DArT_PAV_1001	Framework	TGCAGTCACATTGTATTTAGCGTAATTGTGAAATAATGCTTCAGTCACAGCTACGATTATGAAGTGCAA	1	2	2	1	1	1	2	2	2	1	1	2	1	1	2	2	1	1	2	1	1	1	2	1	2	1	1	1	1	1	1	1	1	1	1	1	1	2	2	2	1	1	1	2	2
YL-08	6.3	DArT_SNP_0263	Framework	TGCAGAAAGCATTCAAGTAAAAAAATTTATAACTGATTCGAAATTCAGAAAAAAGAAAGGATATAAAAC	1	2	2	1	1	1	2	2	2	1	1	2	1	1	2	2	1	1	2	1	1	1	2	1	2	1	1	1	1	1	1	1	0	1	1	1	1	2	2	2	1	1	1	2	2
YL-08	14.3	DArT_PAV_0215	Framework	TGCAGCTGTTATGTCATTATGGTACTTCTTTATCCCACATTTGTACACTTTTATTCAACACTTGCTTTT	1	2	1	1	1	1	2	1	2	1	1	2	1	1	1	2	1	0	2	2	2	1	1	2	2	1	1	1	1	2	1	1	2	1	1	1	1	2	2	2	1	1	1	2	2
YL-08	14.8	SCAFFOLD297622.7656	Framework	NNNNNNNNNNNNNNNNNNNNNNNNNNNNNNNNNNNGACCATATACACAATATCACACCCAACTTGGACAATTAGCTGCTGAGGCAGGACTATCCATGGTCC	1	2	1	1	1	1	2	1	2	1	1	2	1	1	1	2	1	2	2	2	2	1	1	2	2	1	1	1	1	2	0	1	2	1	1	1	1	2	2	2	1	1	1	2	2
YL-08	15.9	DArT_SNP_0973	Framework	TGCAGTGGCGGCGGTAATGGCGGCAGGAGAAGGTGCGGAGGCAGCAATGGCGGACAGGCTGTCGGTGAG	1	2	1	1	1	1	2	1	2	1	1	2	1	1	2	2	1	2	2	2	2	1	1	2	2	1	1	1	1	1	1	1	0	1	1	1	1	2	2	2	1	1	1	2	2
YL-08	22.9	DArT_SNP_1275	Framework	TGCAGCCAATAGCAACTTGGGTCTTGTAGGGACACCAAATGGACCTTTGTGTGGCACTTCATGCCCTAG	1	2	1	2	1	1	2	1	2	2	1	2	2	1	2	2	1	2	2	2	2	1	0	2	2	1	2	1	1	1	1	1	2	1	1	1	1	2	2	2	1	2	1	2	2
YL-08	23.4	DArT_PAV_0142	Framework	TGCAGCATTGTTCTTGAGGAAACAATAGACGAGGAAACGTGGCGGCAAAGTTCACTCTATTACAGATCG	1	2	1	2	1	1	2	1	2	2	1	2	2	1	2	2	1	2	2	2	2	1	2	2	2	1	2	1	1	1	1	1	2	1	1	1	1	2	2	2	1	2	1	2	2
YL-08	25.1	DArT_SNP_0494	Framework	TGCAGAAATCACACATGTGTCTTTGAGTTATTAGGAACTCTGGGGATATCACTTCTATGAATACTTCAT	1	2	1	2	1	1	2	1	2	2	1	2	2	1	1	2	1	2	2	0	2	1	2	2	2	0	2	1	1	2	1	1	2	1	1	1	1	2	2	2	1	2	1	2	2
YL-08	37.1	DArT_SNP_1189	Framework	TGCAGCACAAATCAAGCCATCATTACAGATCGGAAGAGCGGTTCAGCAGGAATGCCGAGACCGATCTCG	1	2	1	2	2	1	2	1	2	2	1	1	0	1	1	2	2	2	2	1	2	1	2	1	2	2	2	1	1	1	1	1	2	1	1	2	1	2	2	2	2	2	2	2	2
YL-08	37.7	DArT_SNP_1296	Framework	TGCAGCATTGAACAGTTCTTCGAATTTGCCCCAACCGGAATTCCAAGATATAGAAAGGGAATGGAGCCA	1	2	1	2	2	1	2	1	2	2	1	1	0	1	1	2	2	2	2	1	2	1	2	1	2	2	0	1	2	1	1	1	2	1	1	2	1	2	2	2	2	2	2	2	2
YL-08	40.6	DArT_SNP_1325	Framework	TGCAGGTTGATCAGTCTCTTGAACAAGCTGCTTCAAGGCCTGATCGGGCTGTCTTTCAAATAGCTTGAA	1	2	1	2	2	1	2	1	2	2	1	1	2	1	1	1	2	2	2	0	2	1	2	1	2	2	2	2	1	1	1	1	2	1	1	2	1	2	2	2	2	2	2	1	2
YL-08	44.6	DArT_SNP_0533	Framework	TGCAGTTGATCAAATGGATCAAAAATTTGAAGGTTTATTGTTTTACCTTTGCCCAAAGTAAATGATTCT	1	2	2	2	2	1	2	2	2	2	1	1	2	1	1	1	2	2	2	2	2	1	2	1	2	2	2	2	1	1	2	0	2	1	1	2	1	2	2	2	2	2	2	1	2
YL-08	54.1	DArT_SNP_0221	Framework	TGCAGGAGAGGTACCACTGGAAGATTCTATCATTACTTTCTTATCTTGCTTTGGTTACAGATCGGAAGA	2	1	2	2	2	1	2	1	2	2	1	1	2	1	1	1	2	2	1	2	2	1	2	1	2	2	2	2	1	1	2	2	2	1	1	2	1	2	2	2	2	2	2	1	2
YL-08	54.6	SCAFFOLD179082.10097	Framework	TCCCCTTCTTGCCAACAGATTTTATTGTGTCAATCCATGCCTGCTCATCGGTCTGATATTTGCCAAATGATAGCTGCAGCCACCAATAATACCAATATCCA	2	1	2	2	2	1	2	1	2	2	1	2	2	1	1	1	2	2	1	2	2	1	2	1	2	2	2	2	1	1	2	2	2	1	1	2	1	2	2	2	2	2	2	1	2
YL-08	61.1	SCAFFOLD213834.6995	Framework	TTCCAATATTCATTTTTTAACGTCCTACCCGAAAATAGAAGGGAATACTTAAGCTTGATGAGTGATATTTCAGAGAGGTGTTTATGACGGTCTGCTCGATG	2	1	0	2	2	1	2	1	2	1	2	2	2	1	1	1	2	2	1	2	2	1	2	1	1	2	2	2	1	1	2	2	2	1	2	2	1	1	2	2	2	2	2	1	2
YL-08	61.7	SCAFFOLD284606.10887	Framework	TTGTTTCCAGGATTTATACCCATGACCTCCAGCTCACAAGGCAAACAACCTTACCGATGTGCCTAGGCTCACTCTCTTATATTATGGATTTAATACTATTT	2	1	0	2	2	1	2	1	2	1	2	2	2	1	1	1	2	2	1	2	2	1	2	1	1	2	2	2	1	1	2	2	2	1	2	2	1	1	2	2	2	2	2	1	2
YL-08	63.5	SCAFFOLD232361.16741	Framework	AGAAATAACCCTGCAGAAATGATGGCAGCCCTTTACCTACAAGTCAGTATTATAAGTCAGGCCCTTATTTTTGTCACTAGGTCCCGCAGCTGGTCCTATGT	2	0	0	2	2	1	2	1	2	1	1	2	2	1	1	2	2	2	1	2	2	1	2	1	1	2	2	2	1	1	2	0	2	1	2	2	1	1	2	2	2	2	1	1	2
YL-08	64	SCAFFOLD171500.16223	Framework	TTTCTGTTTCTAGAACTTGTCTGCTGCAGTTTTTACCATTATAAAACAAAGACATGTCAGAAGAGTGGTTCTCCAATGAAGCATTTTGTATTTTAAACACT	2	1	0	2	2	1	2	1	2	1	1	2	2	1	1	1	2	2	1	2	2	1	2	1	1	2	2	2	1	1	2	2	2	1	2	2	1	1	2	2	2	2	1	1	2
YL-08	64.6	DArT_SNP_1188	Framework	TGCAGAAATGATGGCAGCCCTTTACCTACAAGTCAGTATCATAAGTCAGGCCCTTATTTTTGTCACTAG	2	1	1	2	2	1	2	1	2	1	1	2	2	1	1	1	2	2	1	2	2	1	2	1	1	2	2	2	1	1	2	2	2	1	2	2	1	1	2	2	2	2	1	1	2
YL-08	65.7	DArT_SNP_1248	Framework	TGCAGATAATTGGATTTCAACTCCACCCCCTTCCAAACAAGGAAACTAAACGAATAAGATCTCAGGATC	2	1	1	2	2	1	2	2	2	1	1	2	2	1	1	1	2	0	0	2	2	1	2	1	1	2	2	2	1	1	2	2	2	1	2	2	0	1	2	2	2	2	1	1	2
YL-08	68.5	DArT_SNP_0337	Framework	TGCAGTTCTGATGGCAGGGCTGAATTATGAAGCTGAATATGGTGACAGCCATGATATTCTGAAGGCACT	2	1	1	2	2	1	2	2	2	1	1	2	1	1	1	1	2	2	1	2	1	1	2	1	1	2	2	2	1	1	2	2	2	1	2	2	1	1	2	1	2	2	1	1	1
YL-08	69.1	SCAFFOLD18833.2830	Framework	CAACGTATGCTTTCATCATCCGAATCATCAAGTACTTGAATCAGTAAACGGTTCCTCGGCCAATCAATTTGGCACACTGCAGAAATAGACTGCTCATACAC	2	1	0	2	2	1	2	2	2	1	1	2	1	1	1	1	2	2	1	2	1	1	2	1	1	2	2	2	1	1	2	2	2	1	2	2	1	1	2	1	2	2	1	1	1
YL-08	73	SCAFFOLD159908.16786	Framework	TGAAGATAAAGATTTGAAGCATTCCCTTTGTTCTCCTCTTTCTCTAGTTGCCCAAGTGGTATAGCAGCAAGAAAGCGTTTAATAAACTCTTTACAACACTC	2	1	0	2	2	1	2	1	2	1	2	2	1	1	1	1	2	2	1	2	1	1	2	1	1	2	1	2	1	1	2	2	2	1	2	2	1	1	2	1	2	2	2	1	1
YL-08	73.6	DArT_SNP_1119	Framework	TGCAGTTGCCGGTGAAGATAAAGATTTGAAGCATTCCCTTTGTTCTCCTCTTTCTCTAGTTGCCCAAGT	2	1	0	2	2	1	2	1	2	1	2	2	1	1	1	1	2	2	1	2	1	1	2	1	1	2	1	2	1	1	2	2	2	1	2	2	1	1	2	1	2	2	2	1	1
YL-08	74.7	DArT_SNP_1110	Framework	TGCAGCAATATTTCAATTTCATGCTCTATTTCAAAGTTTCAGGACAGAAATTTTTATATTACAGATCGG	2	1	0	2	2	1	2	1	2	2	2	2	0	1	1	1	2	0	1	2	1	1	2	1	2	2	1	2	0	1	2	2	2	1	2	2	1	1	2	1	2	2	2	1	1
YL-08	75.8	DArT_SNP_1083	Framework	TGCAGACCCTCCTGTTTCTTCACCTCAACCTGCACACACTACTCCACTTTCTACTTCCATGTCTGCCTT	2	1	0	2	2	1	2	1	2	2	0	2	1	1	1	1	2	2	1	2	1	1	2	1	2	2	1	2	1	1	2	2	2	1	2	2	1	1	2	1	2	2	2	1	2
YL-08	76.4	SCAFFOLD75024.12270	Framework	AAAAACTCGGAAAGAGTTAAATGGTGAGTACCAGGGGAAACGGCAGGCATGGAAGTAGAAAGTGGAGTAGTGTGTGCAGGTTGAGGTGAAGAAACAGGAGG	2	1	0	2	2	1	2	0	2	2	1	2	1	1	1	1	2	2	1	2	1	1	2	1	2	2	1	2	1	1	2	0	2	1	2	2	1	1	2	1	2	2	2	1	2
YL-08	78.1	SCAFFOLD179082.30211	Framework	TTATTCATCAAGTTCACAAAGTTATGGACCTTCGTGAGCTAAAGATGCAGAGGTTAAAGCTGCTACCTCGAGTTGCATTTCAAAAAAGAGGAGAAATAAAT	2	1	2	2	2	1	2	1	2	2	1	2	1	1	1	1	2	2	1	2	1	1	2	1	2	2	1	2	1	1	2	2	2	1	1	2	1	1	1	1	2	2	2	1	2
YL-08	78.7	SCAFFOLD215348.537	Framework	NNNNNNNNNNNNNNNNNNNNNNNNNNNNAAATTAGAAAATGTTAAAATTAAACTGTACACACATTCTTCTCAAATTTGACTATTCTAACTTTGTGGTTGCA	2	1	0	2	2	1	2	0	2	2	1	2	1	1	1	1	2	2	1	2	1	1	2	1	2	2	1	2	1	1	2	0	2	1	1	2	1	1	1	1	2	2	2	1	2
YL-08	93.7	DArT_SNP_0324	Framework	TGCAGAACAATAAAGCTTTTCACACAAGAAAATGATAGAAAAATCTAACATCCTGTGTAATGTATATAT	1	1	1	2	2	1	2	1	2	1	1	1	0	1	1	2	2	2	1	1	2	1	2	1	2	2	1	2	0	1	1	1	2	0	1	2	1	1	1	1	2	1	2	1	1
YL-08	94.9	DArT_PAV_0628	Framework	TGCAGCAGCAAGGACACCAATGTGCATACTGTCCGCAGAAAGGACTGATGATGGCAATGTAGTCTGTTG	1	1	1	2	2	1	2	0	2	1	1	1	1	1	1	2	2	2	0	1	2	0	2	1	2	2	1	1	2	0	1	1	2	1	1	2	1	0	1	1	2	1	2	2	1
YL-08	95.5	DArT_SNP_0252	Framework	TGCAGCTAAAGTTTGAACCCCAACAACTCCTCCTTCTTCTATAGAAGCCATTCTCATTAGCATTTTACA	1	1	1	2	2	1	2	1	2	1	1	1	1	1	1	2	2	2	1	1	2	1	2	1	2	2	1	1	2	1	1	1	2	1	1	2	1	1	1	1	2	1	2	2	1
YL-08	96.1	DArT_PAV_0574	Framework	TGCAGTTCTTAGATATTCAGAAATGTATACTTATTTTACTTTCCATTCTTTTACAGATCGGAAGAGCGG	1	1	1	2	2	1	2	1	2	1	1	1	1	2	1	2	2	2	1	1	2	1	2	1	2	2	1	1	2	1	1	1	2	1	1	2	1	1	1	1	2	1	2	2	1
YL-08	107.3	DArT_SNP_1065	Framework	TGCAGAAACTAACGTCTCTATAGATTTGCATATCTAAAAGTGTATACTTGAGGATCCTAATTCTCAGTG	2	1	1	1	2	2	2	1	2	1	1	1	1	2	1	2	1	2	1	1	2	1	2	1	2	2	1	2	2	2	1	1	2	1	1	2	2	2	1	2	2	1	2	2	1
YL-08		DArT_PAV_0098	Redundant	TGCAGGTTTGCCATAGGTCAAATATCTCTTCTTGCAACCTTTTGAATTGCGAAGGCCATTCTACGGGAG	2	1	1	1	2	2	2	1	2	1	1	1	1	2	1	2	1	2	1	1	2	1	2	1	2	0	1	2	2	2	1	1	2	1	1	2	2	2	1	2	2	1	2	2	1
YL-08		DArT_PAV_0099	Redundant	TGCAGCAGTAGCAGCAGGCCCACCAGTATTTGCAGCACTTTGAAAGGTCGCAAAAGCTGCTGGTGCAAT	2	1	1	1	0	0	0	1	2	1	1	1	1	2	1	2	1	0	1	1	2	1	2	1	2	2	1	2	2	2	1	1	2	1	1	2	2	0	1	2	2	1	2	2	1
YL-08		DArT_PAV_0147	Redundant	TGCAGGAAGAGAAATAGGCCAAACATTTCAATTATAGATTTACAGAACACAATTCCAAAACTAAATTTT	1	2	1	1	1	1	2	1	2	1	1	2	1	1	2	2	1	0	0	2	2	1	1	2	2	1	1	1	1	1	1	1	2	1	1	1	1	0	2	2	1	1	1	2	2
YL-08		DArT_PAV_0182	Redundant	TGCAGACCCTGCTAACAATTTCATTTTCTTCTAGCTTTTCCTTTTCAAAAGCAATATATATGTTACAGA	2	1	1	2	2	1	2	2	2	1	1	2	1	1	1	1	2	0	1	2	1	1	2	1	1	2	2	2	1	1	2	2	2	1	2	2	1	1	2	1	2	2	1	1	1
YL-08		DArT_PAV_0217	Redundant	TGCAGACTGGGCAGGAATTGCAAACCAGTAATAGTTCGTTCTGATTCTAGCGATGCAACCAGCAATTTG	1	2	2	1	1	1	2	2	2	1	1	2	1	1	2	2	1	1	0	1	1	1	2	1	2	1	1	0	2	1	1	1	2	1	1	1	1	2	2	2	1	1	1	1	2
YL-08		DArT_PAV_0281	Redundant	TGCAGCATTCATCTGCCACAACTCACTAGCTCAAAATCTAAGATAGTTACAGATCGGAAGAGCGGTTCA	1	1	1	2	2	1	2	1	0	1	1	1	1	1	1	2	2	2	1	1	2	1	2	1	2	0	1	1	2	1	1	1	2	1	1	2	1	1	1	1	0	1	2	0	1
YL-08		DArT_PAV_0309	Redundant	TGCAGCTTGCTTGACATAGTTTTTGATTACAGATCGGAAGAGCGGTTCAGCAGGAATGCCGAGACCGAT	1	2	1	1	1	1	2	1	2	1	1	2	1	1	2	2	1	2	2	2	2	1	1	2	2	1	1	1	1	1	1	1	2	1	1	1	1	2	2	2	1	1	1	2	2
YL-08		DArT_PAV_0345	Redundant	TGCAGCAGGAGCATAACTTGCCGTGAGAGTTTTTTACAGATCGGAAGAGCGGTTCAGCAGGAATGCCGA	2	1	1	1	2	2	0	1	2	1	0	1	1	0	1	2	1	2	1	1	2	1	2	1	2	2	1	2	2	2	1	1	2	1	1	2	2	2	1	2	2	1	2	2	1
YL-08		DArT_PAV_0358	Redundant	TGCAGCAATTGTTGGAACTTCTATGGTCCCCCAATGATGAGTTGTTATTTTCCCATTATTATTGAAGCA	1	2	2	1	1	1	0	2	2	1	1	2	1	1	0	2	1	1	2	1	1	1	2	1	2	1	1	1	1	1	1	1	2	1	1	1	1	2	2	2	1	1	1	2	2
YL-08		DArT_PAV_0630	Redundant	TGCAGCAGTTATGTCATTATGGTACTTCTTGATCCCACATGTGTACACTTTTATTCAACACTTGCTTTT	1	2	1	0	1	1	2	1	2	1	1	2	0	0	1	2	1	2	2	2	2	1	1	2	2	1	1	1	1	2	1	1	2	1	1	1	1	2	2	2	1	1	1	2	2
YL-08		DArT_PAV_0662	Redundant	TGCAGGAAGAGAAATAGGCCAAACATTTCAGTTATAGATTTTACAGAACACAATTCCAAACTAAATTTT	1	2	1	0	1	1	2	1	2	1	1	2	1	1	2	2	1	2	2	2	2	1	1	2	2	1	1	0	0	1	1	1	0	1	1	1	1	2	2	2	1	1	1	2	2
YL-08		DArT_PAV_0683	Redundant	TGCAGACCCTGCTAACAATTTCATTTTCTTCTAGCTTTTCCTTTTCAAAAGCAATATATATATGTTACA	2	1	1	2	2	1	2	2	2	1	1	2	0	1	1	1	2	2	1	2	1	1	2	1	1	2	2	2	0	1	2	2	2	1	2	2	1	1	2	0	2	2	1	1	1
YL-08		DArT_PAV_0766	Redundant	TGCAGCAGGAGCACGTGCCATCAAATTGATTTGCATAACTTGCCGTGAGAGTTTTTTACAGATCGGAAG	2	1	1	1	2	2	2	1	2	1	1	1	0	2	1	2	1	2	1	1	2	1	2	1	2	2	0	2	2	2	1	1	2	1	1	2	2	2	1	2	2	1	2	2	1
YL-08		DArT_PAV_0773	Redundant	TGCAGGGTGGTAAAAAAGTGACACGGCTCTTAGAAAAATGATCCAGGTGATGAGTTGTAACTGTAGAAG	2	1	1	2	2	1	2	2	2	1	1	2	1	0	1	1	2	2	1	2	1	0	2	1	1	2	2	2	1	1	2	2	2	1	2	2	1	1	2	1	2	2	1	1	1
YL-08		DArT_PAV_0779	Redundant	TGCAGAAGTATCAGAGACCATAGACAAGTCCTCTTCCCCATGCTCATAAGCCTCTCCCTTTGGTTTTTC	1	2	2	1	0	1	2	2	2	0	1	2	1	1	2	2	1	1	2	1	1	1	2	1	2	1	1	0	1	1	1	1	0	1	1	1	1	2	2	2	1	1	1	2	2
YL-08		DArT_PAV_0858	Attached	TGCAGCCTACAGATCAAATACGGAAGACAATAGTGGGATGCATGACATTGACTTACAGATCGGAAGAGC	2	1	0	2	2	1	2	1	2	1	2	2	2	1	0	1	2	2	1	2	2	1	2	1	1	2	2	2	1	1	2	2	2	1	2	2	1	1	2	2	2	2	2	1	2
YL-08		DArT_PAV_0888	Attached	TGCAGATCGATTTCCATTATAGCTCTTCAACTTCGTCGTCGTCGTCATCGTCCTCTTCACCTTCTTCGT	2	1	1	2	2	1	2	1	2	1	2	2	2	1	1	1	2	2	1	2	1	1	2	1	1	2	0	2	0	1	2	2	2	1	2	2	1	1	2	1	2	2	2	1	1
YL-08		DArT_PAV_0904	Redundant	TGCAGTTTCATCAATATTTACTATGATGAGGGTTCTGTTTGTATTGTTCTTTTTACTCATCATAATTAT	2	1	1	2	2	1	2	1	2	1	1	2	2	1	1	1	2	2	0	2	2	0	2	1	1	2	2	2	1	1	2	2	2	1	2	2	1	1	2	2	2	2	1	1	2
YL-08		DArT_PAV_0927	Redundant	TGCAGTCTCAGGGAATTGTTCTCTTATGAGAAATTTAGCACCTCTATATTCAAATATGAACAGCATAAG	1	2	2	1	1	1	2	2	2	1	1	2	1	1	2	2	1	1	2	1	1	1	2	1	2	1	1	1	1	1	1	1	1	1	1	1	1	2	2	2	1	1	1	2	2
YL-08		DArT_PAV_0946	Attached	TGCAGTAAATGCAATGACAATAATAGCTGGTGAAACACACTTTTCCTTCTACTTCTATCATCCTAGCTT	2	1	1	2	2	1	2	1	2	1	2	2	2	1	1	1	2	2	1	2	2	1	2	1	1	2	2	2	0	1	2	2	2	1	2	2	1	1	2	2	2	2	2	1	2
YL-08		DArT_PAV_0964	Redundant	TGCAGGACTAGCACATGTACATTTTGTCAATAAATACAGCAAAGAGTGACAAGATGCTTTACAGATCGG	1	2	2	1	1	1	2	2	2	1	1	2	1	1	2	2	1	1	2	1	1	1	2	1	2	1	1	1	1	1	1	1	0	1	1	1	1	2	2	2	1	1	1	2	2
YL-08		DArT_SNP_0117	Redundant	TGCAGCAGTTATGTCATTATGGTACTTCTTGATCCCACATGTGTACACTTTTATTCAACACTTGCTTTT	1	2	1	1	1	1	2	1	2	1	1	2	1	1	1	2	1	2	2	2	2	1	1	2	2	1	1	1	1	2	1	1	2	1	1	1	1	2	2	2	1	1	1	2	2
YL-08		DArT_SNP_0163	Redundant	TGCAGGTTTGCCATAGTTCAAATATCTCTTCTTGCAACCTTTTGAATTGCAAAGGCCATTCTACGGGAG	2	1	1	1	2	2	2	1	2	1	1	1	1	2	1	2	1	2	1	1	2	1	2	1	2	2	1	2	2	2	1	1	2	0	1	2	2	2	1	2	2	1	2	2	1
YL-08		DArT_SNP_0210	Redundant	TGCAGTCACATTGTATTTAGCGTAATTGTGAAATAATGCTTCAGTCACAGCTACGATTATGAAGTGCAA	1	2	2	1	1	1	0	2	2	1	1	2	1	1	2	2	1	1	2	1	1	1	2	1	2	1	1	0	1	1	1	1	0	1	1	1	1	0	2	2	1	1	1	2	2
YL-08		DArT_SNP_0212	Redundant	TGCAGCCATAACAATAATGTAAGAAATTGAAAAGGAGTATTATGGGTAATCAAAACGTTAGAAGATTAC	1	2	2	1	1	1	0	2	0	1	1	2	1	1	2	2	1	1	2	1	1	1	2	1	2	1	1	0	1	1	1	1	0	1	1	1	1	2	2	2	1	1	1	2	2
YL-08		DArT_SNP_0226	Redundant	TGCAGTTTTTGACTTTTGTGACTAGGAAGAGCCTTATCATTTGTCAACTCATTGGTTTTGTTGAATCAA	2	1	1	1	2	2	2	1	2	1	1	1	1	2	1	2	1	2	1	1	2	1	2	1	2	2	1	2	2	2	1	1	2	1	1	0	2	2	1	2	2	1	2	2	1
YL-08		DArT_SNP_0273	Redundant	TGCAGCAATTGTTGGAACTTCTATGGTCCTCCAATGATGAGTTGTTGTTTTCCCATTATTATTGAAGCA	1	2	2	1	1	1	2	2	2	1	1	2	1	1	2	2	1	1	2	1	1	1	2	1	2	1	1	1	1	1	1	1	0	1	1	1	1	2	2	2	1	1	1	2	2
YL-08		DArT_SNP_0281	Redundant	TGCAGGGTCAATATAGTCTTGTGTTTTTCATTTATTTGAGTAATTTACAGATCGGAAGAGCGGTTCAGC	1	2	2	1	1	1	2	2	2	1	1	2	0	1	2	2	1	1	2	1	1	1	2	1	2	1	1	1	1	1	1	1	0	1	1	1	1	2	2	2	1	1	1	2	2
YL-08		DArT_SNP_0345	Redundant	TGCAGTCTCAGGGAATTGTTCTCTTATGAGAAATTTAGCACCTCTATATTCAAATATGAACAGCATAAG	1	2	2	1	1	1	2	2	2	1	1	2	1	1	2	2	1	1	2	1	1	1	2	1	2	1	0	1	1	1	1	1	0	1	1	1	1	2	2	2	1	1	1	2	2
YL-08		DArT_SNP_0347	Redundant	TGCAGTGCATTGTTCATCTATTTGGAAGAACATTTTCAGCCAACCTACATAGTTACAGATCGGAAGAGC	1	2	2	1	1	1	2	2	2	1	1	2	1	1	2	2	1	1	2	0	1	1	2	1	2	1	1	0	1	1	1	1	0	1	1	1	1	2	2	2	1	1	1	2	2
YL-08		DArT_SNP_0419	Attached	TGCAGCCTACAGATCAAATACGGAAGACAATAGTGGGATGCATGACATTGACTTACAGATCGGAAGAGC	2	1	0	2	2	1	2	1	2	1	2	2	2	1	1	1	2	2	1	2	2	1	2	1	1	2	2	2	1	1	2	2	2	1	2	2	1	1	2	2	2	2	2	1	2
YL-08		DArT_SNP_0485	Redundant	TGCAGTTACACTTGGATGATAATTATTATAATACTGCCTGTTCGCCTGCGTTTTATCGCCATAAAGCAG	1	2	1	2	1	1	2	1	2	2	1	2	2	1	2	2	1	2	2	2	2	1	2	2	2	1	2	1	1	1	1	1	2	1	1	1	1	2	2	2	1	2	1	2	2
YL-08		DArT_SNP_1055	Redundant	TGCAGACTCCAGGAAGAGAATTCTTACTCCGAGTGTCATATCTAGAAATATACAATGAGGTAAAGAACA	2	1	1	1	2	2	2	1	0	1	1	1	1	2	1	2	1	2	1	1	2	0	2	1	2	2	1	2	2	2	1	1	2	1	1	2	2	2	1	2	2	1	2	2	1
YL-08		DArT_SNP_1066	Redundant	TGCAGCAATATGAAGATTCATCAATGAGCATAATATAACAGGAAGAAAAAGACGGGTATGACTCCTCCC	1	1	1	2	2	1	2	1	0	0	1	1	0	2	1	2	2	2	1	1	2	1	2	1	2	2	1	1	0	1	1	1	2	1	1	2	1	1	1	1	2	1	2	2	1
YL-08		DArT_SNP_1103	Redundant	TGCAGTGTGCCAAATTGATTGGCCGAGGAACCGTTTACTGATTCAAGTACTTGATGATTCGGATGATGA	2	1	1	2	2	1	2	2	2	1	1	2	0	1	1	1	2	2	1	2	1	1	2	1	1	2	2	2	1	1	2	2	2	1	2	2	1	1	2	1	2	2	1	1	1
YL-08		DArT_SNP_1117	Redundant	TGCAGTGCAAATCTGACAATTCCAAAGCCTCATCACTAATGCCCCTGCTACAAGAACATCACCACTGGT	1	2	2	1	1	1	2	2	2	1	1	2	1	1	2	2	1	1	2	1	0	1	2	1	2	1	1	1	1	1	1	1	0	1	1	1	1	2	2	2	1	1	1	2	2
YL-08		DArT_SNP_1218	Attached	TGCAGTGTTTGGTGATACAATCATTTTGCGGACTTCTTTCGCTGTCTATGAAACATTACAGATCGGAAG	2	1	0	2	2	1	2	1	2	1	2	2	2	1	1	1	2	2	1	2	2	1	2	1	1	2	2	2	1	1	2	2	2	1	2	2	1	1	2	2	0	2	2	1	2
YL-08		DArT_SNP_1227	Redundant	TGCAGTTTTTACCATTATAAAACAAAGACATGTCAGAAGAGTGGTTCTCCAATGAAGCATTTTGTATTT	2	1	1	2	2	1	2	1	2	1	1	2	2	1	1	1	2	2	1	2	2	1	2	1	1	2	2	2	1	1	2	2	2	0	2	2	1	1	2	2	2	2	1	1	2
YL-08		DArT_SNP_1247	Attached	TGCAGAGTTCCTAGTTTTGATCATTTATTTTTTACAGATCGGAAGAGCGGTTCAGCAGGAATGCCGAGA	2	1	0	2	2	1	2	1	2	1	2	2	2	1	1	1	2	2	1	2	2	1	2	1	1	2	2	2	1	1	2	2	2	1	2	2	1	1	2	2	2	2	2	1	2
YL-08		DArT_SNP_1278	Attached	TGCAGTTGAATAATTTTATTTACATTGGAAGTGTTTGTATAAGTTCTTCATGTGGCGATGATATGAATC	2	1	0	2	2	1	2	1	2	1	2	2	2	1	1	1	2	2	1	2	2	1	2	1	1	2	2	2	1	1	2	2	2	1	2	2	1	1	2	2	2	2	2	1	2
YL-08		DArT_SNP_1317	Attached	TGCAGTTCTTCTACCAAAGAAATTGAAGGGAAAAAACACTGTAGTTCTGCCATGGGGCACATGTACTAT	2	1	0	2	2	0	2	1	2	1	2	2	2	1	1	1	2	2	1	2	2	1	2	1	1	2	2	2	1	1	2	2	2	1	2	2	1	1	2	2	2	2	2	1	2
YL-08		DArT_SNP_1361	Redundant	TGCAGAATTTCTGATCTCAAGGCACTGAATTTTATTTTAGTTTATTCTCTTTGTGGTGTCTGTGATCTT	1	2	1	2	1	1	2	1	2	2	1	2	2	1	2	2	1	2	2	2	2	1	2	2	2	1	2	1	1	1	1	1	2	1	1	1	1	2	2	2	1	2	1	2	2
YL-08		SCAFFOLD143097.19497	Attached	CTATGGAACTAATATTTGATTTCGAAGTTGAGGGTATGACAATTAATCATTTATGTTTCATTAGGTCCTGCACTGCACTATGATGCAAATTAGTGTTTCCC	2	1	0	2	2	1	2	1	2	2	2	2	1	1	1	1	2	2	1	2	1	1	2	1	2	2	1	2	1	1	2	0	2	1	2	2	1	1	2	1	2	2	2	1	1
YL-08		SCAFFOLD159908.36267	Redundant	ACAATAACCGAGTTTTTATCCGACTACGTGATCTGCAACATGGATCTAACGATTTCATAAAGAAAAATAAAAAAGCATGAGAGGTTACTTGTCCTCAAAAA	2	1	0	2	2	1	2	1	2	1	2	2	2	1	1	1	2	2	1	2	2	1	2	1	1	2	2	2	1	1	2	2	2	1	2	2	1	1	2	2	2	2	2	1	2
YL-08		SCAFFOLD159908.37054	Redundant	CGGTCCAATCTGGATCGGCCTGGATCCAAGAGGTGGTCTGAAAACCGGACCGTACCGATCGGTCTTCAATAAAAAAGTCCAATACAATCCAAACACTTTCG	2	1	0	2	2	1	2	1	2	1	2	2	2	1	1	1	2	2	1	2	2	1	2	1	1	2	2	2	1	1	2	2	2	1	2	2	1	1	2	2	2	2	2	1	2
YL-08		SCAFFOLD159908.46671	Redundant	TAATTTTACCTAGAGTCAAATCCAGGTCTAGCAGAATTCAGTTTATTGTGACATGAAGTAGAATTCAATTTATTGTGACATGAAGCAGAATTTAGTTTGTT	2	1	0	2	2	1	2	1	2	1	2	2	2	1	1	1	2	2	1	2	2	1	2	1	1	2	2	2	1	1	2	2	2	1	2	2	1	1	2	2	2	2	2	1	2
YL-08		SCAFFOLD171500.3832	Redundant	AAAAGTCGACCAAAGATCTGTACATGGGACTCTTGCTAATCATAGACGCTGGGACAGAAGTTCAATTTATCAAACTCAAACTTAATTTGAAACTGTTATTT	2	1	0	2	2	1	2	1	2	1	1	2	2	1	1	1	2	2	1	2	2	1	2	1	1	2	2	2	1	1	2	2	2	1	2	2	1	1	2	2	2	2	1	1	2
YL-08		SCAFFOLD179082.49056	Redundant	GATAGTAGCCTAGCCATTGAAAGACATCATACTAGTTTTCTCCCAACCTATTTGCTAAAATATTCCTAAATTTTCTAAAGTCAGAACTTAACCTCGAACAT	2	1	2	2	2	1	2	1	2	2	1	2	2	1	1	1	2	2	1	2	2	1	2	1	2	2	2	2	1	1	2	2	2	1	1	2	1	2	0	2	2	2	2	1	2
YL-08		SCAFFOLD180967.2591	Redundant		1	2	2	1	1	1	2	2	2	1	1	2	1	1	2	2	1	1	2	1	1	1	2	1	2	1	1	1	1	1	1	1	0	1	1	1	1	2	2	2	1	1	1	2	2
YL-08		SCAFFOLD281117.25636	Redundant	AAGAAGGAGTAAAAAAATCTGTTACTCTCTGCAGTTCTGATGGCAGGGCTGAATTATGAAGCTGAATATGGTGACAGCCATGATATTCTGAAGGCACTATC	2	1	2	2	2	1	0	2	2	1	1	2	1	1	1	1	2	2	1	2	1	1	2	1	1	2	2	2	1	1	2	2	2	1	2	2	1	1	2	1	0	2	1	1	1
YL-08		SCAFFOLD284606.15515	Redundant	TCTCGTTAAATAATCCGATGGGGTTGGGTTAGTGATGAGGGGTTTGATAGACATTAGGTTATATGTTCAAACCTCATCATCACTATTGCACCAACAAAAAG	2	1	0	2	2	1	2	0	2	1	2	2	2	1	1	1	2	2	1	2	2	1	2	1	1	2	2	2	1	1	2	2	2	1	2	2	1	1	2	2	2	2	2	1	2
YL-08		SCAFFOLD284606.15521	Redundant	TAAATAATCCGATGGGGTTGGGTTAGTGATGAGGGGTTTGATAGACATTAGGTTATATGTTCAAACCTCATCATCACTATTGCACCAACAAAAAGTGAAGC	2	1	0	2	2	1	2	0	2	1	2	2	2	1	1	1	2	2	1	2	2	1	2	1	1	2	2	2	1	1	2	2	2	1	2	2	1	1	2	2	2	2	2	1	2
YL-08		SCAFFOLD284606.15542	Redundant	GTTAGTGATGAGGGGTTTGATAGACATTAGGTTATATGTTCAAACCTCATCATCACTATTGCACCAACAAAAAGTGAAGCAAGCTTAAAATATGATCCGGT	2	1	0	2	2	1	2	0	2	1	2	2	2	1	1	1	2	2	1	2	2	1	2	1	1	2	2	2	1	1	2	2	2	1	2	2	1	1	2	2	2	2	2	1	2
YL-08		SCAFFOLD284606.20137	Redundant	TTAGCCCTTGCTGACTGCAGTCAAAATACGAAAATGCATAAAATCAAGCAACTTTTCCCTTTTCCAGTGTAAAGGGATTGAAGATGATATAAATACAAGGG	2	1	1	2	2	1	2	1	2	1	2	2	2	1	1	1	2	2	1	2	2	1	2	1	1	2	2	2	1	1	2	2	2	1	2	2	1	1	2	2	2	2	2	1	2
YL-09	0	DArT_PAV_0834	Framework	TGCAGTTTAGAACTATTTTCCATGCTTCAGAGTATTATTACAGATCGGAAGAGCGGTTCAGCAGGAATG	2	2	1	1	1	1	1	2	2	1	1	1	2	2	2	1	1	2	2	2	1	1	1	2	2	2	2	1	2	2	2	1	1	1	1	2	2	2	1	2	2	2	1	2	2
YL-09	1.7	DArT_PAV_0921	Framework	TGCAGCATTATTATTATTCACCGATAAAATGATGCCATATTTACTTGCATAATTACAATCTGATGCATC	2	2	1	1	1	1	1	2	2	1	1	1	2	2	2	1	1	1	2	2	1	1	1	2	2	2	2	1	2	2	2	1	1	1	1	2	2	2	1	2	2	2	1	2	2
YL-09	2.2	DArT_SNP_0253	Framework	TGCAGCTGCCTAATGAAACCAGGATTGGGAGCTGCTACTGGTCGTTTGCCTTTTACTTGTTCCAAAGCT	2	2	1	1	1	0	1	2	2	1	1	0	2	0	2	1	1	1	2	2	1	1	1	2	2	2	2	1	2	2	1	1	1	1	1	2	2	2	1	2	0	2	1	2	2
YL-09	2.8	DArT_SNP_1039	Framework	TGCAGCTAAAACAGACTCAGACTCTTCCAATTGTGTTGCGAATAGATTCTGAAACCCCAGCATGGATAA	2	2	1	1	1	1	1	2	2	1	1	1	2	2	2	1	1	1	2	2	1	1	1	2	2	2	2	1	2	2	1	1	1	1	1	2	2	2	1	2	2	2	1	2	2
YL-09	3.3	DArT_SNP_1026	Framework	TGCAGTAAAATGAAAGTAGCTTGCCAATTGGAAATTGGAGAGAAAACAAAAGAACTTAGAGCATTACAG	2	2	1	1	1	1	1	2	2	1	0	1	2	2	2	1	1	1	2	2	1	1	1	2	2	2	2	1	2	2	1	1	1	1	1	2	2	2	1	2	2	2	1	2	2
YL-09	3.9	SCAFFOLD147412.22439	Framework		2	2	1	1	1	1	1	0	2	1	1	1	2	2	2	1	1	1	2	2	1	1	1	2	2	2	2	1	2	2	1	1	1	1	1	2	2	2	1	2	2	2	1	2	2
YL-09	5	DArT_PAV_0614	Framework	TGCAGCTTACTGTGTGGTTGCGAAGCAATCTGTTAGCAAGCAGATCTCGATTGCTTTCTTAGAACGTGT	2	2	1	1	2	0	1	2	2	0	1	1	2	2	2	1	1	1	2	2	1	0	1	2	2	2	2	1	2	2	1	1	1	1	1	2	2	2	1	2	2	2	1	2	2
YL-09	13.5	DArT_PAV_0397	Framework	TGCAGCTTGTATTTTGTCAAGCTAACAAAAAAAACAAATTTCAATCAGTTATATTTGAATTCCATAATA	2	2	1	1	1	1	1	2	2	1	1	1	1	2	2	1	1	1	2	2	1	1	1	1	2	2	2	1	2	0	1	1	1	1	1	2	2	0	1	2	2	2	1	2	2
YL-09	19.9	DArT_PAV_0113	Framework	TGCAGTGTCACTTTGCTATTTCTTTTACAGATCGGAAGAGCGGTTCAGCAGGAATGCCGAGACCGATCT	2	2	2	1	2	1	1	2	2	1	1	1	1	0	2	1	1	1	2	2	1	1	1	1	2	2	2	1	2	2	1	1	1	1	1	2	2	2	1	2	2	2	1	2	2
YL-09	21.1	DArT_PAV_0068	Framework	TGCAGCAAGGTCCATAGCATAATATCTCTTCTTACAGATCGGAAGAGCGGTTCAGCAGGAATGCCGAGA	2	2	2	1	0	1	1	2	2	1	1	1	1	2	2	1	1	1	2	2	1	1	1	1	2	0	2	1	2	2	1	1	1	1	1	0	2	2	1	2	0	2	1	2	2
YL-09	22.3	DArT_SNP_0180	Framework	TGCAGCTTCATCAGCTTCAACATTCAAATCCACCGCCTTGTAACTTCCATTTCCATTTCCATTGCCTTT	2	2	0	1	0	1	1	2	2	1	1	1	1	2	2	1	1	1	2	2	1	1	1	1	2	2	2	1	2	2	1	1	1	1	1	2	2	2	1	2	2	2	1	2	2
YL-09	23.9	SCAFFOLD43491.33638	Framework	AAGTGATTCAAAATAAGCAAGTGACTCATTTTTTCTCCCTTCCCGTTCTCGACCCATGACCAATATGAGCTCGAAGTTTCCTTCNNNNNNNNNNNNNNNNN	2	2	2	1	1	1	1	2	2	1	1	1	1	2	2	1	1	1	2	2	1	1	1	1	2	2	2	1	2	2	1	1	1	1	1	2	2	2	1	2	2	0	1	2	2
YL-09	24.5	SCAFFOLD43491.44380	Framework	GATATGTTAATATGACATTTTTACTCTCTCCATTAGAGTAGAGTATCCTAACTCGATATGCATTATGTGAGTGAGTCAAGAATAATAGTACAACAACAACC	2	2	2	1	1	1	1	2	2	1	1	1	1	2	2	1	1	1	2	2	1	1	1	1	2	2	2	1	2	2	1	1	1	1	1	2	2	2	1	2	2	0	1	2	2
YL-09	37	DArT_SNP_0998	Framework	TGCAGTAATGGAGACCAAATTTCAGCTTCCATTATCTTCAAACGGAGGTAAACCCCACTCACTAGGGTT	1	2	2	1	1	2	1	2	1	1	1	1	0	2	2	1	1	1	2	2	1	1	1	1	2	2	1	2	2	2	1	0	1	1	2	2	2	2	2	2	2	2	1	1	1
YL-09	38.8	SCAFFOLD137325.9635	Framework	AAATGAGGAGCAACTAAGTAAAATCTTGGAATGAGATTGAATAAAATCCAAAAACCAACCTTGGGGATGATGAGATTGAGTAAAATCTTGGCTGCAGACGA	1	2	2	1	1	2	1	0	1	1	1	1	1	2	2	0	1	1	2	2	1	1	1	1	2	2	1	2	2	2	1	2	1	1	2	2	2	2	2	2	2	2	1	1	1
YL-09	47.2	DArT_PAV_0532	Framework	TGCAGTCCCAACTCTAATGGAAGAGGAACATAATAATATTTTGAACCACAAATACAAATGAGATCGGAA	1	2	2	2	1	1	1	2	2	2	1	1	1	2	2	1	1	1	2	2	2	1	1	1	2	2	2	2	2	1	1	2	1	1	1	2	2	2	2	2	2	2	1	1	2
YL-09	47.8	DArT_SNP_0383	Framework	TGCAGCAATAGTCAAGAGCTTGGAATTGTTAGAACTAGCATCTTGCTATATGCAGTTATAACAAACCAC	1	2	2	2	1	1	1	2	2	2	1	1	1	2	2	1	1	1	2	2	2	1	1	1	2	2	2	2	2	1	1	1	1	1	1	2	2	2	2	2	2	2	1	1	2
YL-09	48.9	DArT_SNP_0378	Framework	TGCAGCTCATGGACATCATGAGGTACTCAATTCAATCACCTCCAACCTTCATTCTTTTTCGGTATCATC	1	2	2	2	1	2	1	2	2	2	1	1	1	2	2	1	1	1	2	2	2	1	1	1	2	2	2	2	2	2	1	0	1	1	1	2	2	2	2	2	2	2	1	1	2
YL-09	55.1	DArT_PAV_0078	Framework	TGCAGCTGCTGGTTATAACATGCTTCAATTATGCAAGTACTATGTCTCAGCTTATTCCAGGGGCAACTT	1	2	2	2	1	2	2	2	2	2	1	1	2	2	2	1	1	1	2	0	2	1	2	1	2	2	2	2	2	2	1	0	2	1	0	2	2	2	2	2	0	2	1	1	2
YL-09	66	DArT_PAV_0796	Framework	TGCAGAATTTTGTCATTTTGGGGAAGCGGTTACAGATCGGAAGAGCGGTTCAGCAGGAATGCCGAGACC	1	2	2	2	1	2	0	2	2	2	1	1	2	2	1	1	1	1	2	1	2	1	2	1	2	2	1	1	2	2	1	1	1	1	1	2	2	2	1	2	2	2	1	1	2
YL-09	66.6	DArT_PAV_0838	Framework	TGCAGATACAATCTGAGTGAAAAAGAAAGCTGCCACCACAGTCACCACCACTAGTCTATCAGCTCCATG	1	2	2	2	1	2	1	2	2	2	1	0	1	2	1	1	1	1	2	1	2	1	2	1	2	2	1	1	2	2	1	1	1	1	1	2	2	2	1	2	2	2	1	1	2
YL-09	73.3	DArT_SNP_1271	Framework	TGCAGTGATGCTTCCAGTGGGCTAGCTTGAGCTTGAGGCTTCATTTCCCGATACCCAATTAGATGGCAA	1	2	2	2	1	2	2	2	2	2	0	1	2	2	1	1	1	1	2	1	2	1	2	1	2	2	0	1	2	2	1	2	2	1	1	2	2	2	2	2	2	2	1	2	2
YL-09	80.1	SCAFFOLD20230.9952	Framework	GCAGAAGTATGTTTCACATTAGATTTTGACTGTACGCGTTAAGATTCATCATAGTTGCATTTTTATGTAGGGGTGCTGACACAGAAGAGGCTTCTTTTGAT	1	2	2	1	1	2	2	0	2	1	1	1	2	2	1	1	1	1	2	1	2	1	1	1	2	2	2	1	2	2	1	2	2	1	1	2	2	2	2	2	2	1	1	2	2
YL-09	80.6	DArT_SNP_0962	Framework	TGCAGAAACTTAGGGAAAGGATGGAACGGTAACTTTCACTAGGCTTACAGATCGGAAGAGCGGTTCAGC	1	2	2	1	1	2	2	2	2	1	1	1	0	2	1	1	1	1	2	1	2	1	1	1	2	2	2	1	2	2	1	2	2	1	1	2	2	2	2	2	2	1	1	2	2
YL-09	84.1	DArT_SNP_0990	Framework	TGCAGTCACTTCGCTGTTATTGAAACTTCTCTCTTATCCCATAATCAGCAATAACACACATTCTTTATT	1	2	2	1	1	2	1	2	2	1	1	1	1	2	1	1	1	1	2	1	2	1	1	1	2	2	2	1	2	2	1	2	1	1	1	2	2	2	1	2	2	1	1	2	2
YL-09	84.6	SCAFFOLD110150.33566	Framework	TATGACAGACAAGGAGTGGCTGACCATGCTAATAATCTTGCAACAAAAATCCGTAGTAACTTAACCAACTCGATGAAAGCACTTGGAGTCGACATACTTAC	1	2	2	1	1	2	1	2	2	1	1	1	1	2	1	1	1	1	2	1	2	1	1	1	2	2	2	1	2	2	1	2	1	1	1	2	2	2	1	2	2	1	1	2	2
YL-09	85.7	SCAFFOLD303818.1147	Framework	CGAAAGTATATAGAGTTTGGGTATCATTTTAGGTACTTTTTATTAAATTCGGGCTTTTTAGCCCGATCTGGTCGGACTATATGAAAATCGGGCTCGAGCCG	1	2	2	1	1	2	1	2	2	1	1	1	1	2	1	1	1	1	2	1	2	1	1	1	2	2	2	1	2	2	1	2	1	1	1	2	2	2	1	2	2	1	1	2	1
YL-09	86.7	SCAFFOLD304221.14376	Framework	CTAAGCGTGCTAAGACAACGACAGAAAAGGCTGTCAATGCTTGATTTCTTCCATGTCTAGAATGATGACGAAAATGTCCATTTGCTTGATTTTCTAATGCT	1	2	2	2	1	2	1	2	2	1	1	1	1	2	1	1	1	1	2	1	2	1	1	1	2	2	2	1	2	2	1	2	1	1	1	2	2	2	1	2	2	1	1	2	1
YL-09	87.8	SCAFFOLD184110.28457	Framework	CATCCCCTCCCCTCCCCTCCCTAGCCACACGCAAAATGTTCTCATGGGGGCTGTCAAAATCCTTTTTTTCTTTTCATTTTTAGGAATGGGAAGTAAATGGA	1	2	2	2	1	2	1	2	2	1	1	1	1	2	1	1	1	1	1	1	2	1	1	1	2	2	2	1	2	2	1	2	1	1	1	2	2	2	1	2	2	1	1	2	1
YL-09	88.3	DArT_SNP_0195	Framework	TGCAGGGGAACCAATCTCTGTGCTAGATGGTGTTCCGGTCGCTATCAAAGATGAAATAGATTGTTTGCC	1	2	2	2	1	2	1	2	2	1	1	1	1	2	1	1	1	1	1	1	2	1	1	1	2	2	2	1	2	2	1	2	1	1	1	2	2	2	1	2	2	1	1	2	1
YL-09	89.4	DArT_PAV_0747	Framework	TGCAGTTTTGTCTAATTCTTTATCGAAAATTCCCAAAAATTCATTTTCGAAAATACCTTTATTACAGAT	1	2	2	2	1	2	1	2	2	1	1	1	1	2	1	1	1	0	1	1	2	1	1	1	2	2	2	1	2	2	1	2	1	1	0	2	2	2	1	2	2	1	1	2	1
YL-09	98.6	DArT_SNP_0567	Framework	TGCAGAGTGTCGTAAAGCCGCCCGCTTTTCAAGGAAACAATGGGTAGGCTGGTTGAAACTGTGGAGTGT	1	2	2	2	1	2	1	2	2	1	2	1	1	2	2	1	1	0	1	2	2	2	1	2	2	2	2	1	2	2	1	2	1	2	2	2	2	2	1	2	2	1	0	2	1
YL-09	99.2	SCAFFOLD184110.4412	Framework		1	2	2	2	1	2	1	2	2	1	2	1	1	2	2	1	1	2	1	2	2	2	1	2	2	2	2	1	2	2	1	2	1	2	2	2	2	2	1	2	2	1	1	2	1
YL-09	109.4	DArT_SNP_0169	Framework	TGCAGATTATATTCCATGCTTCTTTTTAGGGATGACAATGAAAATCGAACCCGTGGGTACCAGCCCGAA	1	2	2	2	1	1	1	2	2	1	2	1	1	2	2	1	1	1	2	2	2	2	1	1	1	2	2	1	1	1	1	2	1	2	1	2	2	2	1	1	2	1	1	2	1
YL-09	111.1	DArT_PAV_0214	Framework	TGCAGGATTATTACACATGGCAACAACATCAATACTTCCATCCCGAAAAAACCATGAAGGACAAGCATA	1	2	2	2	1	1	1	2	2	1	2	1	1	0	2	1	1	1	2	2	2	2	1	1	1	2	2	1	1	1	1	2	1	2	1	2	2	2	1	2	2	1	1	2	1
YL-09	121.1	DArT_SNP_1017	Framework	TGCAGTTTACATGTCATATCAGTGTTGAGCTCGAAAATAGTCGGACTTGATGTAGCACATTACAGATCG	1	1	2	2	1	1	1	2	2	1	2	1	1	1	1	1	1	1	2	2	2	1	1	1	1	2	1	1	1	1	1	2	1	1	1	2	2	2	1	2	2	2	1	2	1
YL-09	122.2	DArT_SNP_0199	Framework	TGCAGCTTCTGGGTGGAGAATTTGAAGGATTGGAATATAAAGAGGGTGGAGTTTGGGATTAGGGTTTTC	1	1	2	2	0	0	1	2	2	1	2	1	1	2	1	1	1	1	2	2	2	1	1	1	1	2	1	1	1	1	1	2	1	1	1	2	2	2	1	2	2	2	1	2	1
YL-09	123.9	DArT_PAV_0483	Framework	TGCAGCTAGATCTTGAAACGAACACGTGTCTCGGTTCTTATCGAACACGTGTCTCGGTTCTTATAGGTT	1	1	2	2	2	1	1	2	2	1	2	1	1	2	1	1	1	1	2	2	2	1	1	1	1	0	1	1	1	1	1	2	1	1	1	2	2	0	1	2	1	2	1	2	1
YL-09	128.9	DArT_PAV_0150	Framework	TGCAGCTACCTCTTCATAATTATCCAAGGTGCTTACAGATCGGAAGAGCGGTTCAGCAGGAATGCCGAG	2	1	2	2	2	1	1	2	2	1	2	1	1	2	1	1	1	1	2	1	2	1	1	1	1	2	1	1	1	1	1	2	2	2	1	2	2	2	1	2	1	2	1	0	1
YL-09	130	DArT_SNP_1102	Framework	TGCAGATCGTGTGAATAAACGAGATAATGAAAACAGAATTCCTACTATAGAAAAAAGTAGTACCATGTA	2	1	2	2	0	1	1	2	2	1	2	1	1	2	1	1	1	1	2	1	2	1	1	1	1	2	1	1	1	1	1	2	2	2	1	2	2	2	1	2	1	2	1	2	1
YL-09	131.1	SCAFFOLD24615.12807	Framework	TAGTGCACTATAGTTGTAGTTACGTCGACCATATTTTCCCGTAATTGTGGTAAATATAATATAATATCAACCATGACTGCAACGACAATTTAAAACCATGA	2	0	2	2	2	1	1	2	2	1	2	1	1	2	1	1	1	1	2	1	2	1	1	1	1	2	1	1	1	1	1	2	2	2	1	2	2	2	1	2	1	2	1	2	1
YL-09	131.6	SCAFFOLD302205.17792	Framework	TATTTTAGCTATATATTATTGTGGTGCCGTATTTTCTGTTTAAAGGTTTTCTACTGCTCCCTATTTGATAGTTGGGTATCAACCTTGACATTTTAAATTTC	2	2	2	2	2	1	1	2	2	1	2	1	1	2	1	1	1	1	2	1	2	1	1	1	1	2	1	1	1	1	1	2	2	2	1	2	2	2	1	2	1	2	1	2	1
YL-09	138.2	SCAFFOLD261225.12066	Framework	TACGATAGTGTATTATAGATTCGTTTGATCTATGTATCTTACCCCACCTACTGGAACTAAGGTTTGGTTGTTATTGTTATTAAAACATCTGGCTTTTCATG	2	2	1	2	2	1	1	2	2	1	2	1	1	1	1	1	1	1	2	1	2	1	1	1	1	2	1	1	1	1	1	2	2	2	1	1	2	2	1	2	1	2	2	2	1
YL-09	139.8	SCAFFOLD224819.34289	Framework	CCCAAAGCTGCAGCGGCTAAGCATGGTGCGATGCAGCAGAACACTGGGTTGGTGGAAGCAATCATACTTGAAGTCAAGGATAGGGACAGGATTGGAGGATC	2	2	1	2	2	1	1	2	2	1	2	1	1	1	1	1	1	1	2	1	2	1	1	1	1	2	1	1	1	1	1	2	2	2	1	1	2	2	1	2	1	2	2	2	1
YL-09	140.4	DArT_SNP_1056	Framework	TGCAGTTTGGTCTCCTTTTAGACAGAAGGGTTCGATCCTTCACTTTCCCTGTTCTTGCCTTCATTTTGC	2	2	1	2	2	1	1	2	2	1	2	1	1	1	1	1	1	1	2	1	2	1	1	1	1	2	1	1	1	1	1	2	2	2	1	1	2	2	1	2	1	2	2	2	1
YL-09		DArT_PAV_0017	Redundant	TGCAGTGGTGATAGGAACACCAATTTCTTCCACAAGGTTACAAAAATAAGACAAGTTTCAAAATCTATG	1	2	2	2	1	0	1	2	2	1	1	1	1	2	1	1	1	1	1	1	2	1	1	1	2	2	0	1	2	2	1	2	1	1	1	0	2	0	1	2	2	1	1	0	1
YL-09		DArT_PAV_0062	Redundant	TGCAGTAAGCAAAATTAGCATTATGCATCTGTTACAGATCGGAAGAGCGGTTCAGCAGGAATGCCGAGA	1	2	2	2	1	0	1	2	2	1	1	1	1	2	1	1	1	1	1	1	0	1	1	1	2	0	0	1	0	2	1	2	1	1	1	2	2	2	1	2	2	1	1	2	1
YL-09		DArT_PAV_0175	Redundant	TGCAGATTCTGCATTTGATGAGGTTAGTTTGGTTTCAGAAGAAGGGTTTATTATCAAGTTACAGATCGG	1	2	2	2	1	2	1	2	2	1	1	1	1	2	1	1	1	1	1	1	2	1	1	1	2	2	2	1	2	2	1	2	1	1	1	0	2	2	1	2	2	1	1	2	1
YL-09		DArT_PAV_0240	Redundant	TGCAGCTTCAAATCCAAACCCTTTAGGCACTCGACACATTAGAATGTCTCTTTGTGCCCAATCAAGGAA	1	2	2	2	1	2	1	2	2	1	1	1	1	2	1	1	1	1	1	1	2	1	1	1	2	0	2	1	2	2	1	2	1	1	1	2	2	2	1	2	2	1	1	0	1
YL-09		DArT_PAV_0248	Redundant	TGCAGCAGATCTTGTAGTGGTGTTGACATAATAACCATCTGATAAGAGTCTCTTACAGATCGGAAGAGC	1	2	2	2	1	2	1	2	2	1	1	1	1	2	1	1	1	1	1	1	2	1	1	1	2	2	2	1	2	2	1	2	1	1	1	2	0	2	1	2	2	1	1	0	1
YL-09		DArT_PAV_0250	Redundant	TGCAGAATTGATGTGTTTTTCTAATGTTTGCCCAGGGCACATTTTTAGCAACAAAAAAACAAGGTTTCC	1	2	2	2	1	2	1	2	2	1	1	1	1	2	1	1	1	1	1	1	2	1	1	1	2	2	2	1	0	2	1	2	1	1	1	2	2	2	1	2	2	1	1	2	1
YL-09		DArT_PAV_0251	Redundant	TGCAGCTGAGAACAAGAAGAAACCACTCCAATCATTGTAATCTCATCCGGTTTCACTTTCTCGGCTTCC	1	2	2	2	1	2	1	2	2	1	1	1	1	2	1	1	1	1	1	1	2	1	1	1	2	2	2	1	0	2	1	2	1	1	1	2	2	2	1	2	2	1	1	2	1
YL-09		DArT_PAV_0261	Redundant	TGCAGCCATTTACTAAGGAACAATGGAGAGTCAATCAAAACTGTGAGGAGAATTACAGATCGGAAGAGC	1	2	2	2	1	2	1	2	2	1	1	1	1	2	1	1	1	1	1	1	2	1	1	1	2	2	2	1	2	2	1	2	1	1	1	0	2	2	1	2	2	1	1	2	1
YL-09		DArT_PAV_0263	Redundant	TGCAGCTTCATCAGCTTCAACATTCAAATCCACCGCCTTGTAACTTCCATTTCCATTTCCATTTCCATT	2	2	2	1	2	1	1	2	2	1	1	1	1	2	2	1	1	1	2	2	1	1	1	1	2	0	2	1	2	0	1	1	1	1	1	2	2	2	1	2	2	2	1	2	2
YL-09		DArT_PAV_0330	Redundant	TGCAGTCACTTCGCTGTTATTGAAACTTCTCTCTTATCCCATAATCAGCAATAACACACATTCTTTATT	1	2	2	1	1	2	1	2	2	1	0	1	1	2	1	1	1	1	2	1	0	1	1	1	2	2	0	1	2	2	1	2	1	1	1	2	2	2	1	2	2	1	1	2	2
YL-09		DArT_PAV_0334	Redundant	TGCAGGATTTGAATCTTGGAAGAGAATTTCATCGTTACATTGAAGAACATGGGATTGAGTTACAGATCG	1	2	2	2	1	2	1	2	2	1	1	1	1	2	1	1	1	1	1	1	2	1	1	1	2	2	0	1	2	2	1	2	1	1	1	2	2	2	1	2	2	1	1	2	1
YL-09		DArT_PAV_0339	Redundant	TGCAGCTTATAAAATGTTTATCAGTACAAAATTCCTCCTTGCTACAACAACATTGAGCAATTTATTTGT	2	2	1	1	1	1	1	2	2	1	1	1	2	2	2	1	1	1	2	2	1	1	1	2	2	2	2	1	2	2	1	1	1	1	1	2	2	2	1	2	2	2	1	2	2
YL-09		DArT_PAV_0343	Redundant	TGCAGAATCAAACTGCCCCCACCCCAGATTTTTTGCCTTCCACATCATTATTTTTTTACTTACAGATCG	1	2	2	2	1	2	1	2	2	1	1	1	1	2	1	1	1	1	1	1	2	1	1	1	2	2	2	1	2	2	1	2	1	1	1	2	2	2	1	2	2	1	1	2	1
YL-09		DArT_PAV_0346	Redundant	TGCAGCCTCATCAGTGTGGGCTATGACAACATTGATTACAGATCGGAAGAGCGGTTCAGCAGGAATGCC	1	2	2	2	1	2	1	2	2	1	1	1	1	2	1	1	1	1	1	1	2	1	1	1	2	2	2	1	0	2	1	2	1	1	1	2	2	2	1	2	2	1	1	2	1
YL-09		DArT_PAV_0351	Redundant	TGCAGTTTCAGAACAAACCAAGCCTTCATCCAAGTCGAAAAAGAAGTCTAGGAAATAAGCAGGATTCTT	1	2	2	2	1	0	1	2	2	1	1	1	1	2	1	1	1	1	1	1	2	1	1	1	2	2	2	1	2	2	1	2	1	1	1	2	0	2	1	2	2	1	1	2	1
YL-09		DArT_PAV_0352	Redundant	TGCAGGGGACGACAACCACCGCAGCTTCCTCCACGCCGTGCCGGACTTTATATCCGATCAGTCTCCGCC	2	1	2	2	2	1	1	2	2	1	2	1	1	2	1	1	1	1	2	1	2	1	1	1	1	0	1	1	1	1	1	2	2	2	1	0	2	2	1	2	1	2	1	2	1
YL-09		DArT_PAV_0355	Redundant	TGCAGAAAAGCCTCTGAGCAGAGCTAAACTTAGAGAAATCGCCGGGAGTAACATATTAGCTGATGGAAA	1	2	2	2	1	2	1	2	0	1	1	1	1	2	1	1	1	1	1	1	2	1	1	1	2	2	0	1	2	2	1	2	1	1	1	2	2	2	1	2	0	1	1	2	1
YL-09		DArT_PAV_0408	Redundant	TGCAGTTCAATAACGTACATTACCATAGCCAAGTGGGAATTATGCTTCTTGGAAACTTAGGGTCCTTAT	1	2	2	2	1	2	1	2	2	1	1	1	1	2	1	1	1	1	1	1	2	1	1	1	2	2	2	1	2	0	1	2	1	1	1	2	2	2	1	2	2	1	1	0	1
YL-09		DArT_PAV_0474	Redundant	TGCAGAAAAGACAGTCTGTCAAGTTATGAAGGAAAACATGCTTTTTTTTTCCTTTTTCCTTTATATGTT	2	2	1	2	2	1	1	2	2	1	2	1	1	1	1	1	1	1	2	1	2	1	1	1	1	2	1	1	1	1	1	2	2	2	1	1	2	2	1	2	1	2	2	2	1
YL-09		DArT_PAV_0526	Redundant	TGCAGTTTACATGTCATATCAGTGTTGAGCTCGAAAATAGTCGGACTTGATGTAGCACATTACAGATCG	1	1	2	2	1	1	1	2	2	1	2	1	1	1	1	1	1	1	2	2	2	1	1	1	1	2	1	1	1	1	1	2	1	1	1	2	2	2	1	2	2	2	1	0	1
YL-09		DArT_PAV_0546	Redundant	TGCAGTCCATAGAAACAGCCTCAGGAATCCAGGCTTCAAGTTCCATGCACCAACAGCATAAACAACTCT	1	2	2	2	1	2	1	2	2	1	1	1	1	2	1	1	1	1	1	1	2	1	1	1	2	2	2	1	2	2	1	2	1	1	1	2	2	2	1	2	2	1	1	2	1
YL-09		DArT_PAV_0675	Redundant	TGCAGCCGGTTCCCGAGGAAAACAGAATCATCCAATTTTCTTTTCGCAAACCTGAAAATTATAGATGGT	2	1	2	2	1	1	1	2	2	1	2	1	1	0	1	1	1	1	2	1	2	1	1	1	1	2	0	1	1	1	1	2	2	2	1	2	2	2	0	2	1	2	1	2	1
YL-09		DArT_PAV_0697	Redundant	TGCAGAAAACGGCACAATAATTGCATTGTATTACAGATCGGAAGAGCGGTTCAGCAGGAATGCCGAGAC	1	2	2	2	1	2	1	2	2	1	1	1	1	2	1	1	1	0	1	1	2	1	1	1	2	2	2	1	2	2	1	2	1	1	1	2	2	2	1	2	2	1	1	2	1
YL-09		DArT_PAV_0715	Redundant	TGCAGCTTACATGTCATATCAGTGTTGAGCTCAAAAATAGTCGGACTTGATGTAGCACATTACAGATCG	1	1	2	2	1	1	1	2	2	0	2	1	1	1	1	1	1	1	2	2	2	1	1	1	1	2	1	0	1	1	1	2	1	1	1	2	2	2	1	2	2	2	1	2	1
YL-09		DArT_PAV_0800	Redundant	TGCAGCCATTTACTAAGGAACAGTGGAGAGTCAATCAACACTGTGAGGAGAATTACAGATCGGAAGAGC	1	2	2	2	1	2	1	2	2	1	1	1	1	2	1	1	1	1	1	1	2	1	1	1	2	2	2	1	2	2	1	2	1	1	1	2	2	2	1	2	2	1	1	2	1
YL-09		DArT_PAV_0825	Redundant	TGCAGCTTATAAAATGTTTATCAGTACAAAATTACTCTTCACTACAACAACATTGAGCAATTTATTTGT	2	2	1	1	1	1	1	2	2	1	1	1	2	2	2	1	1	1	2	2	1	1	1	2	2	2	2	1	2	2	1	1	1	1	1	2	2	2	1	2	2	2	1	2	2
YL-09		DArT_PAV_0859	Redundant	TGCAGACAGTGACCAAGAGGCACAACAACCATGGACCAACAGCAGCAGAACACTCAACACCCAAGGGAC	1	2	2	2	1	2	1	2	2	1	1	1	1	2	1	1	1	1	1	1	2	0	1	1	2	2	2	1	2	2	1	2	1	1	1	2	2	2	1	2	2	1	1	2	1
YL-09		DArT_PAV_0880	Redundant	TGCAGGGGACGACAACCACCGCAGCTTCCTCCACGCCGTTGCCGGACTTTATCTCCGATCAGTCTCCGC	2	1	2	2	0	1	1	2	2	1	2	1	1	2	1	1	1	1	2	1	2	1	1	1	1	2	1	1	1	1	1	2	2	2	1	2	2	2	1	2	1	2	1	2	1
YL-09		DArT_PAV_0994	Redundant	TGCAGGTGTAAACTCTGGTTATGGGTGGCTTACGCTTATCAATACCCTCGCCTAAAAGACTCACCTTGT	1	2	2	2	1	2	1	2	2	1	1	1	1	2	1	1	1	1	1	1	2	1	1	1	2	2	2	1	2	2	1	2	1	1	1	2	2	2	1	2	2	1	1	2	1
YL-09		DArT_SNP_0112	Redundant	TGCAGGGTTTTTTAGTTACATGATTTATGTAGTCATAGTTTACAGATCGGAAGAGCGGTTCAGCAGGAA	2	2	1	2	2	1	1	2	2	1	2	1	1	1	1	1	1	1	2	1	2	1	1	1	1	2	1	1	1	1	1	2	2	2	1	1	2	2	1	2	1	2	2	2	1
YL-09		DArT_SNP_0120	Redundant	TGCAGAGATGGGTTAGCTAGCTCTATATTGATATCTTCACCATTAGCGTTCTGCATTATTACAAAATGA	1	2	2	2	1	2	1	2	2	1	1	1	1	2	1	1	1	1	1	1	2	1	1	1	2	2	2	1	2	2	1	2	1	1	1	2	2	2	1	0	2	1	1	2	1
YL-09		DArT_SNP_0125	Redundant	TGCAGCCATTTACTAAGGAACAGTGGAGAGTCAATCAACACTGTGAGGAGAATTACAGATCGGAAGAGC	1	2	2	2	1	2	1	2	2	1	1	1	1	2	1	1	1	1	1	1	2	1	1	1	2	2	2	1	2	2	1	2	1	1	1	2	2	2	1	2	2	1	1	2	1
YL-09		DArT_SNP_0127	Redundant	TGCAGAGGCAAGGGAGAAAGAAACACGAGTAAGAGCTGCAAGGGGTGAAGCTGAAGCCCGGATTACAGA	1	2	2	2	1	2	1	2	2	1	1	1	0	2	1	1	1	1	1	1	2	1	1	1	2	2	2	1	2	2	1	2	1	1	1	2	2	2	1	2	2	1	1	2	1
YL-09		DArT_SNP_0135	Redundant	TGCAGCTTCCATGGCCTGGTGAAATCATTACTTCGGATCAATAATATATTCTCTATTACAGATCGGAAG	1	2	2	2	1	2	1	2	2	1	1	1	0	2	1	1	1	0	1	1	2	1	1	1	2	2	2	1	2	2	1	2	1	1	1	2	2	2	1	2	2	1	1	2	1
YL-09		DArT_SNP_0138	Redundant	TGCAGCATATGTAAATGATTCTGTGATCACAGAAAACAAATATAAGGAGTTAGGATCTTCTCCAGGAAA	1	2	2	2	1	2	1	2	2	1	1	1	1	2	1	1	1	1	1	1	2	1	1	1	2	2	2	1	2	2	1	2	1	1	1	2	2	2	1	2	2	1	1	2	1
YL-09		DArT_SNP_0174	Redundant	TGCAGTGAGTGACCATGTTGAGAAAAGCTTTAGAATGGCTTAGAATCTAAATTCCCCCTTCTTGGATAT	1	2	2	2	1	2	1	2	2	1	1	1	1	2	1	1	1	1	1	1	2	1	1	1	2	2	2	1	2	2	1	2	1	1	1	2	2	2	1	2	2	1	1	2	1
YL-09		DArT_SNP_0175	Redundant	TGCAGATACAACCTCGTCTAATTGTTCAGGACCTACGAAAAAGGGTGTTGATGATTACAGATCGGAAGA	1	2	2	2	1	2	1	2	2	1	1	1	0	2	1	1	1	1	1	1	2	1	1	1	2	2	2	1	2	2	1	2	1	1	1	2	2	2	1	2	2	0	1	2	1
YL-09		DArT_SNP_0178	Redundant	TGCAGCTGCTGCTCCTGAGGCTGTTGCATCAAAGGAGCAATCTGCAAGAACAACTGCTGTGGCAACCGG	1	2	2	2	1	2	1	2	2	1	1	1	1	2	1	1	1	1	1	1	2	1	1	1	2	2	2	1	2	2	1	2	1	1	1	2	2	2	1	2	2	1	1	2	1
YL-09		DArT_SNP_0184	Redundant	TGCAGTATTTGAAAGGGGAGAGTTTTGAAGAATGGTACTATTCTTGAATCAATCTTTTGTCAAAGCATG	1	1	2	2	1	1	1	2	2	1	2	1	0	1	1	1	1	1	2	2	2	1	1	1	1	2	1	1	1	1	1	2	1	1	1	2	2	2	1	2	2	2	1	2	1
YL-09		DArT_SNP_0217	Redundant	TGCAGCAGCTCCCATACCTGACCCTGAAATGATTCAAATTTCAATAATAAACTTTCATGCATGCATTTA	1	1	2	2	1	1	1	2	2	1	2	1	1	1	1	1	1	1	2	2	2	1	1	1	1	2	1	1	1	1	1	2	1	1	1	2	2	2	1	2	2	2	1	2	1
YL-09		DArT_SNP_0242	Redundant	TGCAGAGATACATGTATTGATGTCAATCTTCAGTGAGAATTTGTGTCCGTGTCTTATAAAAACAATTTT	2	1	2	2	0	1	1	2	2	1	2	1	1	2	1	1	1	1	2	1	2	1	1	1	1	2	1	1	1	1	1	2	2	2	1	2	2	2	1	2	1	2	1	2	1
YL-09		DArT_SNP_0389	Redundant	TGCAGAATCAAAGTATCGGCATGTATCAACTGGTGTTAGCTCAAGTGGTATATGCTTGATTTCCTTTAC	1	2	2	2	1	2	1	2	2	2	1	1	1	2	2	1	1	1	2	2	2	1	1	1	2	2	2	2	2	2	1	0	1	1	1	2	2	0	2	2	2	2	1	1	2
YL-09		DArT_SNP_0409	Redundant	TGCAGTTCTCTTTGGTCACCATGTTGGGAAGTGGGCAGTATCCGGCTATTTTTATTATTTTAGCACGAA	1	2	2	2	1	2	1	2	2	2	1	1	1	2	2	1	1	1	2	2	2	1	1	1	2	2	2	2	0	2	1	0	1	1	1	2	2	2	2	2	2	2	1	1	2
YL-09		DArT_SNP_0439	Redundant	TGCAGTACTTTTTGATCTGACTGATAAGCTCAAAAGCTTACAGATCGGAAGAGCGGTTCAGCAGGAATG	1	2	2	2	1	2	2	2	2	2	1	1	2	2	2	1	1	1	2	2	2	1	2	1	2	2	2	2	2	2	1	0	2	1	2	2	2	2	2	2	2	2	1	1	2
YL-09		DArT_SNP_0906	Redundant	TGCAGCGGCTAAGCATGGTGCGATGCAGCAGAACACTGGGTTAGTGGAAGCAATCATACTTGAAGTCAA	2	2	1	2	2	0	1	2	2	1	2	1	1	1	1	1	1	0	2	1	2	1	1	1	1	2	1	1	1	1	1	2	2	2	0	0	2	2	1	2	1	2	2	2	1
YL-09		DArT_SNP_0984	Redundant	TGCAGAATAAAAAGAGATTTGAACATAACTTTCATTGATTTGTAAGAAGTACATGACGTATAAAGAGAT	1	2	2	2	1	2	1	2	2	1	1	1	0	2	1	1	1	1	1	1	2	1	1	1	2	2	2	1	2	2	1	2	1	1	1	2	2	2	1	2	2	1	1	2	1
YL-09		DArT_SNP_0985	Redundant	TGCAGTTTTTTCATTTTCTGTGGAAAGCTTTGCCCCATCATTCTGACACACACAAACAACAATGATTTA	1	2	2	2	1	2	1	0	2	1	1	1	1	2	1	1	1	1	1	1	2	1	1	1	2	2	2	1	2	2	1	2	1	1	1	2	2	2	1	2	2	1	1	2	1
YL-09		DArT_SNP_0999	Redundant	TGCAGTTTCTCTGATATATCCTCTCTTTTTTGGATCTCAGGATTCAGATTTCCCATGCTTTACAGATCG	1	2	2	2	1	2	1	2	2	1	1	1	1	2	1	1	1	1	1	1	2	1	1	1	2	2	2	1	2	2	1	2	1	1	1	2	2	2	1	2	2	1	1	2	1
YL-09		DArT_SNP_1005	Redundant	TGCAGTAACCATCAAAACAGAGGCACATATCTGTTTCAGTTTTACAGATCGGAAGAGCGGTTCAGCAGG	2	2	1	2	2	1	1	2	2	1	2	1	0	1	1	1	1	1	2	1	2	1	1	1	1	2	1	1	1	1	1	2	2	0	1	1	2	2	1	2	1	2	2	2	1
YL-09		DArT_SNP_1012	Redundant	TGCAGCAAACGAGGAAGATGATTGTTGGATGCCCTCAACTACTTGCTTTACAGATCGGAAGAGCGGTTC	2	2	1	2	2	1	1	2	2	1	2	1	1	1	1	1	1	1	2	1	2	1	1	1	1	2	1	1	1	1	1	2	2	2	1	1	2	2	1	2	1	2	2	2	1
YL-09		DArT_SNP_1311	Redundant	TGCAGCTGCTGGTTATAACATGCTTCAATTATGCAAGTACTATGTCTCAGCTTATTCCAGGGGCAACTT	1	0	2	2	1	2	2	2	2	2	1	1	2	2	2	1	1	1	2	2	2	1	2	1	2	2	2	2	2	2	1	0	2	1	2	2	2	2	2	2	2	2	1	1	2
YL-09		DArT_SNP_1559	Redundant	TGCAGTTTGGATAAGTGTAAAAATGAAATAGAAGGGGAAGGCTGCATTGAGTTTGGATAAGTGTAAAAA	1	2	2	2	1	2	1	2	0	1	2	1	0	2	2	1	1	2	0	2	2	2	1	2	2	0	2	1	0	2	1	2	1	2	2	2	2	2	1	2	2	1	1	2	1
YL-09		SCAFFOLD110150.32748	Redundant	AAGGAAAAGCTCTTCTCTTTCCCTTCATTCTTCTCCAAAATTCATTCTTCCCTAAAACCCAAATCGCAACCACACCCTTATGTTTTATCTTTGTACTTTAG	1	2	2	1	1	2	1	2	2	1	1	1	1	2	1	1	1	1	2	1	2	1	1	1	2	2	2	1	2	2	1	2	1	1	1	2	2	2	1	2	2	1	1	2	2
YL-09		SCAFFOLD123924.23558	Redundant	CAGTTTCGAATGGATATAAGCATTCAAGACTAACAGGGTTAAACCAAACCAATCTGACTAGATACAGATTAGTTTGGTTCCGTGATTCGGTTCAAGACTCA	1	2	2	1	1	2	1	2	2	1	1	1	1	2	1	1	1	1	2	1	2	1	1	1	2	2	2	1	2	2	1	2	1	1	1	2	2	2	1	2	2	1	1	2	1
YL-09		SCAFFOLD132559.1127	Redundant		1	2	2	2	1	2	1	2	2	1	2	1	1	2	2	1	1	0	1	2	2	2	1	2	2	0	2	1	2	2	1	2	1	2	2	2	2	2	1	2	2	1	1	2	1
YL-09		SCAFFOLD135183.13748	Redundant		1	2	0	2	1	2	1	0	2	1	2	1	1	2	2	1	1	2	1	2	2	2	1	2	2	2	2	1	2	2	1	0	1	2	2	2	2	2	1	2	2	1	1	2	1
YL-09		SCAFFOLD137325.9419	Redundant		1	2	2	1	1	2	1	0	1	1	1	1	1	2	2	0	1	1	2	2	1	1	1	1	2	2	1	2	2	2	1	2	1	1	2	2	2	2	2	2	2	2	1	1	1
YL-09		SCAFFOLD13780.1373	Redundant	NNNNNNNNNNNNNNNNNNNNNNNNNGGTTGCCACAGCAGTTGTTCTTGCAGATTGCTCCTTTGATGCAACAGCCTCAGGAGCAGCAGCTGCAGCTGGCTCA	1	2	2	2	1	2	1	2	2	1	1	1	1	2	1	1	1	1	1	1	2	1	1	1	2	2	2	1	2	2	1	2	1	1	1	2	2	2	1	2	2	1	1	2	1
YL-09		SCAFFOLD145958.13993	Redundant	AAAATCACAACTAGTACATGAATAATGAATTAGGCAGCAACTATACTAATTATGGTCATAAAATAAGTGGAAAATGTCCTTGTAACAGACATCCAGTGTGT	1	2	2	2	1	2	1	2	2	1	1	1	1	2	1	1	1	1	1	1	2	1	1	1	2	2	2	1	2	2	1	2	1	1	1	2	2	2	1	2	2	1	1	2	1
YL-09		SCAFFOLD147412.21753	Redundant		2	2	1	1	1	1	1	0	2	1	1	1	2	2	2	1	1	1	2	2	1	1	1	2	2	2	2	1	2	2	1	1	1	1	1	2	2	2	1	2	2	2	1	2	2
YL-09		SCAFFOLD162916.11049	Redundant	ATACAATATGCAAATAACAAATGAATGATGTTCCGACTGTGTATCGATCCGTACCCTGATAGTGCATAGATATTACGATCTGCAATATAAACAAAATACCT	1	2	2	2	1	2	1	2	2	1	1	1	1	2	1	1	1	1	1	1	2	1	1	1	2	2	2	1	2	2	1	2	1	1	1	2	2	2	1	2	2	1	1	2	1
YL-09		SCAFFOLD162916.11629	Redundant	TGGCAAACAATCTATTTCATCTTTGATAGCGACCGGAACACCATCTAGCACAGAGATTGGTTCCCCTGCAGAAAAAGTATGCATCAAATGAAGCTTGAAGA	1	2	2	2	1	2	1	2	2	1	1	1	1	2	1	1	1	1	1	1	2	1	1	1	2	2	2	1	2	2	1	2	1	1	1	2	2	2	1	2	2	1	1	2	1
YL-09		SCAFFOLD226805.3059	Redundant	GATTTGTGAACGATGGCCGCTTAGAGTTTCACGGAGGAGGCGCGTGTACCCCACACCCAGTAACTCCCTCTAATCTCTCTTAACAACCCTGTCCTTATCCC	1	2	2	2	1	2	1	2	2	1	1	1	1	2	1	1	1	1	1	1	2	1	1	1	2	2	2	1	2	2	1	2	1	1	1	2	2	2	1	2	2	1	1	2	1
YL-09		SCAFFOLD233995.10280	Redundant	TTGGGGCAGAAGGTTAACAGAGATCACGTTGAAACTTCGAGTGATGAAGCCAGTGTTACTGAGAAGCATGACTGTGATATAAGAAGTCAAGAATGCCAAAA	1	2	2	2	1	2	1	2	2	1	1	1	1	2	1	1	1	1	1	1	2	1	1	1	2	2	2	1	2	2	1	2	1	1	1	2	2	2	1	2	2	1	1	2	1
YL-09		SCAFFOLD234866.5831	Redundant	GTAATCGATGATATCACGGTCACTTGTGGGTCAAAAGTAACATTTTGTCCGATCTAGCATACTTATTTGAAAGAGTAGTTGGGAAGTACATCCCTTATTAT	1	2	0	2	1	2	1	0	2	1	1	1	1	2	1	1	1	1	1	1	2	1	1	1	2	2	2	1	2	2	1	0	1	1	1	2	2	2	1	2	2	1	1	2	1
YL-09		SCAFFOLD259268.13659	Redundant	TTGCTTTCTAAAGTTCACCTCTTCCTGCAGCTTCAACACACAAATCAAAACATACAACGGTTGTAGGTTTTGCAAGTTGTGGTGCATTTGCAATTCTTTGT	1	2	0	2	1	2	1	0	2	1	1	1	1	2	1	1	1	1	1	1	2	1	1	1	2	2	2	1	2	2	1	0	1	1	1	2	2	2	1	2	2	1	1	2	1
YL-09		SCAFFOLD259268.4474	Redundant	AGAAAACTTCATTCAACCATCGATTTTCCAGACAACTCATGTTTGTTGGTTGCTAATGCTTGCATTTAGCTGATGTTGTGTTCAGCCTTCTGTTTTGTTCT	1	2	0	2	1	2	1	0	2	1	1	1	1	2	1	1	1	1	1	1	2	1	1	1	2	2	2	1	2	2	1	0	1	1	1	2	2	2	1	2	2	1	1	2	1
YL-09		SCAFFOLD261225.10515	Redundant	NNNNNNNNNNNNNNNNNNNNNNNNNNNNNNNNCAGCATCTTAGTATCGGCGTCATTCTTAGCGACACAAAACGTTTGGTTTGTTGTATCATTTGCAAAAAT	2	2	1	2	2	1	1	2	2	1	2	1	1	1	0	1	1	1	2	1	2	1	1	1	1	2	1	1	1	1	1	2	2	2	1	1	2	2	1	2	1	2	2	2	1
YL-09		SCAFFOLD261225.12072	Redundant	AGTGTATTATAGATTCGTTTGATCTATGTATCTTACCCCACCTACTGGAACTAAGGTTTGGTTGTTATTGTTATTAAAACATCTGGCTTTTCATGTTGGTA	2	2	1	2	2	1	1	0	2	1	2	1	1	1	1	1	1	1	2	1	2	1	1	1	1	2	1	1	1	1	1	2	2	2	1	1	2	2	1	2	1	2	2	2	1
YL-09		SCAFFOLD262888.850	Redundant	TTTGTTGCTAAAAATGTGCCCTGGGCAAACATTAGAAAAACACATCAATTCTGCAGAACTTACTTTATCTGCTGCCTGTGAAGGCAAAGTGACACTTGATA	1	2	2	2	1	2	1	2	2	1	1	1	1	2	1	1	1	1	1	1	2	1	1	1	2	2	2	1	2	2	1	2	1	1	1	2	2	2	1	2	2	1	1	2	1
YL-09		SCAFFOLD275698.8924	Redundant	ATAAGGAAATAAGACTTTATGAAATTTAAAATTTATTTTATTAAAAAATAAATTTAAATTATAATTGTTAGATATTTATTTATATGATATAACACAATTTT	1	2	2	2	1	2	1	2	2	1	1	1	1	2	1	1	1	1	1	1	2	1	1	1	2	2	2	1	2	2	1	2	1	1	1	2	2	2	1	2	2	1	1	2	1
YL-09		SCAFFOLD277051.20762	Redundant	TAGTCAATATTGTGGGAGAGCCTTGCTCCTAGTATGAATTACACATGGGGAAAAAAACACTTAATTTGCTACTAGGATATAAGGGGGAAGTTGATGGGCTT	2	0	2	2	2	1	1	0	2	1	2	1	1	2	1	1	1	1	2	1	2	1	1	1	1	2	1	1	1	1	1	2	2	2	1	0	2	2	1	2	1	2	1	2	1
YL-09		SCAFFOLD287364.1874	Redundant	TGTACTGTTAGGTACCAAATGTGTGAATAAATTTACTATAAAAACATGAAAGCATTAGATTACCTGCCCTCGGTGAGTTATCTCTATGTATCCTGGTTGTA	1	2	2	2	1	2	1	2	2	1	1	1	1	2	1	1	1	1	1	1	2	1	1	1	2	2	2	1	2	2	1	2	1	1	1	2	2	2	1	2	2	1	0	2	1
YL-09		SCAFFOLD287364.21516	Redundant	GAGGAGCGGGAGGAAGAGGACCACTCATTTTCTAACAAATCGATTCAACACAGATTATTATTAGTTTATTACTATATGGAGAGATATATCGGAGAGAGAAG	1	2	2	2	1	2	1	2	2	1	1	1	1	2	1	1	1	1	1	1	2	1	1	1	2	2	2	1	2	2	1	2	1	1	1	2	2	2	1	2	2	1	1	2	1
YL-09		SCAFFOLD288440.19307	Redundant	GGATTGACACTCATTCAACATGTACATTAGAGAAATGGATGTTTAAATAAACACAATTTCATCTTTAACCAAACTTCCTTCCACAAATAAGCATTAGGAGC	1	2	2	1	1	2	1	2	2	1	1	1	1	2	1	1	1	1	2	1	2	1	1	1	2	2	2	1	2	2	1	2	1	1	1	2	2	2	1	2	2	1	1	2	1
YL-09		SCAFFOLD297769.1577	Redundant	AGTTACATTCTTTCTGCAGATATTCAGCATGCCGTTGTTGCCCTCTTAATCGGGGCGCTATTTTGCGAAAAAGTTCCTCTGAAGTAAGCAAGTAAGAGCAT	1	2	2	2	1	2	1	2	2	1	1	1	1	2	1	1	1	1	1	1	2	1	1	1	2	2	2	1	2	2	1	2	1	1	1	2	2	2	1	2	2	1	1	2	1
YL-09		SCAFFOLD302205.10505	Redundant	CACATTACCTTCTTAAGATGCTCAAGAATCACTGCCCTCTCATATGTATGCCCACTTGGAGTGATTACCGGATCATGAAAAATATCTAGCGTGATTTTACA	2	0	2	2	2	1	1	2	2	1	2	1	1	2	1	1	1	1	2	1	2	1	1	1	1	2	1	1	1	1	1	2	2	2	1	2	2	2	1	2	1	2	1	2	1
YL-09		SCAFFOLD302205.4802	Redundant	CTTTCTCACTTATTTCTCTCTTCTTACTTTCTTTTGTACAACCAAATGGAGCATAATAGTGATTGTAGGGTTGTTCTTTTTGTTCATATCTATCATTAAGC	2	0	2	2	2	1	1	2	2	1	2	1	1	2	1	1	0	1	2	1	2	1	1	1	1	2	1	1	1	1	1	2	2	2	1	2	2	2	1	2	1	2	1	2	1
YL-09		SCAFFOLD302205.8432	Redundant	TACGGGTAAAAAATTAATCCCTTTCGGGGTGTGGCTGTCCCTCCCAACAAACATCGCTTCCAGAAATCGAACTCTTGACCTTTTGAGCTATCTGGGTATCC	2	0	2	2	0	1	1	2	2	1	2	1	1	2	1	1	1	1	2	1	2	1	1	1	1	2	1	1	1	1	1	2	2	2	1	2	2	2	1	2	1	2	1	2	1
YL-09		SCAFFOLD302205.8448	Redundant	ATCCCTTTCGGGGTGTGGCTGTCCCTCCCAACAAACATCGCTTCCAGAAATCGAACTCTTGACCTTTTGAGCTATCTGGGTATCCAGTGGGACTCTACCCC	2	0	2	2	0	1	1	2	2	1	2	1	1	2	1	1	1	1	2	1	2	1	1	1	1	2	1	1	1	1	1	2	2	2	1	2	2	2	1	2	1	2	1	2	1
YL-09		SCAFFOLD43491.33635	Redundant	AGCAAGTGATTCAAAATAAGCAAGTGACTCATTTTTTCTCCCTTCCCGTTCTCGACCCATGACCAATATGAGCTCGAAGTTTCCTTCNNNNNNNNNNNNNN	2	2	2	1	1	1	1	2	2	1	1	1	1	2	2	1	1	1	2	2	1	1	1	1	2	2	2	1	2	2	1	1	1	1	1	2	2	2	1	2	2	0	1	2	2
YL-09		SCAFFOLD43491.33636	Redundant	GCAAGTGATTCAAAATAAGCAAGTGACTCATTTTTTCTCCCTTCCCGTTCTCGACCCATGACCAATATGAGCTCGAAGTTTCCTTCNNNNNNNNNNNNNNN	2	2	2	1	1	1	1	2	2	1	1	1	1	2	2	1	1	1	2	2	1	1	1	1	2	2	2	1	2	2	1	1	1	1	1	2	2	2	1	2	2	0	1	2	2
YL-09		SCAFFOLD43491.40620	Redundant	TTATTTGTTTTTTCCTCATGTGGTTATCTGCTCTTGGATTTGCATAATGCTAGATTTCATTATAACTATTATTTAAACACAGCTATTTGTTTCTCTTGACA	2	2	2	1	1	1	1	2	2	1	1	1	1	2	2	1	1	1	2	2	1	1	1	1	2	2	2	1	2	2	1	1	1	1	1	2	2	2	1	2	2	0	1	2	2
YL-09		SCAFFOLD43491.44357	Redundant	TATTATGCTACTTTTATCCTTAAGATATGTTAATATGACATTTTTACTCTCTCCATTAGAGTAGAGTATCCTAACTCGATATGCATTATGTGAGTGAGTCA	2	2	2	1	1	1	1	2	2	1	1	1	1	2	2	1	1	1	2	2	1	1	1	1	2	2	2	1	2	2	1	1	1	1	1	2	2	2	1	2	2	0	1	2	2
YL-09		SCAFFOLD71647.4100	Redundant	CAGATGTGGCTGTGCTCTTGGACAATGAAGCCATCTATGACATCTGCAGGCGGTCCCTTGATATTGAGAGGCCAACTTACACCAATTTGAACAGGCTGATA	1	2	2	2	1	2	1	2	2	1	1	1	1	2	1	1	1	1	1	1	2	1	1	1	2	2	2	1	2	2	1	2	1	1	1	2	2	2	1	2	2	1	1	2	1
YL-09		SCAFFOLD90495.7065	Redundant	AATCCTGTCCGAGTCGGAAACATTTACAAGTATATGGGGATAACTCTCCCAGCAGACATTTTTTCATCCATAAAGATCGAACCCGGAATCTTACTTAAGGA	1	2	2	2	1	2	1	2	2	1	1	1	1	2	1	1	1	1	1	1	2	1	1	1	2	2	2	1	2	2	1	2	1	1	1	2	2	2	1	2	2	1	1	2	1
YL-09		SCAFFOLD98024.852	Redundant	TGAGATGGTTCATTTTCATTGATAATGACATCAAATTATGATTTTTTTATCGTCAATTGTTAGTATATTAGTACTTTTATTATGGGTGGGACTCGAACACT	1	2	2	2	1	2	0	2	2	1	1	1	0	0	1	1	1	1	1	1	2	1	1	1	2	2	0	1	2	2	1	2	1	1	1	0	2	2	1	0	2	1	1	2	1
YL-10	0	DArT_PAV_0688	Framework	TGCAGATGGAGGATGCATCCTCCAGCCATTACAGATCGGAAGAGCGGTTCAGCAGGAATGCCGAGACCG	2	1	2	1	2	2	0	1	1	2	1	2	2	2	2	1	2	1	2	1	2	2	2	2	1	2	2	2	2	1	1	2	1	2	1	0	1	1	0	1	2	1	1	2	2
YL-10	2.3	DArT_SNP_1394	Framework	TGCAGTTGAGCAGATGCGATTTACACATAGCCCTCAAATTGACAGATTTCTTGCTCAACTACAAGTTCC	2	1	2	1	2	1	1	1	1	2	1	2	1	2	2	1	2	1	2	1	2	2	2	0	1	2	2	2	2	1	1	2	1	2	1	1	1	1	1	1	2	1	1	2	2
YL-10	5.1	DArT_PAV_0765	Framework	TGCAGTTTCTATTTTTGGTGTAGTAATTGGAGTATAAGTCTTATGCACAAATGGTGGATTGTGTGGATA	2	1	2	1	2	1	0	1	1	2	1	2	2	2	2	1	2	1	2	1	2	2	2	2	1	2	0	2	2	1	1	2	1	2	1	1	1	1	1	1	2	1	1	2	2
YL-10	6.2	DArT_SNP_0964	Framework	TGCAGAAGATTATCCATTACTGCTAGGTAATTTTCTTTTGTTCCTTGATTTTGAAAGTTGTGATTTTAC	2	1	2	1	2	1	1	1	1	2	1	2	1	2	2	1	2	1	2	1	2	2	2	2	1	2	1	2	2	1	1	2	1	2	1	1	1	1	1	1	2	1	1	2	2
YL-10	6.8	DArT_SNP_0147	Framework	TGCAGGATGCTACAGAACAAAGATTCATTCCAAAATAATATTGATCTGGCAATCAACAATGATGACGAG	2	1	2	1	2	1	1	1	1	2	1	2	1	2	2	1	2	1	2	1	2	2	2	2	1	2	1	2	2	1	1	2	1	2	1	1	1	1	1	1	2	1	1	2	2
YL-10	7.3	DArT_PAV_0604	Framework	TGCAGGTATACTCTCAACTCATCAATGACATAAATTTTCACCATTACAGATCGGAAGAGCGGTTCAGCA	2	1	2	1	2	1	0	1	1	2	1	2	1	2	2	1	2	1	2	1	2	2	2	2	1	2	1	2	2	1	1	2	1	2	1	1	0	1	1	1	2	0	1	2	2
YL-10	8.4	DArT_PAV_0661	Framework	TGCAGTCATGGGCATCATCATTCATAATGGAATTTTGGTCCTGATATTTCCTTGTAGTTGTATAGGTAA	2	1	2	1	2	1	1	1	0	2	1	2	1	2	2	1	2	1	2	0	2	2	2	2	1	2	1	2	1	1	1	2	1	2	1	1	0	1	1	1	2	0	1	2	2
YL-10	9	DArT_PAV_0957	Framework	TGCAGTTGCTAAGATGACACTCCCATATGCCCATTCTTCCAAAAAATTTCATATGGGAGTGCTTGAGGT	2	1	2	1	2	1	1	1	1	2	1	2	1	2	2	1	2	1	2	1	2	2	2	2	1	2	1	2	1	1	1	2	1	2	1	1	1	1	1	1	2	1	1	2	2
YL-10	9.5	DArT_SNP_0956	Framework	TGCAGAACTGAATTTCTCATTAGATGATTCTCTTTTTCCACTTCATATAACTGGAACTCTGCCATTGAT	2	1	2	1	2	1	1	1	1	2	1	2	1	2	2	1	2	1	2	1	2	2	2	2	1	2	1	2	1	1	1	0	1	2	1	1	1	1	1	1	2	1	1	2	2
YL-10	10.7	DArT_PAV_0129	Framework	TGCAGCACCAACTGTGGCAAAATGCTCACCATCCCACTGGTGATCACAAGCCCTAAAAGTTACAGATCG	2	1	2	1	2	1	1	1	1	0	0	2	1	2	2	1	2	1	2	1	2	2	2	2	1	0	1	0	1	1	1	2	1	2	1	1	1	1	1	1	2	1	1	2	2
YL-10	12.4	DArT_PAV_0660	Framework	TGCAGAGTTCTTTTTTTGTGTGTGGGTAATACCAAGGGTATCCCTTCACCTTTTTTGGTAAGGAATTAC	2	1	2	1	2	1	1	1	1	2	1	2	2	2	2	1	2	0	2	1	2	2	2	2	1	2	1	1	0	1	1	2	1	2	1	1	1	1	1	1	2	1	1	2	2
YL-10	13	DArT_PAV_0764	Framework	TGCAGTGTCTTGTTCAAGTCACTCATATCAGATCAAATATGTACTGAATCAATATGAATCAGTTCAATT	2	1	2	1	2	1	1	1	1	2	1	2	2	2	2	1	2	0	2	1	2	2	2	2	1	2	1	0	1	1	1	2	1	2	1	1	1	1	1	1	2	0	1	2	2
YL-10	14.1	DArT_PAV_0916	Framework	TGCAGGTCTAACCAATTGAACTGACCAATTTACAGATCGGAAGAGCGGTTCAGCAGGAATGCCGAGACC	2	1	2	1	2	1	1	1	1	2	1	2	1	2	2	1	2	1	2	1	2	2	2	2	1	2	0	1	1	1	1	2	1	2	1	1	1	1	1	1	2	1	1	2	2
YL-10	19.4	SCAFFOLD174835.21637	Framework	CTTCTTCGATCCTACCCTCCCCACCCTCTCTAAGGTTGACTTTACACTTTAACAACCATGGTCATACTTATTAGATTTTCAAGGATGACAGTTCAGATTGC	2	2	2	1	2	2	1	0	1	2	1	2	1	2	2	1	2	2	2	1	2	2	2	2	1	2	2	1	1	1	1	2	1	2	1	1	1	1	1	1	2	1	1	2	2
YL-10	24.1	DArT_SNP_0124	Framework	TGCAGCTAGTAAGTATAGCTTGGAATTTCTGAACTGATATTGGGCGTATATGATACTTACGGTTTCCAA	2	1	2	1	2	2	1	1	1	2	1	2	1	2	2	1	2	2	2	1	2	1	2	2	1	2	1	1	1	1	1	2	1	2	1	1	1	1	1	1	2	1	1	2	2
YL-10	27.5	SCAFFOLD306829.5688	Framework	ATAACATGTCAAGGCTGGGGTGTTATACTAACCAATTTCAGCTAGTACTCCGAAGTTATAATTTATATGGATATGGACGACCTTTAAAAGCCAATGAGGGC	2	1	2	1	2	1	1	1	1	2	1	2	1	1	2	1	2	2	2	1	2	1	2	2	2	2	1	0	1	1	1	2	1	2	1	1	1	1	1	1	2	1	1	2	2
YL-10	29.2	DArT_PAV_0863	Framework	TGCAGCTTGAATATCACGTGGGGTGCAAGTAACAGGCCTAGGAAACATGCCAACTAATTCTGGAAAATT	2	1	2	1	2	1	1	1	1	2	1	2	1	1	2	1	1	1	2	1	2	1	2	2	2	2	1	1	0	1	1	2	1	2	1	1	1	1	1	1	2	1	1	0	2
YL-10	30.3	DArT_SNP_0926	Framework	TGCAGGGTTCTAATTATCAACCAAAACAGAAATAAAAATATCAATTACATAGCTAAACACGGCGAAATC	2	1	2	1	2	1	1	1	1	2	1	2	0	1	2	1	1	1	2	1	2	1	2	2	2	2	1	0	1	1	1	2	1	2	1	1	1	1	1	1	2	1	1	2	2
YL-10	34.8	DArT_PAV_0717	Framework	TGCAGATAAAGGGTTATGAAAAGTTAGCATATGATCCCGTGATAACAGCTTACAGATCGGAAGAGCGGT	2	1	2	1	2	1	1	1	1	2	1	2	1	1	2	1	1	1	2	1	2	1	2	2	1	2	1	2	1	1	1	2	1	2	1	1	1	1	1	1	2	1	1	2	2
YL-10	37.9	SCAFFOLD183578.7146	Framework	ATTGGTGATTTGTGCTGGATTGTGAGTTTAATCTGGGTTGGTCTTAAGATCTTGGTTCTCTTCTGAGTTTAGCAGCTTCGCTGCAGATGTGAGGCGTGTAA	2	1	0	1	2	1	1	2	1	2	1	2	1	1	2	1	1	1	2	1	2	1	2	2	1	2	1	2	2	1	1	0	1	2	1	1	1	1	1	1	2	1	1	2	2
YL-10	38.5	SCAFFOLD159333.9625	Framework	TCTCACCCAATACCTGTTTCTAAACAAATATGAGGGATTCAATTTTCACATTAAGTTTTTGTATTGAGTCATACGAAAGGTAAATGTTTTACACTTAATGA	2	1	2	1	2	1	1	1	1	2	1	2	1	1	2	1	1	1	2	1	2	1	2	2	1	2	1	2	2	1	1	2	1	2	1	1	1	1	1	1	2	1	1	2	2
YL-10	39.1	DArT_SNP_0981	Framework	TGCAGCGAAGCTGCTAAACTCAGAAGAGAACCAAAATCTTACAGATCGGAAGAGCGGTTCAGCAGGAAT	2	1	2	1	2	1	1	1	1	2	1	2	1	1	2	1	1	1	2	1	2	1	2	2	1	2	0	2	2	1	1	2	1	2	1	1	1	1	1	1	2	1	1	2	2
YL-10	42.7	DArT_SNP_1072	Framework	TGCAGGACCAACTTTTGAAAAACTATGAGATCTAAAACTCAGCTGTCCAATCTGACCAGTAAGAACTCC	2	1	2	1	2	1	1	1	1	2	1	2	1	1	1	1	1	1	2	1	2	1	2	2	1	2	2	2	2	1	1	0	1	2	1	1	1	1	1	1	2	1	1	2	2
YL-10	43.8	DArT_PAV_0776	Framework	TGCAGGCACATAGTTACATTATGGGAAATATGTCAGTACCGAACCAATAAAAATATATTATGTCAATTA	2	1	2	1	1	1	1	1	1	2	1	2	1	1	1	1	1	1	2	0	2	1	2	2	1	2	2	2	2	1	1	2	1	2	1	1	1	1	1	1	2	1	1	2	2
YL-10	44.9	DArT_PAV_0341	Framework	TGCAGAAGAAAGAAAACAAGCCACAAGGAACCAATAATGCTGCAAGGCTACCAAACCTCTGAGCATATA	1	1	2	1	1	1	1	1	1	2	1	2	1	1	1	1	1	1	2	1	2	1	2	2	1	2	2	2	2	1	1	2	1	2	1	1	1	1	1	1	2	1	1	2	2
YL-10	46.1	DArT_PAV_0769	Framework	TGCAGAGCTCCAAGATGGGCTAGTGTAAATCTTGGCATCTTTATATGCATGCAGTGTTCAGGAATTCAT	1	1	2	1	1	0	1	1	1	2	1	2	1	1	1	1	1	1	2	1	2	1	2	2	1	2	2	2	2	0	1	2	1	2	1	1	1	1	1	1	2	1	1	2	2
YL-10	51.5	DArT_PAV_0924	Framework	TGCAGTTATGTCATTTGGAGGTAGGATGACAAAAAAATCCAATCCGTAGTAGGGATAGTAATTGGTCTG	1	1	2	1	1	1	1	1	1	2	1	2	1	1	1	1	1	0	2	1	2	1	2	2	1	2	1	2	2	1	1	2	1	2	1	1	1	1	1	1	2	2	1	2	2
YL-10	54.9	DArT_SNP_1009	Framework	TGCAGAATATTTTGTCTAAATGTTGGCCACTTCTGGTTGCAGGCAATTTATGCTTGTACTTCTCAGTGG	1	1	2	1	1	1	1	1	1	2	1	2	1	1	1	1	1	1	2	1	2	1	1	2	1	2	1	2	2	1	1	2	1	2	1	1	1	1	1	1	2	2	1	2	2
YL-10	59.5	SCAFFOLD56669.8632	Framework		1	1	0	1	1	1	1	0	2	2	1	1	1	1	1	1	1	1	2	1	2	1	2	0	2	2	2	2	2	1	1	0	2	2	1	1	1	1	1	1	2	2	0	2	2
YL-10	69.5	DArT_PAV_0947	Framework	TGCAGTGCCAAGCGTGGCAGAGGCTGGCAGAGGCTGGTAGAGACACAATCTTCTTCGCGTAACACTAAT	2	1	2	1	2	1	1	1	1	2	1	2	1	2	1	1	2	1	2	1	2	2	1	2	2	2	1	2	2	1	1	2	2	2	1	1	1	1	1	1	2	2	1	2	2
YL-10	70.6	DArT_PAV_0193	Framework	TGCAGTGACATTGTTCCATCTTCCGGAGAAAATGATGATAGACAGGTCACTGGTGCAGAATCTTCGCGT	2	1	2	1	2	1	1	1	1	2	1	2	1	2	1	1	0	1	2	1	2	2	1	2	2	2	1	2	2	1	1	2	2	2	1	1	1	1	1	1	2	2	1	2	2
YL-10		DArT_PAV_0039	Redundant	TGCAGAATATTTTGTCTAAATGTTGGCCACTTCTGGTTGCAGGCAATTTATGCTTGTACTTCTCAGTGG	1	1	2	1	1	1	1	1	1	2	1	0	1	1	1	1	1	1	2	1	2	1	1	2	1	2	1	2	0	1	1	2	1	2	1	1	1	1	1	1	2	2	1	2	2
YL-10		DArT_PAV_0090	Redundant	TGCAGCAGTCAGCAATTATTGTGGCAGTTTAGGGTAGAAGGGCTATATGCATGGGAAGTTGTTGAAAAA	2	1	2	1	2	1	1	1	1	2	1	2	1	2	2	1	2	1	2	1	2	2	2	2	1	2	1	0	0	1	1	2	1	2	0	1	1	1	1	1	2	1	1	2	2
YL-10		DArT_PAV_0152	Redundant	TGCAGAGATTGATAAAAGTTATTCAAGTTAGTTCTGGTAGAGATCAAAGTGAATAATAATATTCTTACA	2	1	2	1	2	1	1	1	1	2	1	2	1	2	2	1	2	1	2	1	2	2	2	2	1	0	1	2	0	1	1	2	1	2	1	1	1	1	1	1	2	1	1	2	2
YL-10		DArT_PAV_0219	Redundant	TGCAGCAGCAAGTTCCACCGGCCCTAAACACATAAAAAAAAGTTAGTTTACAGATCGGAAGAGCGGTTC	2	1	2	1	2	1	1	1	1	2	1	2	1	2	2	1	2	1	2	1	2	2	2	2	1	2	1	2	1	0	1	2	1	2	1	1	0	1	1	1	2	1	1	2	2
YL-10		DArT_PAV_0220	Redundant	TGCAGGTATACTCCTCATCAATGACGTCTATTTTCACGATTTTTACATGAGAATCTATATAAATCCAAG	2	1	2	1	2	1	1	1	1	2	1	2	1	2	2	1	2	1	0	1	2	2	2	2	1	0	1	2	2	1	1	2	1	2	1	1	1	1	1	1	2	1	1	2	2
YL-10		DArT_PAV_0241	Redundant	TGCAGGAATCTTATATATCCAATGGCTTCTAATAACACAGAAGCTGTATCAGTCTGCAAAAGTTACAGA	2	1	2	1	2	1	1	1	1	2	1	0	1	1	2	1	2	2	2	1	2	1	2	2	2	2	1	0	1	1	1	2	1	2	1	1	1	1	1	1	0	1	1	2	2
YL-10		DArT_PAV_0308	Redundant	TGCAGAAGATTATCCATTACTGCTAGGTAATTTTCTTTTGTTCCTTGATTTTGAAAGTTGTGATTTTAC	2	1	2	1	2	1	1	1	1	2	1	0	1	2	2	1	2	1	2	1	2	2	2	2	1	2	1	2	2	1	1	2	1	2	1	1	1	1	1	1	2	1	1	2	2
YL-10		DArT_PAV_0320	Redundant	TGCAGAGTTCTTTTTTTTTGTGTGGGTAATACCAAGGGTATCCCTTCACCTTTTTGGGTAAGGAATTAC	2	1	2	1	2	1	1	1	1	2	1	2	1	2	2	1	2	1	2	1	2	2	2	2	1	2	1	1	1	1	1	2	1	2	1	1	1	1	1	1	2	1	1	2	2
YL-10		DArT_PAV_0396	Redundant	TGCAGAAGAAGCAATCTTCCATGGGTATTATCTCATCCTGACACTACATAATTTACAGATCGGAAGAGC	2	1	2	1	2	1	1	1	1	2	1	0	1	2	2	1	2	1	2	1	2	2	2	2	1	2	1	2	1	1	1	2	1	2	1	1	0	1	1	1	2	1	1	2	2
YL-10		DArT_PAV_0400	Redundant	TGCAGAATCGAGGATGAGATTGATAGTTTACTCCACAAAAATGATCAAATTGAACATAAACACACGATT	2	1	2	1	2	1	1	1	1	2	1	2	1	2	2	1	2	1	2	1	2	2	2	2	1	2	1	2	2	1	1	2	1	2	1	1	1	1	1	1	2	1	1	2	2
YL-10		DArT_PAV_0405	Redundant	TGCAGCTTGAATATCACGTGGTGTGCAAGTAACAGGCCTAGGAAACATGTCAACTAATTCTGGAAAATT	2	1	2	1	2	1	1	1	1	2	1	2	1	1	2	1	1	1	2	1	2	1	2	2	2	2	1	0	1	1	1	2	1	2	1	1	1	1	1	1	2	1	1	2	2
YL-10		DArT_PAV_0407	Redundant	TGCAGAGTTCTTTTTTTTTTGTGTGGGTAATACCAAGGGTATCCCTTCACCTTTTTGGGTAAGGAATTA	2	1	2	1	2	1	1	1	1	2	1	0	1	2	2	1	2	1	2	1	2	2	2	2	1	2	1	1	1	1	1	2	1	2	1	1	1	1	1	1	2	1	1	2	2
YL-10		DArT_PAV_0460	Redundant	TGCAGCCAACCCCTACAAATTTGTTCAATCACAAAAAAAGTAGAGGCAGTTGTGTGAACGAGTAACAAC	2	1	2	1	2	1	1	1	1	2	1	2	1	2	2	1	2	1	2	1	2	2	2	2	1	2	1	2	1	1	1	2	1	2	1	1	1	1	1	1	2	1	1	2	2
YL-10		DArT_PAV_0467	Redundant	TGCAGTTAGTATGCTTCCGTGCCTTTGTTTTATATGTCGGTTCCATCTGTGGGCTTATGTATGCTTCTG	2	1	2	1	2	1	1	1	1	2	1	2	1	2	2	1	2	1	2	1	2	2	2	2	1	2	1	2	2	1	1	2	1	2	1	1	1	1	1	1	2	1	1	2	2
YL-10		DArT_PAV_0558	Redundant	TGCAGATAAAGAGTTATGAAAAGTCAACATATGATCCCGTGTTACAGATCGGAAGAGCGGTTCAGCAGG	2	1	2	1	2	1	1	1	1	2	1	2	1	2	2	1	2	1	2	1	2	2	2	2	1	2	1	2	2	1	1	2	1	2	1	1	1	1	1	1	2	1	1	2	2
YL-10		DArT_PAV_0559	Redundant	TGCAGCTATAATATATAATAAAATTGACAGCATACTACTTGGAACCTGTCCCATATTTTCCATGTCCCG	2	1	2	1	2	1	1	1	1	2	1	2	1	2	2	1	2	1	2	1	2	2	2	2	1	2	1	2	2	1	1	2	1	2	1	1	1	1	1	1	2	1	1	2	2
YL-10		DArT_PAV_0596	Redundant	TGCAGAATAAAGGAGACATGAGTGGACAAAAGAAACCACCTATTCCATGCACCATTGCAATAATAAAAG	2	1	2	1	2	1	1	1	1	2	1	2	1	2	2	1	2	1	2	1	2	2	2	2	1	2	1	2	1	1	1	2	1	2	1	1	1	1	1	1	2	1	1	2	2
YL-10		DArT_PAV_0624	Attached	TGCAGGAGAGAGGAGTTTTTGGAGAAGTTGAACAAAACAAAGAAATTACGAAGGTGTCCCTTGCAGACA	2	1	2	1	2	1	0	1	1	2	1	2	1	2	2	1	2	1	2	1	2	2	2	2	1	2	1	2	1	1	1	2	1	2	1	1	1	1	0	1	2	1	1	2	2
YL-10		DArT_PAV_0627	Redundant	TGCAGAGGAACCTAGATAATGTAAAACTTCTACTCTTTTCTTGCATGATTTCATTCTGAAAGTGTTGAT	2	1	2	1	2	1	1	1	0	2	0	2	1	2	2	1	2	0	2	1	2	2	2	2	1	2	1	2	1	1	1	2	1	2	1	1	0	1	1	1	2	1	1	2	2
YL-10		DArT_PAV_0665	Attached	TGCAGTATTTGCCTCTAGCACTTTCCATATTTTAGATTTCTGTGAAGCAGGGAAGTTATGAAGTAATAT	2	1	2	1	2	1	1	1	1	2	0	2	1	2	2	1	2	0	2	1	2	2	2	2	1	2	1	2	2	1	1	2	1	2	1	1	1	1	1	1	2	1	1	2	2
YL-10		DArT_PAV_0676	Redundant	TGCAGAATAAATCATCATAGAAGCTTGAGTGAACATTATGAACCACAATTACAGATCGGAAGAGCGGTT	1	1	2	1	1	1	1	1	1	2	1	2	1	1	1	1	1	1	2	1	2	1	2	2	1	2	2	2	2	1	1	2	1	2	1	1	0	0	1	1	2	1	1	2	2
YL-10		DArT_PAV_0716	Redundant	TGCAGAAGATTATCCATTACTGCTAGGTAATTTTCTTTTGTTCCTTGATTTTGAAAGTTGTGATTTACT	2	1	2	1	2	1	1	1	1	2	0	2	1	2	2	1	2	1	2	1	2	2	2	2	1	2	1	2	2	1	1	2	1	2	1	0	1	1	1	1	2	1	1	2	2
YL-10		DArT_PAV_0728	Redundant	TGCAGTGACTATTTAGGAAAAAGTCAGAAACTGGGAGCTTTTAGTGTATGTGAAGACTTTTTAGGGCAT	2	1	2	1	1	1	1	1	1	2	1	2	0	1	1	1	1	0	2	1	2	1	2	2	1	2	2	2	2	1	1	2	1	2	0	1	1	1	1	1	2	1	1	2	2
YL-10		DArT_PAV_0758	Redundant	TGCAGAAGAAGCAATCTTCCATGGGTATTATCTCATCGTGACACTGCATAATTTACAGATCGGAAGAGC	2	1	2	1	2	1	1	1	1	2	1	2	1	2	2	1	2	1	2	1	2	2	2	2	1	2	1	2	0	1	1	2	1	2	1	1	1	1	1	1	2	1	1	2	2
YL-10		DArT_PAV_0808	Redundant	TGCAGTTAGTATTGCGAGAAAGTTAGTATGCTTCCGTGCCTTTGTTTTATATGTCGGTTCCATCTGTGG	2	1	2	1	2	1	1	1	1	2	1	2	1	2	2	1	2	1	2	1	2	2	2	2	1	2	1	2	2	1	1	2	1	2	1	1	1	1	1	1	2	0	0	2	2
YL-10		DArT_PAV_0813	Redundant	TGCAGAAAAGGTCAAACTTACGCATGTTTTGAACATGTATTGTTGTCCAGCTATATTGCATATATTTGT	2	1	2	0	2	1	1	1	1	2	0	2	1	2	2	1	2	1	2	1	2	2	2	2	1	2	0	2	2	1	1	2	1	2	1	1	1	1	1	1	2	1	1	2	2
YL-10		DArT_PAV_0821	Redundant	TGCAGAATATTTTGTCTAAATGTTGGCCACTTCTGGTTTCAGGCAATTTATGCTTGTACTTCTTAGTGG	1	1	2	1	1	1	0	1	1	2	1	2	1	1	1	1	1	1	2	1	2	1	1	2	1	2	0	2	2	1	1	2	1	2	1	1	1	1	1	1	2	2	1	2	2
YL-10		DArT_SNP_0046	Redundant	TGCAGCTTGAATATCACGTGGGGTGCAAGTAACAGGCCTAGGAAACATGCCAACTAATTCTGGAAAATT	2	1	2	1	2	1	1	1	1	2	1	2	1	1	2	1	1	1	2	1	2	1	2	2	2	2	1	0	1	1	1	0	1	2	1	1	1	1	1	1	2	1	1	2	2
YL-10		DArT_SNP_0077	Redundant	TGCAGTGAAATATGTTACGCATCTTATGATTTAGCTCTTATCAACATTCTACTTTTTTGTGGTTGTTAG	2	1	2	1	2	1	1	1	1	2	1	2	1	2	2	1	2	1	2	1	2	2	2	2	1	2	1	2	1	1	1	2	1	2	1	1	1	1	1	1	2	1	1	0	2
YL-10		DArT_SNP_0081	Redundant	TGCAGAGTTCTTTTTTTGTGTGTGGGTAATACCAAGGGTATCCCTTCACCTTTTTTGGTAAGGAATTAC	2	1	2	1	2	1	1	1	1	2	1	2	0	2	2	1	2	1	2	1	2	2	2	2	1	2	1	1	1	1	1	2	1	2	1	1	1	1	1	1	2	1	1	2	2
YL-10		DArT_SNP_0128	Redundant	TGCAGAAGAAGCAATCTTCCATGGGTATTATCTCATCGTGACACTGCATAATTTACAGATCGGAAGAGC	2	1	2	1	2	1	1	1	1	2	1	2	1	2	2	1	2	1	2	1	2	2	2	2	1	2	1	2	1	1	1	2	1	2	1	1	1	1	1	1	2	1	1	2	2
YL-10		DArT_SNP_0132	Redundant	TGCAGTTGAGTGATGAAATGGGGTTTCGGGGATTGAGGGAATGGTTGTTGGTGTTGAAGGGTGAGTGTA	2	1	2	1	2	1	1	1	1	2	1	2	1	2	2	1	2	1	0	1	2	2	2	2	1	2	1	2	0	1	1	2	1	2	1	1	1	1	1	1	2	1	1	2	2
YL-10		DArT_SNP_0133	Redundant	TGCAGACATTTGTTATCAATGCGGCAACCATTGCAGCCGTGATATTGTTTCGGCGACTCCCAAAACCTT	2	1	2	1	2	1	1	1	1	2	1	2	1	2	2	1	2	1	2	1	2	2	2	2	1	2	1	2	2	1	1	2	1	2	1	1	1	1	1	1	2	1	1	2	2
YL-10		DArT_SNP_0136	Redundant	TGCAGCTGAAGACTGCTTTTCAGGTTGGCTTTTCTGAGTGTCCATGCTCTACAAGAGTCCAATATATGA	2	1	2	1	2	1	1	1	1	2	1	2	0	2	2	1	2	1	2	1	2	2	2	2	1	2	1	2	1	1	1	2	1	2	1	1	1	1	1	1	2	1	1	2	2
YL-10		DArT_SNP_0141	Redundant	TGCAGCGACATCCGTCGCGTCTTGCTCCTGTTGTTGAGAATGCTCTGGTTTATCCATGATCAGTTACTG	2	1	2	1	2	1	1	1	1	2	1	2	0	2	2	1	2	1	2	1	2	2	2	2	1	2	1	2	2	1	1	2	1	2	1	1	1	1	1	1	2	1	1	2	2
YL-10		DArT_SNP_0146	Redundant	TGCAGACCAGAATAAATGCCCCGACCCACATCTCGAGGGGATAAAATTTTGCAGGCCAATCTTACAGAT	2	1	2	1	2	1	1	1	1	2	1	2	1	2	2	1	2	1	2	1	2	2	2	2	1	2	1	2	2	1	1	2	1	2	1	1	1	1	1	1	2	1	1	2	2
YL-10		DArT_SNP_0158	Redundant	TGCAGAACATTTCTTTCAAAATAAACAAACTAAACGAGTCCACTAACATCAGGGCCTAAATGAGGTTGT	2	1	2	1	2	1	1	1	1	2	1	2	1	2	2	1	2	1	2	1	2	2	2	2	1	2	0	2	2	1	1	2	1	2	1	1	1	1	1	1	2	1	1	2	2
YL-10		DArT_SNP_0160	Redundant	TGCAGCTTTATATTCGTTCAGATCGCAGTCTGAGAGGCTTCAGGCACTACAACAATTTACAGATCGGAA	2	1	2	1	2	1	1	1	1	2	1	2	1	2	2	1	2	1	2	1	2	2	2	2	1	2	1	2	2	1	1	0	1	2	1	1	1	1	1	1	2	1	1	2	2
YL-10		DArT_SNP_0161	Redundant	TGCAGCTACCCCGTCTGCTATGACCTCGTGTCGAAAGAAGAAGAGCGAGGAAGCCACATTCTTGGAGGA	2	1	2	1	2	1	1	1	1	2	1	2	1	2	2	1	2	1	2	1	2	2	2	2	1	2	1	2	1	1	1	2	1	2	1	1	1	1	1	1	2	1	1	2	2
YL-10		DArT_SNP_0165	Redundant	TGCAGCAACAACAGTTATAGTCATGCAATAATTGGAATATCATGAATGATTAGAAAAATCAGTAATAAA	2	1	2	1	2	1	1	1	1	2	1	2	1	2	2	1	2	1	2	1	2	2	2	2	1	2	1	2	2	1	1	2	1	2	1	1	1	1	1	1	2	1	1	2	2
YL-10		DArT_SNP_0197	Redundant	TGCAGAAGGAGCGACAACGGGCGAGAGACGACAGCGTGATTATGTTATAAAGCAGGAATGGTTTTGACG	2	1	2	1	2	1	1	1	1	2	0	2	0	2	2	1	2	1	2	1	2	2	2	2	1	2	1	2	2	1	1	2	1	2	1	1	1	1	1	1	2	1	1	2	2
YL-10		DArT_SNP_0297	Attached	TGCAGTACAATCAGAAACTTGCTATCCATTGTCTTGATCAGAAAGAGTCTACGATCCTTTAGAAATATG	2	1	2	0	2	0	0	1	0	2	0	2	0	2	2	1	2	0	2	1	2	2	2	2	1	0	0	0	2	0	1	2	1	2	1	1	1	0	1	1	2	1	1	2	2
YL-10		DArT_SNP_0510	Redundant	TGCAGCATGCGCTTCTCATACAAATAATTGCATCTAACGAGGTGTTTGATTTTGTAGCTTGCTCATCTT	2	1	2	1	2	1	1	1	1	2	1	2	1	2	1	1	2	1	2	1	2	2	1	2	2	2	1	2	2	1	1	2	2	2	1	1	1	1	1	1	2	2	1	2	2
YL-10		DArT_SNP_0869	Redundant	TGCAGACTGTAAATAGGAAGTTGACGGCAATGAACAAACTGCTGATGGAGGAGAATGACAGGTTGCAGA	2	1	2	1	2	1	1	1	1	2	1	2	1	1	2	1	1	1	2	1	2	1	2	2	2	2	0	1	0	1	1	2	1	2	1	1	1	1	1	1	2	1	1	2	2
YL-10		DArT_SNP_0871	Redundant	TGCAGCATACATTGCTCCTATAACCATGGTCAAGTCAGTTGAGCTCTCCCTACACACAGATAATAAGAA	2	1	2	1	2	1	1	1	1	2	1	2	1	1	2	1	1	1	2	1	2	1	2	2	2	2	1	0	1	1	1	2	1	2	1	1	1	1	1	1	2	1	1	2	2
YL-10		DArT_SNP_0893	Redundant	TGCAGCCCTTTCATTCTGATACAATTTATCTATATGGGTTTTGTCTGAACAACCAAGATGAGCATAGAT	2	1	2	1	2	1	1	1	1	2	1	2	1	1	2	1	1	1	2	1	2	1	2	2	2	2	1	0	1	1	1	0	1	2	1	1	1	1	1	1	2	1	1	2	2
YL-10		DArT_SNP_0932	Redundant	TGCAGAAAGTTACTACTAATTGTTTACTTCTGGATTCATTGTTCATGTTTCTACTGTGTTACTTGTATC	2	1	2	1	2	1	1	1	1	2	1	2	1	2	2	1	2	1	2	1	2	2	2	2	1	2	1	2	2	1	1	0	1	2	1	1	1	1	1	1	2	1	1	2	2
YL-10		DArT_SNP_0946	Redundant	TGCAGCTCTGTTGGGTTTTGTCCTTTCTTTGATTTGTATAGATATCCTGCATCTGTCACTGTTTTGAAT	2	1	2	1	2	1	1	1	1	2	1	2	1	2	2	1	2	1	2	1	2	2	2	2	1	2	1	2	1	1	1	2	1	2	1	1	1	1	1	1	2	1	1	2	2
YL-10		DArT_SNP_0947	Redundant	TGCAGATAATGCATTATCTCTGGATGGCACGTCTTTCATGTCTCGGATTCTTACAGATCGGAAGAGCGG	2	1	2	1	2	1	1	1	1	2	1	2	1	2	2	0	2	1	2	1	2	2	2	2	1	2	1	2	1	1	1	2	1	2	1	1	1	1	1	1	2	1	1	2	2
YL-10		DArT_SNP_0948	Redundant	TGCAGTTGAGTTTCGGCGCATAGTTGGCATGTGCCCAGAGATACTGACCACAAAGGTCTCAGAGGTCAT	2	1	2	1	2	1	1	1	1	2	1	2	1	2	2	1	2	1	2	1	2	2	2	2	1	2	1	2	2	1	1	2	1	2	1	1	1	1	1	1	2	1	1	2	2
YL-10		DArT_SNP_0949	Redundant	TGCAGTGCAAAAAACAGTTGAATTCTAAGAGGAATAGTTTCTAAAAATTTTAGCCAAAGGCGATTACAG	2	1	2	1	2	1	1	1	1	2	1	2	1	2	2	1	2	1	2	1	2	2	2	2	1	2	1	2	1	1	1	2	1	2	1	1	1	1	1	1	2	1	1	2	2
YL-10		DArT_SNP_0957	Redundant	TGCAGATCTCGTCCGCAGGTACACATATGTCTGATGTTTTTTACATGTTTTGTCTATATTGGTGAAGTT	2	1	2	1	2	1	1	1	1	2	1	2	1	2	2	1	2	1	2	1	2	2	2	2	1	2	1	2	1	1	1	2	1	2	1	1	1	1	1	1	2	1	1	2	2
YL-10		DArT_SNP_0960	Redundant	TGCAGCCAAGGGTTTGATGCATAGCCGTGTCCACAAAACCTAGACTTCCCAATACTTCAAAAAAACGTT	2	1	2	1	2	1	1	1	1	2	1	2	1	2	2	1	2	1	2	1	2	2	2	2	1	2	1	2	1	1	1	2	1	2	1	1	1	1	1	1	2	1	1	2	2
YL-10		DArT_SNP_0966	Redundant	TGCAGTAGGAATTCGCAATGTGTGTCATGCTGAGCTGATTTGTCATTTTGAGACAGAAATCCTTGAACG	2	1	2	1	2	1	1	1	1	2	1	2	1	2	2	1	2	1	2	1	2	2	2	2	1	2	1	2	2	1	1	2	1	2	1	1	1	1	1	1	2	1	1	2	2
YL-10		DArT_SNP_0974	Redundant	TGCAGCCCCAAGGTTGCCATCACTGATGCAAAAACTATGATACCCTGCATAGAAATTTGGTTAGTAAGA	2	1	2	1	2	1	1	1	1	2	1	2	0	2	2	1	2	1	2	1	2	2	2	2	1	2	1	2	2	1	1	2	1	2	1	1	1	1	1	1	2	1	1	2	2
YL-10		DArT_SNP_0976	Redundant	TGCAGTTACACAACTAACAGTCCCAGTAAAAAGGGGGGATAAGAGGAAGAGGAATACAGTGAGTTTTTA	2	1	2	1	2	1	1	1	1	2	1	2	0	2	2	1	2	1	2	1	2	2	2	2	1	2	1	2	2	1	1	0	1	2	1	1	1	1	1	1	2	1	1	2	2
YL-10		DArT_SNP_0978	Redundant	TGCAGCGTGTAGAACTGATATAGGCAACCGTTTATTTTTTACAGATCGGAAGAGCGGTTCAGCAGGAAT	2	1	2	1	2	0	1	1	1	2	1	2	1	2	2	1	2	0	2	1	2	2	2	2	1	2	1	2	2	1	1	2	1	2	1	1	1	1	1	1	2	1	1	2	2
YL-10		DArT_SNP_0980	Redundant	TGCAGTATTTGCCTCTGGCACTTTCCATATTTTAGATTTTTGTGAAGCAGGGAAGTTATGAAGTAATAT	2	1	2	1	2	1	1	1	1	2	1	2	1	2	2	1	2	1	2	1	2	2	2	2	1	2	1	2	2	1	1	2	1	2	1	1	1	1	1	1	2	1	1	2	2
YL-10		DArT_SNP_0987	Redundant	TGCAGTACCCAAAGATATTCCTATGATAACTGAATGGACCACAATTCCGATCTCCAACACCTATATACA	2	1	2	1	2	1	1	1	1	2	1	2	0	2	2	1	2	1	2	1	2	2	2	2	1	2	1	2	2	1	1	2	1	2	1	1	1	1	1	1	2	1	1	2	2
YL-10		DArT_SNP_0989	Redundant	TGCAGTCAAAAGAATATCAAACAAGTACCAAATCAATGTTAGTGTTTAGAACCAAACTAATCACTCATC	2	1	2	1	2	1	1	1	1	2	1	2	1	2	2	1	2	1	2	1	2	2	2	2	1	2	1	2	2	1	1	2	1	2	1	1	1	1	1	1	2	1	1	2	2
YL-10		DArT_SNP_0992	Redundant	TGCAGTGCAAAATGCATATCTTTGTGCAATCATTAGGTATCCTGTCCGAACCGGGAACATCCACAGGTA	2	1	2	1	2	1	1	1	1	2	1	2	1	2	2	1	2	1	2	1	2	2	2	2	1	2	1	2	2	1	1	2	1	2	1	1	1	1	1	1	2	1	1	2	2
YL-10		DArT_SNP_0995	Redundant	TGCAGGATTTCTAGCATCAGGGTTATTGCATTTTCAATTATCTTATGGTAAGAGTAAGGCTGCTGCTTA	2	1	2	1	2	1	1	1	1	2	1	2	1	2	2	1	2	0	2	1	2	2	2	2	1	2	1	2	1	1	1	2	1	2	1	1	1	1	1	1	2	1	1	2	2
YL-10		DArT_SNP_1004	Redundant	TGCAGTAACGTAACAATGTATAAATTTTTTACATAGTAATTACAGATCGGAAGAGCGGTTCAGCAGGAA	2	1	2	1	2	1	1	1	1	2	1	0	0	2	2	1	2	0	2	1	2	2	2	2	1	2	1	2	2	1	1	2	1	2	1	1	0	1	1	1	2	1	1	2	2
YL-10		SCAFFOLD306829.13733	Redundant	TGCATTGCAGCCGCAACTTAAATCACTGCTTCCATGTTAACCAACATTAAAATCATATGGTGTACCATAGTTTGTGCTATAATTTTTAAAATTTCTATATA	2	1	2	1	2	1	1	1	1	2	1	2	1	1	2	1	2	2	2	1	2	1	2	2	2	2	1	0	1	1	1	2	1	2	1	1	1	1	1	1	2	1	1	2	2
YL-10		SCAFFOLD306829.13909	Redundant	CAATATCATACTTTCATTTCTTGGCACCCTAACACCCAAAGGTTTTATACCTGGGTCCAATAAGTTAAGGTTTTGGGAGTCTCCGAAACCGTATCAATGAC	2	1	2	1	2	1	1	1	1	2	1	2	1	1	2	1	2	2	2	1	2	1	2	2	2	2	1	0	1	1	1	2	1	2	1	1	1	1	1	1	2	1	1	2	2
YL-10		SCAFFOLD306829.1739	Redundant	NACAAGGAGATACTATATTCTCATTATCATATCATATGAAATCAAAACACTAATGCCAATTGTGTAATTACCAAATACATCTCCCTTGAAGTAACTAGTAC	2	1	2	1	2	1	1	1	1	2	1	2	1	1	2	1	2	2	2	1	2	1	2	2	2	2	1	1	1	1	1	2	1	2	1	1	1	1	1	1	2	1	1	2	2
YL-10		SCAFFOLD306829.5509	Redundant	ACCCAAAATAGTCTAAAAGATGAGAACATATAGATTACACTATGCTAACTGTAACACCTCAGCCTTGACATGTTATCCACGACGAATCCATTGAGCGTGTC	2	1	2	1	2	1	1	1	1	2	1	2	1	1	2	1	2	2	2	1	2	1	2	2	2	2	1	0	1	1	1	2	1	2	1	1	1	1	1	1	2	1	0	2	2
YL-11	0	DArT_PAV_0772	Framework	TGCAGATGAAACAGTGGCCGAGCCTGCCCCTGAAATTGTTGGAGCTTGAACTTGTTGAAAATGCAGTTA	1	2	1	2	2	1	2	1	2	2	0	2	2	2	2	2	1	2	2	0	2	2	2	1	2	1	2	2	1	2	1	1	2	2	0	1	1	1	2	2	2	2	1	1	1
YL-11	1.2	DArT_PAV_0426	Framework	TGCAGATGAAACATTGGCCGAGCCAGCCCCTGAAATTGTTGGAGCTTGAACTTGTTGAAAATGCAGTTA	1	2	1	2	2	1	2	1	2	2	1	2	1	2	2	2	1	0	2	2	2	2	2	1	2	1	0	2	1	2	1	1	2	2	1	1	1	1	2	2	2	2	1	1	1
YL-11	3.5	DArT_PAV_0031	Framework	TGCAGAAGAGAAGAAGCTAGGTGCTGAACGCTCCACAGAATTACAGATCGGAAGAGCGGTTCAGCAGGA	1	2	1	2	2	1	2	1	2	2	1	2	1	2	2	2	1	2	2	0	2	2	2	1	2	1	2	2	1	2	1	1	2	1	1	1	1	1	0	2	2	2	1	1	1
YL-11	6.4	DArT_SNP_1040	Framework	TGCAGCATTCAGCAGTTGGTGAAGTAGCACCATTGGCCATGCTATTTGTGAGGAAACTAGAACAAGGGG	1	2	1	2	2	1	1	1	2	2	1	2	1	2	2	2	1	2	2	0	2	2	2	1	2	1	2	2	1	2	1	1	1	2	1	1	1	1	2	2	2	2	1	1	1
YL-11	18	DArT_PAV_0155	Framework	TGCAGTGGTGGCCGTGATGGCGGCCATTATAAAGTCTCCTCAAGAGGGTAGACATATGTTGTCTCATAT	1	1	2	0	2	2	1	1	2	0	1	1	1	2	2	2	1	0	2	0	1	2	2	1	2	1	1	2	1	2	1	2	1	2	1	1	1	1	2	2	2	1	1	1	1
YL-11	19.2	DArT_PAV_0401	Framework	TGCAGCCACCACCACCATGACCATAATGATAGTCTTGAGCTAGAGAACAAGGCTAAAGGGTGAATGAAA	1	1	2	2	2	2	1	1	2	2	1	1	1	2	2	2	1	2	2	0	1	2	2	1	2	1	1	2	2	2	1	2	1	2	1	1	1	1	2	2	2	1	1	1	1
YL-11	22	SCAFFOLD57968.8551	Framework	GCATCGTTCGATACATGTAATCGACCACACCTAGTGGGATAAAGGCTTGGCTGTTGTTGTAACTTGTTAATGGCTATTTTTTAGAAGACGTGTTCGTCCAT	1	1	2	2	2	2	1	1	2	2	1	1	1	2	2	2	1	2	2	1	1	2	2	1	2	1	1	2	2	2	1	2	1	2	1	1	1	1	1	2	2	1	1	1	1
YL-11	22.5	DArT_SNP_0912	Framework	TGCAGAGAAGCAAAAAAAAAACAGAGCTCAGTTTTAGTGTTATTATAATTACTTGATCCTGTTCATCAA	1	1	2	2	2	2	1	2	2	2	1	1	1	2	2	2	1	2	2	0	1	2	2	1	2	1	1	2	2	2	1	2	1	2	0	1	1	1	1	2	2	1	1	1	1
YL-11	25.4	SCAFFOLD278197.5557	Framework	CCTTCTCCGTCATTGTTCTTTTCACTCTCTCAGGCTTCCCTGCTTCCTCGTGCAACAACCACCGATGAATTATCGATTCCATACTCCTTGCTTTATCCTCA	1	1	2	2	2	2	1	2	2	2	1	1	1	2	2	2	1	2	2	0	2	2	2	1	2	1	1	2	2	2	1	2	1	2	1	1	1	1	1	1	2	1	2	1	1
YL-11	26.5	SCAFFOLD230490.3222	Framework	CTAAAGTTTAGCCTCAGATGAAATGATATACCCAGAAGGCAAGCAAGGGGATGGGGGTGTGGGGGGAGCACATATATGGTCACAAAGATGCCAAANNNNNN	1	2	0	2	2	2	1	2	2	2	1	1	1	2	2	2	1	2	2	2	2	2	2	1	2	1	1	2	2	2	1	2	1	2	1	1	1	1	1	1	2	1	2	1	1
YL-11	35.5	DArT_PAV_0871	Framework	TGCAGTCTCGTCTTTATGCTGATTTGGTAGGATGTATTGCATAATGCCATTTACAGATCGGAAGAGCGG	1	2	2	2	2	2	1	2	1	1	1	2	1	2	2	2	1	2	2	1	2	2	2	1	2	1	2	2	2	2	1	2	1	2	2	1	2	1	0	2	2	1	2	1	1
YL-11	36.1	DArT_SNP_0143	Framework	TGCAGTTCATCGGAGCAAAAGGTACATCTGCATAAAGCGTGTGAGCTTTTCTATAGGCTATTCAAAAGC	1	2	2	2	2	2	1	2	1	1	0	2	1	2	2	2	1	2	2	1	2	2	2	1	2	1	2	2	2	2	1	2	1	2	2	1	2	2	1	2	2	1	2	1	1
YL-11	45.6	DArT_PAV_0005	Framework	TGCAGCACGTTGAGAATAACTATGACTAGGTACATCCATTTTGGGCAGGAAAAAGATAATGTGAATTAC	1	2	2	1	1	2	1	2	1	1	0	2	1	2	2	2	1	0	2	1	1	2	0	1	1	1	2	2	0	2	1	2	1	2	2	1	1	2	1	2	2	2	2	1	1
YL-11	47.9	SCAFFOLD123944.11237	Framework	TCTTGTGCGAGCCGGAACATCCACAGATATATGGAGATAACTCTCCCAACGGACATTTTTTCTATCTACATGGATCGAACCCGAGTCCTTGCTTAAGGAGA	1	2	2	1	1	2	1	0	1	1	2	2	1	2	2	2	1	2	2	1	1	2	2	1	1	1	2	1	2	2	1	2	1	2	2	1	1	2	1	2	2	2	2	1	1
YL-11	50.2	DArT_PAV_0315	Framework	TGCAGGTCAACATGCTGTATTGGGAAGATAACCAAAGAAGTATATTTGTAATCATATGTTTTACTTGAT	1	2	2	1	1	2	1	2	1	1	2	2	1	2	2	2	1	1	2	1	1	2	2	1	1	1	2	0	2	2	1	2	1	2	2	1	1	2	1	2	2	2	2	1	1
YL-11	53.7	DArT_SNP_0908	Framework	TGCAGCAGAGCCTGAGTTGCAAAGCTTCCTTGCTGTGACAAAATGTTGAGGCTCGAGGGATACCATGCT	1	2	2	1	1	2	1	2	1	1	2	1	1	2	2	2	1	2	2	1	1	2	2	1	1	1	2	0	2	2	1	2	1	2	2	1	1	2	1	2	2	2	2	1	1
YL-11	55.3	DArT_SNP_0241	Framework	TGCAGGTAGAGCGGAATTTTCAAGAATTGAGTACTCTCTGATATCTATTTGAGGGCCAAACTCTTCCTC	1	2	2	1	1	2	1	2	1	1	2	1	1	2	2	2	1	2	2	1	1	2	2	1	1	1	2	0	2	2	1	2	1	2	2	1	1	2	1	1	2	2	2	1	1
YL-11	58.7	SCAFFOLD182895.9560	Framework	GCCATTGTAGTGAATGAAGAGAGGAAAACACCAGCAAGGGCTCCAATTGCGTGTGGGTATTTGAAGATGGAAAAAGGGTGGAGTTTCGAAGCGAAAGAAAT	1	2	2	1	1	2	1	2	1	1	2	1	1	2	1	2	1	2	2	2	1	2	2	1	1	1	2	0	2	2	1	1	1	2	2	1	1	2	1	1	2	2	2	1	1
YL-11	59.2	DArT_SNP_0272	Framework	TGCAGCAACTTCAAAATATGTTGCAAATTATGAACAACTCATTTTTTACAGATCGGAAGAGCGGTTCAG	1	2	2	1	1	2	1	2	1	1	2	1	1	2	1	2	1	2	2	2	1	2	2	1	1	1	2	0	2	2	1	1	1	2	2	1	1	2	1	1	2	2	2	1	1
YL-11	63.8	DArT_PAV_0301	Framework	TGCAGGCTCACTCATGTGGTTCTTGATGGTGATTGGGCTCATAAGCACTCGGGGAAAAAACTTTCCATT	1	2	2	1	1	2	2	2	1	1	2	1	2	2	1	2	1	2	2	2	1	2	2	1	1	1	2	0	2	2	1	1	2	2	2	1	1	2	2	2	2	2	2	1	2
YL-11	64.9	DArT_SNP_1300	Framework	TGCAGAATTCTATATACCATACCCTCATCCTAAGCTCTGTAACAACTTATACGTGAATGATGACAAAGA	1	2	2	1	1	2	2	2	1	1	2	1	0	2	1	2	1	2	2	2	1	2	2	1	1	1	2	0	0	2	1	1	2	2	2	1	1	2	2	2	2	0	1	1	2
YL-11	68.7	SCAFFOLD92240.817	Framework	ACATGATTTTCCCTGCCACTTTGCACTGCTCACTTTTTGTTTGGTTGCCACACAGCAAGTATACATGTACTTCCGTGGCAGTGGTAAGGCTGCCGAGATGA	1	2	2	1	1	2	2	2	1	1	2	1	2	2	1	2	1	1	2	2	1	1	2	1	0	1	2	0	2	2	1	1	2	2	2	1	1	2	2	2	2	2	1	1	2
YL-11	73.4	DArT_SNP_0326	Framework	TGCAGCAGTGTTAGTAATAGTTGTTGAATCGTGATACAAAATGGGTGGATCGGTGAAAGATGTGAAGTC	1	2	2	1	1	2	1	2	1	1	2	1	1	2	1	2	1	1	2	2	1	1	2	1	1	1	2	0	2	2	1	1	1	2	2	1	1	2	1	1	2	2	1	1	1
YL-11	74	SCAFFOLD86215.5195	Framework	AGTTACAGGGAGTGAGTACCTTTCAAGGCCTGCAGAGAAGTGGCTTTCTCCTTGGAGAATTTCTCATGAAGTGCTTGAAACTTAGCAGTTTCGTTCTTCAA	1	2	2	1	1	2	1	2	1	1	2	1	1	2	1	2	1	1	2	2	1	1	2	1	1	1	2	0	2	2	1	1	1	2	2	1	1	2	1	1	2	2	1	1	1
YL-11	77.9	DArT_PAV_0968	Framework	TGCAGTTCTTGTGATCCAGCACCCTTGTGGGAAGATAGATAGGTTGTATTGGCCAGTCACTGCAAGTAA	1	2	2	1	1	2	1	2	1	1	2	1	2	2	1	2	1	2	2	2	1	1	2	1	1	1	2	1	2	2	1	1	1	2	2	1	1	2	1	1	2	2	1	2	1
YL-11	79	SCAFFOLD26718.5159	Framework	AGCACCCTTGTGGGAAGATAGATAGGTTGTATTGGCCAGTCACTGCAAGTGAAGTAATGAAGACCAATCCAGGTCATTATGTGTCTTTGATTATACCATTG	1	2	2	1	1	2	1	2	1	1	2	1	1	2	1	2	1	2	2	2	1	1	2	1	1	1	2	0	2	2	1	1	1	2	2	1	1	2	1	1	2	2	1	1	1
YL-11	79.5	SCAFFOLD131530.1521	Framework	TCTTGACAGAATGAGGGATTGAAACACGTTGAATCAGAAAAATTAAGGTCCGACTATGTTAAACCCAATTAAATCGAAATAACTCAAATAATGAACTAGAT	1	2	2	1	1	2	1	2	1	1	2	1	1	2	1	2	1	2	2	2	1	2	2	1	1	1	2	0	2	2	1	1	1	2	2	1	1	2	1	1	2	2	1	1	1
YL-11	87.4	SCAFFOLD303226.7671	Framework	TTTGTTTCAGGCTTGTATTGTTGAAAATAAGCAGGGACGGACATACCGAGAAACAATGAAACACCAACTATTGTTATGTTCCTGAAGCTGGCTGATTGAGC	1	2	2	2	1	2	1	2	2	2	2	1	1	2	1	2	1	2	2	2	2	2	2	1	1	1	2	0	2	2	1	1	1	2	2	1	1	2	1	1	2	2	1	1	1
YL-11	88.5	DArT_SNP_0364	Framework	TGCAGATGAATAAGAAGTTGCAGCAGTTGAGAGCACCAAAGAAAAAGCAGCTTACAGATCGGAAGAGCG	1	2	2	2	1	2	1	2	2	2	2	1	1	2	1	2	1	2	2	2	2	2	2	1	1	1	2	0	2	2	1	1	1	2	2	1	1	2	1	1	2	2	2	1	1
YL-11	94.5	SCAFFOLD151109.20169	Framework	ACCAAAGCTTCAATTGCTTCTATGTCACCTGTAACATCTCTGAACGATCCGTCGCTCTTTTTCATTTTACCATTAGTTAGTCCTGTCGGCTGCTCAATATT	1	2	2	2	1	2	1	2	2	2	2	1	1	2	1	2	1	1	2	2	2	1	2	1	1	1	2	1	2	2	1	1	1	2	2	1	1	2	1	1	2	2	1	1	1
YL-11	96.1	SCAFFOLD54668.5414	Framework	CAATCCGAACAAAGATTGCAGTCTTCTGTTAATGGTGATAAGCCTAATGACGACGGCTACAACTGGAGGAAGTATGGGCAGAAACAGGTAAAAGGTAGTGA	1	2	2	2	1	2	1	2	2	2	2	1	1	2	1	2	1	1	2	2	2	1	2	1	1	1	2	1	2	2	1	1	1	2	2	1	1	2	1	1	2	2	1	1	1
YL-11	97.8	SCAFFOLD179335.5778	Framework	TAACGAAACACAATGATGTGAATGGCAGGATAACAAGTTGAAAGAAACAAATCTAGATTCAAGGCTTGCNNNNNNNNNNNNNNNNNNNNNNNNNNNNNNNN	1	2	0	2	1	1	1	0	2	2	2	1	1	2	1	2	1	1	2	2	2	1	2	1	1	1	2	1	2	1	1	0	1	2	2	1	1	2	1	1	2	2	1	1	1
YL-11	98.4	DArT_PAV_0145	Framework	TGCAGCAGCCAAATTGAGATCAGCGGCCCTTGCCCTTACCTACAAAATCAATACCTTCAAGTAAAAAAA	1	2	2	2	1	1	1	2	2	2	2	1	1	2	1	2	1	1	2	2	2	1	2	1	1	1	1	1	0	1	1	1	1	2	2	1	1	2	1	1	2	2	1	1	1
YL-11	110.3	DArT_PAV_0923	Framework	TGCAGAAGTTATCAACAAATTCATGTCCCACTTTATATCACATACCAATTAGAAATATTCATTTACAGA	1	2	2	2	2	1	1	2	2	2	2	1	2	2	1	2	1	1	2	2	2	1	2	1	1	1	1	2	2	1	1	1	1	2	2	1	1	1	1	1	2	1	2	1	1
YL-11	110.8	DArT_SNP_0189	Framework	TGCAGAAAAAGTTAGAGGTAGTTAGTTCTTCTTTGTGTCTTATTTTATTTTGTTTCTACTAACTCATGA	1	2	2	2	2	1	1	2	2	2	2	1	2	2	1	2	1	1	2	2	2	1	2	1	1	1	1	2	2	1	1	1	1	2	2	1	1	1	1	1	2	1	2	1	1
YL-11	120.2	SCAFFOLD14505.3581	Framework	GCTGATAACATCTCTAAACTGACTCCTATTGGGTCTTCGTATAGGAGAACGTCATCCTTTCAAATGAGATCCGTGTCCTCCAGCACAGTTTTGAAGAGCGC	1	2	2	1	1	1	1	2	1	1	2	1	1	2	1	2	1	1	2	2	1	1	2	1	1	1	1	2	2	1	1	1	1	2	2	1	1	1	1	1	2	1	2	1	1
YL-11	121.3	SCAFFOLD83664.7835	Framework	GTGTGCAGGAAGTGGCAAAGCTGCTCTTGAAATGCTTCAATTTCCTCACACTTTTGATGCTTGCTTCATGGACATTCAAATGCCAGAAATGGATGGNNNNN	1	2	2	1	1	1	1	2	1	1	2	1	1	2	1	2	1	1	2	2	1	1	2	1	1	1	1	2	2	1	1	1	1	2	2	1	1	1	1	1	2	1	2	1	1
YL-11	125.3	DArT_SNP_0950	Framework	TGCAGAAATATTTCGATTGCTCGAAAATTCAGGTAATTTCTTCTTTGTTACAACATATAGTTGATTCTG	1	2	2	1	1	1	0	2	1	1	2	1	0	2	1	2	1	0	2	2	1	1	2	1	1	1	1	2	2	1	1	1	2	2	2	1	1	1	2	2	2	1	2	1	2
YL-11	135	DArT_SNP_1101	Framework	TGCAGAAACAGATCTGAGGCTCTGAGTAATATCTGTGATTTAGTCTATGAATTCAGGCTTGCATCAAGG	1	2	2	1	2	1	2	2	1	1	2	1	2	2	1	2	1	1	2	2	1	1	2	1	1	1	2	2	2	1	1	1	2	2	2	1	1	2	2	2	2	2	2	1	2
YL-11	141	SCAFFOLD10848.7982	Framework	CGAAATAAATCCAGTGGACCTCACACTGATTATGGTATGTCTTAACCATTATATTATGATAAGTCTAGAATATATGTTTACTCATTGTGAATAATCATAAC	2	2	2	1	2	1	2	0	2	2	2	1	2	2	1	2	1	1	2	1	1	2	2	2	0	1	2	2	2	1	1	1	2	2	2	1	1	2	2	2	2	2	2	1	2
YL-11		DArT_PAV_0010	Redundant	TGCAGAAAAGAGAAGCAAACACTACTTGTTTCAAAGGTCTTGGACATTGGTTTCATCCAACAGACCAAA	1	2	2	1	1	2	1	2	1	1	2	1	1	0	1	2	1	2	2	0	1	1	2	1	1	1	2	0	2	0	1	1	1	2	2	1	1	2	1	1	2	2	1	1	1
YL-11		DArT_PAV_0030	Redundant	TGCAGGCTGCAAAGAACCCGTGAGGCTCGTGTCGTGTTACAGATCGGAAGAGCGGTTCAGCAGGAATGC	1	2	2	1	1	2	2	2	1	1	0	1	2	2	1	2	1	2	2	2	1	2	2	1	1	1	2	0	2	0	1	1	2	2	2	1	1	2	2	2	0	2	2	1	2
YL-11		DArT_PAV_0153	Redundant	TGCAGAAGGGAAAGCATAATAAAGAATGATTAGAACACATGCTATCCTCATAAATTACAGATCGGAAGA	1	2	2	1	1	2	1	2	1	1	2	1	1	2	1	2	1	2	2	2	1	2	2	1	1	1	2	0	0	2	1	1	1	2	2	1	1	2	1	1	2	2	2	1	1
YL-11		DArT_PAV_0205	Redundant	TGCAGAGATTCCATGTGCATTGTTATCCCTATTACAGATCGGAAGAGCGGTTCAGCAGGAATGCCGAGA	1	2	2	2	1	2	1	2	2	2	2	1	1	2	1	2	1	2	2	2	2	2	2	1	1	1	0	2	2	2	1	1	1	2	2	1	1	2	1	1	2	2	1	1	1
YL-11		DArT_PAV_0265	Redundant	TGCAGTTGATTACTATGTTGGTATGCATAGTGACATCTTCATATCTGCCTCCCCAGGAAACATGCACAA	1	2	2	1	1	2	1	2	1	1	0	1	1	2	1	2	1	2	2	2	1	2	2	1	1	1	2	0	0	2	1	1	1	2	2	1	1	2	1	1	2	2	1	1	1
YL-11		DArT_PAV_0394	Redundant	TGCAGTCTTGATCTACACTAGTGTATGAGTTTTGGGTGTTTTGAACATTTTTACAGATCGGAAGAGCGG	1	2	2	1	1	2	1	2	1	1	2	1	1	2	1	2	1	0	2	2	1	2	2	1	1	1	2	0	2	2	1	1	1	2	2	1	1	2	1	1	2	2	2	1	1
YL-11		DArT_PAV_0623	Redundant	TGCAGAAGGGAAAGCATAATAAAGAATGATTAGAATACATGCTATCCCCATAAATTACAGATCGGAAGA	1	2	2	0	1	2	1	2	1	1	2	1	1	2	1	2	1	2	2	2	1	2	2	1	1	1	2	0	2	2	1	1	1	2	2	1	1	2	1	1	2	2	2	1	1
YL-11		DArT_PAV_0731	Redundant	TGCAGTTGATTACTATGTTGGCATGCATAGTGACATTTTCATATCTGCCTCCCCAGGAAACATGCACAA	1	2	2	1	1	2	1	2	1	1	2	1	1	2	1	2	1	2	2	2	1	0	2	1	1	1	2	0	2	2	1	1	1	2	2	0	1	2	1	1	2	2	1	1	1
YL-11		DArT_PAV_0791	Redundant	TGCAGACAAATAATATTACAAACTTGCATTTATACAACTTGGAAGACAAATAATATTACAGGTTACAGA	1	2	2	1	1	2	1	2	1	1	2	0	0	2	1	2	1	1	2	2	1	1	2	1	1	1	2	1	2	2	1	1	1	2	2	1	1	2	1	1	2	2	1	1	1
YL-11		DArT_PAV_0886	Redundant	TGCAGGGAAGAAAGAGGCCGTGTTAGTTTTCAAATTTGTTACAGATCGGAAGAGCGGTTCAGCAGGAAT	1	2	2	1	2	1	2	2	1	0	2	1	2	2	1	2	1	1	2	2	1	1	2	1	1	1	2	2	2	1	1	1	2	2	2	1	1	2	2	2	2	2	2	1	2
YL-11		DArT_PAV_0932	Redundant	TGCAGAAAATTTTGATCTTGAAAATTGTTATAAACCATTACAGATCGGAAGAGCGGTTCAGCAGGAATG	1	2	2	1	1	2	0	2	1	1	2	1	0	2	1	2	1	1	2	2	1	1	2	1	1	1	2	1	2	2	1	1	1	2	2	1	1	2	1	1	2	2	1	1	1
YL-11		DArT_SNP_0154	Redundant	TGCAGAGAGACAGATCAAAGCGGTGATATTTACAGATCGGAAGAGCGGTTCAGCAGGAATGCCGAGACC	1	2	2	1	1	2	0	2	1	1	2	1	1	2	1	2	1	1	2	2	1	1	2	1	1	1	2	0	2	2	1	1	1	2	2	1	1	2	1	1	2	2	1	1	1
YL-11		DArT_SNP_0215	Redundant	TGCAGCTAATAGTGAAGCTTTTCCCTTTATCGGAGAACGTTCTAAGGGTAAAGTAAGACTCTTTTTGTC	1	2	2	1	1	2	1	2	1	1	2	1	1	2	1	2	1	0	2	2	1	2	2	1	1	1	0	0	2	2	1	1	1	2	2	1	1	2	1	1	2	2	1	1	1
YL-11		DArT_SNP_0236	Redundant	TGCAGTGAGGCAATATTGCATGATAAGAAGGTGAGAACATGAGAGTGTGATAGCGGCAGTTCAGTTTTA	1	2	2	1	1	2	1	2	1	1	2	1	1	2	1	2	1	2	2	2	1	1	2	1	1	1	2	0	2	2	1	1	1	2	2	1	1	2	1	1	2	2	1	1	1
YL-11		DArT_SNP_0247	Redundant	TGCAGCTCCAACGGTCACCATGCCTCGTTTGAAGGTTATTGCCCTTTCCCTGTTTCAAATGTGGAAGTA	1	2	2	1	1	2	1	2	1	1	2	1	1	2	1	2	1	2	2	2	1	2	2	1	1	1	2	0	2	2	1	1	1	2	2	1	1	2	1	1	2	2	1	1	1
YL-11		DArT_SNP_0251	Redundant	TGCAGTAGCCCCGTCACCATTTTTATTTGTTGTTGACCAAAAGTGAAACAAGTAAAGATGACGAAACGA	1	2	2	1	1	2	1	2	1	1	2	1	1	2	1	2	1	2	2	2	1	2	2	1	1	1	2	0	2	2	1	1	1	2	2	1	1	2	1	1	2	2	1	1	1
YL-11		DArT_SNP_0261	Redundant	TGCAGTATCAAAGCCAAAAGTTTTGTCCATCAATAGAATGTCATTGTCTATGGTTTTAGGTACTCCGAT	1	2	2	1	1	2	1	2	1	1	2	1	1	2	1	2	1	2	2	2	1	2	2	1	1	1	2	0	2	2	1	1	1	2	2	1	1	2	1	1	2	2	1	1	1
YL-11		DArT_SNP_0262	Redundant	TGCAGTTTTGCAAGCACGTATGGCCCGAATCATGTCCCTATAAGTTGAGGTACGAACCAGATAAGTAAC	1	2	2	1	1	2	1	2	1	1	2	1	0	2	1	2	1	2	2	2	1	0	2	1	1	0	2	0	2	2	1	1	1	2	2	1	1	2	1	1	2	2	1	1	1
YL-11		DArT_SNP_0293	Redundant	TGCAGTGAAGGGTTTTTTACCAGAGATTGAAAAGCTTATTGAGTATGCAAAGGCTCTTCAGCAAAGAGT	1	2	2	1	1	2	1	2	1	1	2	1	1	2	1	2	1	2	2	2	1	1	2	1	1	1	2	0	2	2	1	1	1	2	2	1	1	2	1	1	2	2	1	1	1
YL-11		DArT_SNP_0302	Redundant	TGCAGCTGGCTTCTTGGATTGAAATTTTTCTATGGTTCTTTCTGTTGTTATGTCGCTTTTTACAGATCG	1	2	2	1	1	2	1	2	1	1	2	1	1	2	1	2	1	2	2	2	1	2	2	1	1	1	0	0	2	2	1	1	1	2	2	1	1	2	1	1	2	2	1	1	1
YL-11		DArT_SNP_0308	Redundant	TGCAGCCTCCAGAAGCAAATTTTCCAAATCCGCCATAATTGTCCGAGATTTCGCGCCTCCACCTACAAA	1	2	2	1	1	2	1	2	1	1	2	1	1	2	1	2	1	0	2	0	1	1	2	1	1	1	2	0	2	2	1	1	1	2	2	1	1	2	1	1	2	2	1	1	1
YL-11		DArT_SNP_0309	Redundant	TGCAGCCTGGGATGAAACTGGAGTTCCCAAGCTCATCACTTTGCTCACAAGCTCGTCAACTTTCTCGGA	1	2	2	1	1	2	1	2	1	1	2	1	1	2	1	2	1	2	2	2	1	2	2	1	1	1	2	0	2	2	1	1	1	2	2	1	1	2	1	1	2	2	1	1	1
YL-11		DArT_SNP_0312	Redundant	TGCAGATTATCATAAACAGAGGTTGGTATTACACCATTGCACTATAGCAGCATTCATACAGTTTACAGA	1	2	2	1	2	1	2	2	1	1	2	1	2	2	1	2	1	1	2	2	1	1	2	1	1	0	2	2	2	1	1	1	2	2	2	1	1	2	2	2	2	2	2	1	2
YL-11		DArT_SNP_0342	Redundant	TGCAGAATCTGAAGCTTCATATCTAGCGACATGCATGCAATGCCAACATGACGTCGTTCACTGCAAAGG	1	2	2	1	1	2	1	2	1	1	2	1	0	2	1	2	1	2	2	2	1	2	2	1	1	1	2	0	2	2	1	1	1	2	2	1	1	2	1	1	2	2	2	1	1
YL-11		DArT_SNP_0522	Redundant	TGCAGATTTCACATTTTTCCGGAACATAATTTCCCTTTTATTGGCAGGTCAAGTAAGAGTACTACTTTT	1	2	2	0	1	2	1	2	2	2	2	1	1	2	1	2	1	2	2	2	2	2	2	1	1	1	2	0	2	2	1	1	1	2	2	1	1	2	1	1	2	2	1	1	1
YL-11		DArT_SNP_0541	Redundant	TGCAGAAATTGTATTTCAGAATTTGATCAATGGTTACAAGAAAAACAGATAAATATGTGCAGTAAAAAC	1	2	2	2	1	2	1	2	2	2	2	1	1	2	1	2	1	2	2	2	2	2	2	1	1	1	0	0	2	2	1	0	1	2	2	1	1	2	1	1	2	2	1	1	1
YL-11		DArT_SNP_0561	Redundant	TGCAGAGCTATGATGCGACAACACATTTTGAAACCACAGTGAGAGACGTGATTGCCATATACAACAAGA	1	2	2	2	1	2	1	2	2	2	2	1	1	2	1	2	1	2	2	2	2	2	2	1	1	1	2	0	2	2	1	1	1	2	2	1	1	2	1	1	2	2	1	1	1
YL-11		DArT_SNP_0599	Redundant	TGCAGCAGCCAAATTGAGATCAGCGGCCCTTGCCCTTACCTACAAAATCAATACCTTCAAGTAAAAAGC	1	2	2	2	1	1	1	2	2	2	2	1	1	2	1	2	1	1	2	2	2	1	2	1	1	1	0	1	2	1	1	1	1	2	2	1	1	2	1	1	2	2	1	1	1
YL-11		DArT_SNP_0883	Redundant	TGCAGATTCATTTTGGCCCTCATCTGTCACCAACTGTGCAGAAACCCCATCTATGGCAGAACTCAACTG	1	2	2	1	1	2	1	2	1	1	2	1	1	2	2	2	1	2	2	1	1	2	2	1	1	1	2	0	0	2	1	2	1	2	2	1	1	2	1	2	2	2	2	1	1
YL-11		DArT_SNP_0888	Redundant	TGCAGAAGGGAAAGCATAATAAAGAATGATTAGAACACATGCTATCCTCATAAATTACAGATCGGAAGA	1	2	2	1	1	2	1	2	1	1	2	1	1	2	1	2	1	2	2	2	1	2	2	1	1	1	2	0	2	2	1	1	1	2	2	1	1	2	1	1	2	2	2	1	1
YL-11		DArT_SNP_1010	Redundant	TGCAGATGGAATGTCGAATAATAACACTTGTTGATATTTTATACAAAAAATTAGGGGTAGTTATTTACA	1	2	2	1	1	2	1	2	1	1	2	1	1	2	1	2	1	1	2	2	1	1	2	1	1	1	2	0	2	2	1	1	1	2	2	1	1	2	1	1	2	2	1	1	1
YL-11		DArT_SNP_1060	Redundant	TGCAGTGCATAGTGACTTTGCAATTCTAAGTCTATTGTAGATAGGTTTACTTCAATTACAGATCGGAAG	1	2	2	1	1	2	1	2	1	1	2	1	1	2	1	2	1	2	2	2	1	0	2	1	1	1	2	0	2	2	1	1	1	2	2	1	1	2	1	1	2	2	1	1	1
YL-11		DArT_SNP_1067	Redundant	TGCAGAAATCTTGCCATGGAATCATGTCGCGGCATTGACCTACCAAGTCCTTGTTACAGATCGGAAGAG	1	0	2	2	2	2	1	1	2	2	1	1	1	2	2	2	1	2	2	0	1	2	2	1	2	1	1	2	2	2	1	2	1	2	1	1	1	1	1	2	2	1	1	1	1
YL-11		DArT_SNP_1073	Redundant	TGCAGATGAAACATTGGCCGAGCCAGCCCCTGAAATTGTTGGAGCTTGAACTTGTTGAAAATGCAGTTA	1	2	1	2	2	1	2	1	2	2	1	2	0	2	2	2	1	2	2	0	2	2	2	1	2	1	2	2	1	2	1	1	2	2	1	1	1	1	2	2	2	2	1	1	1
YL-11		DArT_SNP_1091	Redundant	TGCAGATTCTCCAAATCCGATGGGTGCAGGTTCGGGATAAGCAAAACGTCCACACCCACTCTGCCATTC	1	2	2	1	1	2	1	2	1	1	2	1	1	2	1	2	1	2	2	2	1	1	2	1	1	1	2	0	2	2	1	1	1	2	2	1	1	2	1	1	2	2	1	1	1
YL-11		DArT_SNP_1098	Redundant	TGCAGTTGATTACTATGTTGGCATGCATAGTGACATCTTCATATCTGCCTCCCCAGGAAACATGCACAA	1	2	2	1	1	2	1	2	1	1	2	1	1	2	1	2	1	2	2	2	1	2	2	1	1	1	2	0	2	2	1	1	1	2	2	1	1	2	1	1	2	2	1	1	1
YL-11		DArT_SNP_1113	Redundant	TGCAGCAAAGATTGAAACTTGAAACTCATTCTCCTGCTTCAAAGCACAGAATTGTTTTAGAAATTTTTA	1	2	2	1	1	2	1	2	1	1	2	1	1	2	1	2	1	2	2	2	1	0	2	1	1	1	2	0	2	2	1	1	1	2	2	1	1	2	1	1	2	2	1	1	1
YL-11		DArT_SNP_1125	Redundant	TGCAGTTCTTGTGATCCAGCACCCTTGTGGGAAGATAGATAGGTTGTATTGGCCAGTCACTGCAAGTGA	1	2	2	1	1	2	1	2	1	1	2	1	0	2	1	2	1	2	0	2	1	1	2	1	0	1	2	0	2	2	1	1	1	2	2	1	1	2	1	1	2	2	1	0	1
YL-11		DArT_SNP_1409	Redundant	TGCAGAGATTCCATGTGCATTGTTATCCCTATTACAGATCGGAAGAGCGGTTCAGCAGGAATGCCGAGA	1	2	2	2	1	2	1	2	2	2	2	1	0	2	1	2	1	2	2	2	2	2	2	1	1	1	2	0	2	2	1	1	1	2	2	1	1	2	1	1	2	2	1	1	1
YL-11		SCAFFOLD10848.8939	Redundant	ATTTTTTTGCATCATCTACTTCTCTTGATTAATTCTTTACTTACGTGTATGCCGAAACTGCGCGAACAGACAAACTTTGATACTGCAGTAGAGCCATTGGA	2	2	2	1	2	1	2	0	0	2	2	1	2	2	1	2	1	1	2	1	1	2	2	2	0	1	2	2	2	1	1	1	2	2	2	1	1	2	2	2	2	2	2	1	2
YL-11		SCAFFOLD131705.27393	Redundant	AAATCTCATTGAAATTGATCTAAATCTATTCCATTCCCATAGGACGATATCCCGGTACTTTACCGGATTTATTACTTGTACGATANNNNNNNNNNNNNNNN	1	2	2	1	1	2	1	2	1	1	2	1	1	2	1	2	1	2	2	2	1	2	2	1	1	1	2	0	2	2	1	1	1	2	2	1	1	2	1	1	2	2	2	1	1
YL-11		SCAFFOLD131705.35075	Redundant	ACTGGGACCTCCTGGGTGACAGGTGCTTTTAACAAGGTTTCTAAAGCTGCCGAGGAAGTAGGACAGAAGACAAAAGAGAAGGTGGAGAACGAAGAAGANNN	1	2	2	1	1	2	2	2	1	1	2	1	2	2	1	2	1	2	2	2	1	2	2	1	1	1	2	0	2	2	1	1	2	2	2	1	1	2	2	2	2	2	2	1	2
YL-11		SCAFFOLD15982.13304	Redundant	ACTGTTCTGTTCCATTCTATTCGAGAAGAATGTGAGAAAATGCAACCCGAGCCATGAAACAAATTTGCTTCTTAAACATTCTCCATTATCATTTACCATGT	1	2	0	1	1	2	1	0	1	1	2	1	1	2	1	2	1	1	2	2	1	1	2	1	1	1	2	1	2	2	1	0	1	2	2	1	1	2	1	1	2	2	1	1	1
YL-11		SCAFFOLD15982.15689	Redundant	ATACCGAAGGCCAGTCCTAATTATTTTAGGTTAAATGGCTATTATATTTTTTTGGGTAGAAAAATGGCTATTATATATTAATTGGGATTTGTCAACTTTAT	1	2	0	1	1	2	1	0	1	1	2	1	1	2	1	2	1	1	2	2	1	1	2	1	1	1	2	1	2	2	1	1	1	2	2	1	1	2	1	1	2	2	1	1	1
YL-11		SCAFFOLD162124.10269	Redundant	AGTTCTTGGCTTTCTGGATTGTCGACATATGGTATTTATTTGCTGTGACATATATTATAATGCATTTCCTTACAATATTAGTACAGTAGTGTGACATCTGA	1	2	2	1	1	1	1	2	1	1	2	1	1	2	1	2	1	1	2	2	1	1	2	1	1	1	1	2	2	1	1	1	1	2	2	1	1	1	1	1	2	1	2	1	1
YL-11		SCAFFOLD168342.17451	Redundant	CCTCACATTAATAGTGAATTCATGTATAAAAGCAACTTTCTCCCTCAAATGTTGAAGTGGTACAAAGTGAGTTTGTGAAGGAATGGTTACCCTTACATTTC	1	2	0	1	1	1	1	0	1	1	2	1	1	2	1	2	1	1	2	2	1	1	2	1	1	1	1	2	2	1	1	0	1	2	2	1	1	1	1	1	2	1	2	1	1
YL-11		SCAFFOLD209677.2825	Redundant	ACTGGATTTCTAGTAGAGTCGTTTTGTTCCGAAGTTCTTTGTTTATTTTTGACTGCAATAATGTGTTACAAGATTGCTTCTGACACAATATGTATTCTTTT	1	2	2	2	1	2	1	0	2	2	2	1	1	2	1	2	1	1	2	2	2	1	2	1	1	1	2	1	2	2	1	1	1	2	2	1	1	2	1	1	2	2	1	1	1
YL-11		SCAFFOLD220482.11905	Redundant	TTCTCAGATTAGATCTTGATCAACTATTAATTTTCAATCAAGTTCGTTTCCTCATCTTTACTTGTTTCACTTTTGGTCAACAACAAATAAAAATGGTGACG	1	2	2	1	1	2	1	2	1	1	2	1	1	2	1	2	1	2	2	2	1	2	2	1	1	1	2	0	2	2	1	1	1	2	2	1	1	2	1	1	2	2	1	1	1
YL-11		SCAFFOLD22363.11486	Redundant	NNNNNNNGATTATAGTCAGCACGGAGCTCTCTAAGGGAAGAACAGTTACCAATAGAATGTGGAATTTCTTCAATATCATTTGTCTCCACACTCAATACTTT	0	2	2	1	1	2	1	2	1	0	2	1	1	0	2	2	1	0	2	1	1	2	2	1	0	1	2	1	2	2	1	2	1	0	2	1	1	2	1	2	2	2	2	1	1
YL-11		SCAFFOLD23311.51209	Redundant	TTCTGAAGTAATGTTAATGAAATTGGAAGCTCAAAATTGTGCAGCTCATTCGTCACCGTCCCTTGATCCACAGGAGCAACTGTATCCACGAGCTTCCCAGC	1	2	2	1	1	2	1	2	1	1	2	1	1	2	1	2	1	1	2	2	1	1	2	1	1	1	2	0	2	2	1	1	1	2	2	1	1	2	1	1	2	2	1	1	1
YL-11		SCAFFOLD252607.2352	Redundant	TCCACTCTAGCTTTGATCCCTTGTATATTTGAAGCAATCTTGTGTCGAGCTTTCATGTTAACAAGCTTATGAAGAAGACGAGAGATATTGCTTTGGCCATG	1	2	2	1	1	2	1	2	0	1	2	1	1	2	1	2	1	2	2	2	1	2	2	1	0	1	2	0	2	2	1	1	1	2	2	0	1	2	1	1	2	2	2	1	1
YL-11		SCAFFOLD283693.5394	Redundant	NNNNNNNNNNNNNNNNNNNNNATTCCATGGCAAGATTTCTGCAGATATTTAAGTAATGAAGGGTTAGGTGATCCAATAGCTAAGCTTGGTAGAGGATGGTA	1	1	2	2	2	2	1	1	2	2	1	1	1	2	2	2	1	2	2	0	1	2	2	1	2	1	1	2	2	2	1	2	1	2	1	1	1	1	1	2	2	1	1	1	1
YL-11		SCAFFOLD290300.3689	Redundant	GCAGGAGATGGAAGAACAAAAATGCCACATAGCCCAACAATTGCAGGTTCCCAAGGAAGCCCATTTGCCCTGGCGCATGGTCTCGGTGGTAATGGTAGTGC	1	2	2	1	1	2	1	2	1	1	2	1	1	2	2	2	1	2	2	1	1	2	2	1	1	1	2	1	2	2	1	2	1	2	2	1	1	2	1	1	2	2	2	1	1
YL-11		SCAFFOLD290300.3727	Redundant	AATTGCAGGTTCCCAAGGAAGCCCATTTGCCCTGGCGCATGGTCTCGGTGGTAATGGTAGTGCCATCCAGCTTACGGAGTCTTCCTTGTATCCATCAGCTA	1	2	2	1	1	2	1	2	1	1	2	1	1	2	2	2	1	2	2	1	1	2	2	1	1	1	2	1	2	2	1	2	1	2	2	1	1	2	1	1	2	2	2	1	1
YL-11		SCAFFOLD295194.20313	Redundant	CCCAGGTTGTACCCATAACAGACCATCATTATGGTCATTAGAAGGCATAGATCCTCCTGAAACATCATTCAATCCAGATGGAAGGCTATGCGATCTCGCAG	1	2	2	2	1	2	1	2	2	2	2	1	1	2	1	2	1	1	2	2	2	1	2	1	1	1	2	1	2	2	1	1	1	2	2	1	1	2	1	1	2	2	1	1	1
YL-11		SCAFFOLD303226.18681	Redundant	ATCAATTTCTGTTCTCAATCTCTTTACCACTGCAGCCTGGGATGAAACTGAAGTTCCCAAGCTCATCACTTTGCTCACAAGCTCGTCAACTTTCTCGGACA	1	2	2	1	1	2	1	2	1	1	2	1	1	2	1	2	1	2	2	2	1	2	2	1	1	1	2	0	2	2	1	1	1	2	2	1	1	2	1	1	2	2	1	1	1
YL-11		SCAFFOLD39528.7164	Redundant	NNNNNNNNNNNNNNNNNNNNGATGGAAGACAAAAAGAGTCTTACTTTACCTTTAGAACGTTCTCCGATAAAGGGAAAAGCTTCACTATTAGCTGCAGTTGA	1	2	2	1	1	2	1	2	1	1	2	1	1	2	1	2	1	2	2	2	1	2	2	1	1	1	2	0	2	2	1	1	1	2	2	1	1	2	1	1	2	2	1	1	1
YL-11		SCAFFOLD71956.1591	Redundant	GCTAAAATTGGAATCCTTGAAACACAACGCAATGAAGCCCTTAGATCCAGTGATACCTGGTCAAATGTTGGCCCTGAGTCAGAGTCTGGATCTCTGTCCAA	1	2	2	1	1	2	1	2	1	1	2	1	1	2	1	2	1	2	2	2	1	2	2	1	1	1	2	0	2	2	1	1	1	2	2	1	1	2	1	1	2	2	1	1	1
YL-11		SCAFFOLD71956.4624	Redundant	GCAGAGAACTTTGATTTTATATCAGTTACTGGTAATGATACACCGGGTGGGTCAACTGGTCAGTTGGAGCTTATTTCCACTGCAATTATGGATGGTTGGAT	1	2	2	1	1	2	1	2	1	1	2	1	1	2	1	2	1	2	2	2	1	2	2	1	1	1	2	0	2	2	1	1	1	2	2	1	1	2	1	1	2	2	1	1	1
YL-11		SCAFFOLD71956.934	Redundant	TGTGAATACTGGAAAACAGGGGTAGAACTGTTTGTTTAGTTGTGACGCAAATGAAAACATTTGTCTTTTATTATGTCGTGTATGGATGAGAAAGCATTAGG	1	2	2	1	1	2	1	2	1	1	2	1	1	2	1	2	1	2	2	2	1	2	2	1	1	1	2	0	2	2	1	1	1	2	2	1	1	2	1	1	2	2	1	1	1
YL-11		SCAFFOLD86215.5127	Redundant	AATCATAATCATAATCATTATAGTACAAAGTTCATAACAGATTATGTTAATTAGTTCACCCATGATAAAGTTACAGGGAGTGAGTACCTTTCAAGGCCTGC	1	2	2	1	1	2	1	2	1	1	2	0	1	2	1	2	0	1	2	2	1	1	2	1	1	1	2	2	2	2	1	1	1	2	2	1	1	2	1	1	2	2	1	1	1
YL-11		SCAFFOLD86215.5679	Redundant	GTCCCGTTTCAGGAAATTCTCTCATTTGAATTCAATTTTATAAGTCAACAGTAGACTACTTTTCTAGAAATTATACAAGCAAATACCTCAGCAGTCAAAGT	1	2	2	1	1	2	1	2	1	1	2	1	1	2	1	2	1	1	2	2	1	1	2	1	1	0	2	0	2	2	1	1	1	2	2	1	1	2	1	1	2	2	1	1	1
YL-11		SCAFFOLD86750.6733	Redundant	TGTGGTGAAAACAGAAGACTCGAAAGGTGCTTAGTGAGAAAATTGCTCAGCTGAGTTCTGCCATAGATGGGGTTTCTGCACAGTTGGTGACAGATGAGGGC	1	2	0	1	1	2	1	0	1	1	2	1	1	2	2	2	1	2	2	1	1	2	2	1	1	1	2	1	2	2	1	0	1	2	2	1	1	2	1	2	2	2	2	1	1
YL-12	0	DArT_SNP_1077	Framework	TGCAGTTTGATACCAATCAATAATCTTAGACTTGTGAAAGTGGAACCATATATACAGGATAATTCATGC	1	1	1	1	1	1	2	1	2	2	2	2	0	2	2	0	2	1	2	2	1	1	1	1	1	2	1	1	2	2	1	2	2	2	1	2	2	1	2	2	2	2	2	1	1
YL-12	0.6	DArT_PAV_0878	Framework	TGCAGCAAGTCATCGATGTTACTCCTGTTACAGATCGGAAGAGCGGTTCAGCAGGAATGCCGAGACCGA	1	1	1	0	1	1	2	1	2	2	2	2	2	2	2	1	2	1	2	2	1	1	1	1	1	2	1	1	2	2	1	2	2	2	1	2	2	1	2	2	2	2	2	1	1
YL-12	1.7	DArT_SNP_1294	Framework	TGCAGTTGCTGGCGCTCTTGGAGGATATAATGCTCACGCAAATAAATATTACAAATATTTCTTATGAAT	1	1	1	1	1	1	2	1	2	2	2	2	1	2	2	0	2	1	2	2	1	1	1	1	1	2	1	1	2	2	1	2	2	2	1	2	2	1	2	2	2	2	2	1	1
YL-12	2.3	DArT_PAV_0686	Framework	TGCAGTGTTCTTCAGCTCTAATGGCTCCTCTGAAGGCCTCTTATGATCATACTTTTCAGCATTTCCAAG	1	1	1	1	1	1	2	1	2	2	2	2	1	2	2	1	2	2	0	2	1	1	1	1	1	2	1	1	2	2	1	2	2	2	1	2	2	1	0	2	2	2	2	1	1
YL-12	2.8	DArT_SNP_0477	Framework	TGCAGTTCAATTGAGATCAACATTATTGCGAGGGATGCTTCACATCCACTCTCTGAATGGATTTGTGAG	1	1	1	1	1	1	2	1	2	2	2	2	1	2	2	0	2	1	2	2	1	1	1	1	1	2	1	1	2	2	1	2	2	2	1	2	2	1	2	2	2	2	2	1	1
YL-12	6.9	DArT_PAV_0982	Framework	TGCAGAATATGCATACATGAGTCACAATAAGAATAACAATGGATATTATTCATCTTTTTTGTAGCAGCA	1	1	2	1	1	1	2	1	2	2	2	2	1	2	2	1	2	1	2	2	1	1	1	1	1	2	1	2	2	2	2	2	1	2	1	2	0	1	2	2	2	2	2	1	1
YL-12	7.4	DArT_SNP_1276	Framework	TGCAGTAACACATTTGCCAAACAAAAAATTCAGAGTTGGGTGTAAAAAGGCCATTGCAATTTGCAAAAA	1	1	2	1	1	1	2	1	2	2	2	2	1	2	2	0	2	1	2	2	1	1	1	1	1	2	1	2	2	2	2	2	1	2	1	2	1	1	2	2	2	2	2	1	1
YL-12	7.9	SCAFFOLD193749.13222	Framework	CTTTTGCCCCAGCTACAATTGCAACTCCGAATAGCAAGTACTTTTTTAAGGAAGTTCATAGATCCCTCTCAACANNNNNNNNNNNNNNNNNNNNNNNNNNN	1	1	2	1	1	1	2	1	2	2	2	2	1	2	2	1	2	1	2	2	1	1	1	1	1	2	1	2	2	2	2	2	1	2	1	2	1	1	2	2	2	2	2	1	1
YL-12	8.5	SCAFFOLD75395.3609	Framework	CTCATTAAGCAAAATTCTCTTCCTGTGATACCTTCCTTGAATTAAATTTAATTCCTTTTCCAGGAGAAATCAGTAAAGCAGAATCGCTTAACAATCAACTA	1	1	2	1	1	1	2	1	2	2	2	2	1	2	2	0	2	1	2	2	1	1	1	1	1	2	1	2	2	2	2	2	1	2	1	2	1	1	2	2	2	2	2	1	1
YL-12	9.6	SCAFFOLD105912.24533	Framework	CGAAGTAGATATACTTTGTTATAGTTGGACGCTGCCGAGTTCGAGCTGGCTTGTAGTTGTAAATCAATCTCACTCTGGTGCTGAACCTTTTTTTATTTTGT	1	1	2	1	1	1	2	1	2	2	2	2	1	2	2	2	1	1	2	2	1	1	1	1	1	2	1	2	2	2	2	2	1	2	1	2	1	1	2	2	2	2	2	1	1
YL-12	10.1	SCAFFOLD130925.14059	Framework	NNNNNNNNNNNNNNNNNNNNNNNGATTGTGGAATCAGGCAACTAGATCGAAGGATCCTTCATTCTTTCTCAAATCTTGTACTTTTCTTGTCTTCTTGAATT	1	1	2	1	1	1	2	1	2	2	2	2	1	2	2	2	1	1	2	2	1	1	1	1	1	2	1	2	2	2	2	1	1	2	1	2	1	1	2	2	2	2	2	1	1
YL-12	11.1	SCAFFOLD56879.9249	Framework	TCCGAAAGAAGACGCGTGTTCTATTTCTATTAATCTTTCTCTCAACCCATGATGCCCAAGTTTCAAGTGCTATTCTAAAGGCAGCAGGTATTGACATCCCA	1	1	2	1	1	1	2	1	2	2	2	2	1	2	2	1	1	1	2	2	1	1	1	1	1	2	1	2	2	2	2	1	1	2	1	2	1	1	2	2	2	2	2	1	1
YL-12	11.7	DArT_SNP_1255	Framework	TGCAGCCGTTGCCTCCCCACTAGGACTTGCCTTAGCACGCTTAGCTTCATAGTCTTTACAGATCGGAAG	1	1	2	1	1	1	2	1	2	2	2	2	1	2	2	0	1	1	2	2	1	1	1	1	1	2	1	2	2	2	2	1	1	2	1	2	1	1	2	2	2	2	2	1	1
YL-12	12.2	DArT_SNP_1226	Framework	TGCAGGTCCCAAGGTACGAGAAATTATTACATGGTTCATGACCAAGTTTATCGAGTTTTCGGAACTGTT	1	1	2	1	1	1	2	1	2	2	2	2	1	2	2	0	1	1	2	2	1	1	1	1	2	2	1	2	2	2	2	1	1	2	1	2	1	1	2	2	2	2	2	1	1
YL-12	12.7	DArT_PAV_0978	Framework	TGCAGTTTGTTGACAATGGATTATGTGCAACCAAATTCAATCTAACAGTCAATAAAGCTCTACACATAT	1	1	2	1	1	1	2	1	2	2	2	2	1	2	2	1	1	1	2	1	1	1	1	1	2	2	1	2	2	2	2	1	1	2	1	2	1	1	2	2	2	2	2	1	1
YL-12	13.3	SCAFFOLD223876.6012	Framework	ACCTGTTTGGAGCTGGCTGAAATATGCAGAGAAGTAGGCCTTCCTCGAGGCGTATTAAACATTCTCACTGGATTAGGCCCTGAAGCCGGTGCTCCTTTAGC	1	1	2	1	1	1	2	1	2	2	2	2	1	2	2	0	1	1	2	1	1	1	1	1	2	2	1	2	2	2	2	1	1	2	1	2	1	1	2	2	2	2	2	1	1
YL-12	14.3	SCAFFOLD246970.34749	Framework	NNNNNNNNNNNNNNNNNNNNNNNNNNNNNNGCTCTGATTTGACTCGGTTCGATTTATTTCCACCCTACTTGTAATCTCCACTTTCTCCTTTATGATAAATC	1	1	2	1	1	1	2	1	2	2	2	2	1	2	2	0	1	1	2	2	1	1	1	1	2	2	1	2	2	2	2	1	1	2	1	2	1	1	2	2	2	2	2	1	1
YL-12	17.7	SCAFFOLD53415.30818	Framework	AAGATGGTTAATGAAAAGGAAATATAACAGTTTCAACACAAACTTCAAACGTGAAGAGTGGCAAAAAAAACCTGTCTAGCAACAGCGAGTGAACGTAGCCC	1	1	2	1	1	1	2	1	2	2	2	2	1	2	2	1	1	1	2	2	1	1	1	1	2	2	1	2	2	1	2	1	1	2	1	2	1	1	2	2	2	2	2	1	1
YL-12	18.2	DArT_SNP_1334	Framework	TGCAGATTTTGCTGGCTCCCATTTACAGATCGGAAGAGCGGTTCAGCAGGAATGCCGAGACCGATCTCG	1	1	2	1	1	1	2	1	2	2	2	2	0	2	2	0	1	0	2	2	1	1	1	1	0	2	1	2	2	1	2	1	1	2	1	2	1	1	2	2	2	2	2	1	1
YL-12	18.8	DArT_SNP_1421	Framework	TGCAGGACCACACCAAAAGCCATGTTATCCTAATAGCTGACAACAATGTTTACAGATCGGAAGAGCGGT	1	1	2	1	1	1	2	1	2	2	2	2	1	2	2	0	2	1	2	2	1	1	1	1	2	2	1	2	2	1	2	0	1	2	1	2	1	1	2	2	2	2	2	1	1
YL-12	19.4	DArT_SNP_0556	Framework	TGCAGCGTTTTGGTCGCTTTGGTTTGCTCAACAGGCAGCTTCAAATTCATTTACACTTGCGATATCGTT	1	1	2	1	0	1	2	1	2	2	2	2	0	2	2	0	2	1	2	2	0	1	1	1	2	2	1	0	2	1	2	1	0	2	1	2	1	1	2	2	2	2	2	1	1
YL-12	19.9	SCAFFOLD276677.1781	Framework	AAAGCTATTAGCCACTATCATCTTCAAAAATCAACACCACAAAATCCTCAACCAAAAAATAACACAAATTCTTCAGAGAGTGAAGAAAACCGCGAATGAAA	1	1	2	1	1	1	2	1	2	2	2	2	1	2	2	0	2	1	2	2	1	1	1	1	2	2	1	2	2	1	2	1	1	2	1	2	1	1	2	2	2	2	2	1	1
YL-12	21	SCAFFOLD61715.9315	Framework	ACAATACTCTTAGGGTATTAGTTAGCATCGTCGATGAATAAAACACAAAATTGTTTGGGAGTACCGATCATACATTGGCATTGAAAATAATCAGGGTCTGA	1	1	2	1	1	1	2	1	2	2	2	2	1	2	2	2	2	1	2	2	1	1	1	1	2	2	1	2	2	1	2	1	1	2	1	2	1	1	2	2	2	2	2	1	1
YL-12	21.5	DArT_SNP_0474	Framework	TGCAGTAGTATCTTTCCATGTTTAGGGCTGGAACATATCTAGAGAAATAGACTTCAGATATGGAATGAG	1	1	2	1	1	1	2	1	2	2	2	2	1	2	2	2	2	1	2	2	1	1	1	1	2	2	1	2	2	1	2	1	1	2	1	2	1	1	2	2	2	2	2	1	1
YL-12	22	DArT_PAV_0508	Framework	TGCAGGGGATCAATATTACCAAAACAAATTACTCTTACGAATAGCCACTAAAGTAACTACTATTACATT	1	1	2	1	1	1	2	1	2	2	2	2	1	2	2	2	2	1	2	2	1	1	1	1	2	2	1	2	2	1	2	1	1	2	1	2	1	1	2	1	2	2	2	1	1
YL-12	23.7	DArT_SNP_0229	Framework	TGCAGAGTGCACACTGACCAGTTTGACAACTTTATCAGTGTTAGCCTCCAGAGAAGGTTTGAATTCTTC	1	1	2	1	1	1	2	1	2	2	2	2	1	2	2	2	2	1	2	1	1	1	1	1	2	2	1	2	2	1	2	1	1	2	1	2	1	2	2	1	2	2	2	2	1
YL-12	24.2	DArT_PAV_0414	Framework	TGCAGAGTGCATACTGACCAGTTTGACAACTTTATCAGTGTTAGCCTCCGGAGAAGGTTTGAATTCTTC	1	1	2	1	1	1	2	1	2	2	2	2	1	2	2	2	2	1	0	1	1	1	1	1	2	2	1	2	2	1	2	1	1	2	1	2	1	2	2	1	2	2	2	2	1
YL-12		DArT_PAV_0018	Attached	TGCAGATTTATAGGTCTCAGGTAACTTCCAATCAAACCAATAAAGAAGGCTAGCAAGAACATATTCAAC	1	1	2	1	1	1	2	1	2	2	2	2	1	2	2	0	1	1	2	2	1	1	1	1	1	2	1	2	2	0	2	1	1	2	1	2	1	1	2	2	2	0	2	1	1
YL-12		DArT_PAV_0020	Redundant	TGCAGTGTTCTTCAGCTCTAATGGCTCCTCTGAAGGCCTCTTACAGATCGGAAGAGCGGTTCAGCAGGA	1	1	1	1	1	1	2	1	2	2	0	2	1	2	2	0	2	1	2	2	1	1	1	1	1	2	1	1	2	0	1	2	2	2	1	2	2	1	2	2	2	2	2	1	1
YL-12		DArT_PAV_0043	Redundant	TGCAGTCAGAATCCATGATGATCGCCCTCTAACATTACAGATCGGAAGAGCGGTTCAGCAGGAATGCCG	1	1	2	1	1	1	2	1	2	2	2	2	1	2	2	0	1	1	2	2	1	1	1	1	1	2	1	2	2	2	2	1	1	2	1	2	1	1	2	2	2	2	2	1	1
YL-12		DArT_PAV_0065	Attached	TGCAGTTGGAGTAACTCTTGATTTTTAGTGTGCTTTTACAGATCGGAAGAGCGGTTCAGCAGGAATGCC	1	1	2	1	1	1	0	1	2	2	2	2	1	2	2	0	1	1	2	2	1	1	1	1	1	2	1	2	2	2	2	2	1	2	1	2	1	1	2	2	2	2	2	1	1
YL-12		DArT_PAV_0067	Attached	TGCAGAAAGCAAGGAGTAATTAGTGAGTGGTTGGGCTTCGTAGGAGCTTAGGCATCTACTAAGTTTTGT	1	1	2	1	1	1	2	1	2	2	2	2	1	2	2	0	1	1	0	2	1	1	1	1	1	0	1	0	2	2	2	2	1	2	1	2	1	1	2	2	2	2	2	1	1
YL-12		DArT_PAV_0074	Redundant	TGCAGTCATGTGATATAGTGGCATATATGATAGTTCTAATAAAAAAGGACAGATATAAGAGAGGAGAAT	1	1	2	1	1	1	2	1	2	0	0	2	1	2	2	2	2	1	2	2	1	1	1	1	2	2	1	2	2	1	2	1	1	2	1	2	1	1	2	1	2	2	2	1	1
YL-12		DArT_PAV_0122	Redundant	TGCAGTGGTACTCATCATACAACTGTTGTCCGTTACAGATCGGAAGAGCGGTTCAGCAGGAATGCCGAG	1	1	2	1	1	1	2	1	2	2	2	2	1	2	2	0	1	1	2	2	1	1	1	1	1	2	1	0	2	2	2	1	1	2	1	2	1	1	0	2	2	2	2	1	1
YL-12		DArT_PAV_0198	Attached	TGCAGATGTCAAAATAAATTTCAAGTGACTTCTGCTCAAGAAATAATTTTACACTCAAGCGACGCAAAA	1	1	2	1	1	1	2	1	2	2	2	2	0	2	2	0	1	1	2	2	1	1	1	1	1	0	1	2	2	0	2	2	1	2	1	2	1	1	2	2	2	2	2	1	1
YL-12		DArT_PAV_0274	Attached	TGCAGAATCAGGGGATATAACTCATGTTGACATGCTTCATTTCCAAAGAGGTTCTGTTGATGAATTCAT	1	1	1	1	1	1	2	1	2	2	2	2	1	2	2	0	2	1	2	2	1	1	1	1	1	2	1	1	2	2	1	2	2	2	1	2	2	1	2	2	2	2	2	1	1
YL-12		DArT_PAV_0282	Attached	TGCAGCTATTGCAACAGGTAAAAAAAATTTCTTCTTCTAACACTAAAGATTCATTGAATGGTTATGTAC	1	1	2	1	1	1	2	1	2	2	0	2	1	2	2	0	1	1	2	2	1	1	1	1	1	2	1	2	2	2	2	2	1	2	1	0	1	1	2	2	2	2	2	1	1
YL-12		DArT_PAV_0368	Attached	TGCAGATGCAAGAGAAGTCAAGACACAACATCAATACAAAGTCATATCTAATTACAGATCGGAAGAGCG	1	1	2	1	1	1	2	1	2	2	2	2	1	2	2	0	1	1	2	2	1	1	1	1	1	2	1	2	2	2	2	2	1	2	1	2	1	1	2	2	2	2	2	1	1
YL-12		DArT_PAV_0379	Attached	TGCAGGCCTGTTCGAGGAGGTTCATACGGAAAAGAATATACAACATTATAATGACATGAAAGCACACCT	1	1	2	1	1	1	2	1	2	2	2	2	1	2	0	0	1	1	2	2	1	1	1	1	1	2	1	2	2	2	2	2	1	2	1	2	1	1	2	2	2	2	2	1	1
YL-12		DArT_PAV_0382	Attached	TGCAGTGCTAGTTTTTTTCTATGCCACATTATATTGTAGTAATGTACCAGTGATAAGGTTTATGTATTA	1	1	2	1	1	1	2	1	2	2	2	2	1	2	2	0	1	1	2	2	1	1	1	1	1	2	1	2	2	2	2	2	1	2	1	2	1	0	2	2	2	2	2	1	1
YL-12		DArT_PAV_0386	Attached	TGCAGCAACTAACATCATGTTACAGCTCGACATCATGTGTCATCAAGCTCTATTTTATGATTTTTTTTT	1	1	1	1	0	1	2	1	2	2	2	2	1	2	2	0	2	1	2	2	1	1	1	1	1	0	1	1	2	2	1	2	2	2	1	2	2	1	2	2	2	2	2	1	1
YL-12		DArT_PAV_0452	Redundant	TGCAGTTTGTTGACAATGGATTATGTGCAACCAAATTCAATCTAACAGTCAATAAAAGCTCTACACATA	1	1	2	1	1	1	2	1	2	2	2	2	1	2	2	0	1	1	2	1	1	1	1	1	2	2	1	0	2	2	2	1	1	2	1	2	1	1	2	2	2	2	2	1	1
YL-12		DArT_PAV_0456	Attached	TGCAGCTTAGGAATGGCAATGAGGCTTGTGGGGATGAGTTTGTTCATACCCAAACCTGAAATTCAAAAC	1	1	1	1	1	1	2	1	2	2	2	2	1	2	2	2	2	1	2	2	1	0	1	1	1	2	1	1	2	2	1	2	2	2	1	2	2	1	2	2	2	2	2	1	1
YL-12		DArT_PAV_0501	Attached	TGCAGAAATATAGTACGGAATTATCAACAAACTGGATATTTGTGGGAACAATATGATCAGATTACAGAT	1	1	2	1	1	1	2	1	2	2	2	2	1	2	2	0	2	1	2	2	1	1	1	1	1	2	1	2	2	2	2	2	1	2	1	2	1	1	2	2	2	2	2	1	1
YL-12		DArT_PAV_0505	Attached	TGCAGAATAATGACATGCAGTAGCCAGTAGTTAGTAGTTAGGATTATTTCGGGTAATCCAAAACCCGAC	1	1	2	1	1	1	2	1	2	2	2	2	1	2	2	0	1	1	2	2	1	1	1	1	1	2	1	2	2	2	2	1	1	2	1	2	1	1	2	2	2	2	2	1	1
YL-12		DArT_PAV_0555	Redundant	TGCAGTTGACTCTGCCATTATTTCACCCAGCCACGTTAGAAGATCAAATTGATGAATATATACATATAT	1	1	2	1	1	1	2	1	2	2	2	2	1	2	2	0	1	1	2	2	1	1	1	1	1	2	1	2	2	2	2	1	1	2	1	2	1	1	2	2	2	2	2	1	1
YL-12		DArT_PAV_0606	Attached	TGCAGCTGCTATGAAGTTGAGAATTTCTAATATTTCCCCTCCAAAACTCAACTCGCAAACATACCAAAA	1	1	2	1	1	0	2	1	2	2	2	2	0	2	2	1	1	1	2	2	1	1	1	1	2	2	1	2	2	2	2	1	1	2	0	2	1	1	2	2	2	2	2	1	1
YL-12		DArT_PAV_0677	Attached	TGCAGCAACTAACATCATGTTACAGCTCGACATCATGTGTCATCAAGCTCTATTTTATGATTTTTTTAC	1	1	1	1	1	1	2	1	2	2	2	2	1	2	2	0	2	1	2	2	1	1	1	1	1	2	1	1	2	2	1	2	2	2	1	2	2	1	2	2	2	2	0	1	1
YL-12		DArT_PAV_0877	Redundant	TGCAGAGTGCACACTGACCAGTTTGACAACTTTATCAGTGTTAGCCTCCAGAGAAGGTTTGAATTCTTC	1	1	2	1	0	0	2	1	2	2	2	2	1	2	2	2	2	1	2	1	1	1	1	1	2	2	1	2	2	1	2	1	1	2	1	2	1	2	2	1	2	2	2	2	1
YL-12		DArT_PAV_0912	Redundant	TGCAGATAAGTTCACATTTATCAAAGGAATTATCAAACACGAAAAAACGTGACAAAGATATACAAAGAA	1	1	2	1	1	1	2	1	2	2	2	2	1	2	2	1	1	0	2	2	1	1	1	1	2	2	1	2	2	2	2	1	1	2	1	2	1	1	2	2	2	2	2	1	1
YL-12		DArT_PAV_0944	Redundant	TGCAGTTGACTCTGCCATTATTTCACCCAGCCACGTTAGAAGATCAAAATTGATGAATATATACATATA	1	1	2	1	1	1	2	1	2	2	2	2	1	2	2	0	1	0	2	2	1	0	1	1	1	2	1	2	2	2	2	1	1	2	1	2	1	1	2	2	2	2	2	1	1
YL-12		DArT_PAV_0949	Attached	TGCAGTTTTTAGAGCAAAAATATTCGGCACTCACATTACAGATCGGAAGAGCGGTTCAGCAGGAATGCC	1	1	2	1	1	1	2	1	2	2	2	2	2	2	2	1	1	1	2	2	1	1	1	1	1	2	1	2	2	2	2	1	1	2	1	2	1	1	2	2	2	2	2	1	1
YL-12		DArT_PAV_0976	Attached	TGCAGAATAATGACATGCAGTAGCCAGTAGTTAGGATTATTTCGGGTAATCCAAAACCCGACACATTCA	1	1	2	1	1	1	2	1	2	2	2	2	1	2	2	1	1	1	2	2	1	1	1	1	1	2	1	2	2	2	2	1	1	2	1	2	1	1	2	2	2	2	2	1	1
YL-12		DArT_PAV_0977	Attached	TGCAGTCTTCATACTCTTTACGTTATTGTTTGTGGGAGTACTCTTTTACAGATCGGAAGAGCGGTTCAG	1	1	2	1	1	1	2	1	2	2	2	2	1	2	2	1	1	1	2	2	1	1	1	1	1	2	1	2	2	2	2	1	1	2	1	2	1	1	2	2	2	2	2	1	1
YL-12		DArT_PAV_0979	Attached	TGCAGTTGGAATAACTCTTGATTTTTAGTGTGCTTTCAAAAATTTACAGATCGGAAGAGCGGTTCAGCA	1	1	2	1	1	1	2	1	2	2	2	2	1	2	2	1	1	1	2	2	1	1	1	1	1	2	1	2	2	2	2	2	1	2	1	2	1	1	2	2	2	2	2	1	1
YL-12		DArT_SNP_0376	Redundant	TGCAGAATTCTAAAGAAATCATTATCATCTGAAGGAAGTAAATCATTATGCTGATTACAGATCGGAAGA	1	1	2	1	1	1	2	1	2	2	2	2	1	2	2	0	1	1	2	2	1	1	1	1	1	2	1	2	2	2	2	1	1	2	1	2	1	1	2	2	2	2	2	1	1
YL-12		DArT_SNP_0386	Redundant	TGCAGCAGTAGCAACAGGTGCGTTTCGAGAAAGTTTTCGCGATCCTCAATTCACTTCAGGGGTTGCTTG	1	1	2	1	1	1	2	1	0	2	2	2	1	2	2	1	1	1	2	2	1	1	1	1	2	2	1	2	2	2	2	1	1	2	1	2	1	1	2	2	2	2	2	1	1
YL-12		DArT_SNP_0396	Redundant	TGCAGATCCAGAATGTCCTTGTGATGGGATCTAATTCACAAAAATAACTTCTGTGAGAAGGAAATTGGT	1	1	2	1	1	1	2	1	2	2	0	2	1	2	2	0	1	1	2	2	1	1	1	1	1	2	1	2	2	2	2	1	1	2	1	2	1	1	2	2	2	2	2	1	1
YL-12		DArT_SNP_0424	Attached	TGCAGATTCTTCTTTTTTGTTTCTCTATTACTGCGCCTCAACTCTTCTAACTTCGTTCGCCCTTTTCCA	1	1	2	1	1	1	2	1	2	2	2	2	0	2	2	0	1	1	2	2	1	1	1	1	1	2	1	2	2	2	2	2	1	2	1	2	1	1	2	2	2	2	2	1	1
YL-12		DArT_SNP_0438	Redundant	TGCAGCATTTACGAAAAAAAGCAAGTGATAAGAAAATTGATATAGAAAGGTAAACTTTTGTTTGATTAC	1	1	2	1	1	1	2	1	2	2	2	2	0	2	2	0	1	1	2	1	1	1	1	1	2	2	1	2	2	2	2	1	1	2	1	2	1	1	2	2	2	2	2	1	1
YL-12		DArT_SNP_0443	Redundant	TGCAGATAATCACAGCAAGGACATAAAAACAGCACCCAAATTTGTACTATTTACAAAACCAGATTTATG	1	1	2	1	1	1	2	1	2	2	2	2	1	2	2	0	0	1	2	2	1	1	1	1	2	2	1	2	2	2	2	1	1	2	1	2	1	1	2	2	2	2	2	1	1
YL-12		DArT_SNP_0453	Attached	TGCAGCAACTAACATCATGTTACAGCTCGACATCATGTGTCATCAAGCTCTATTTTATGATTTTTTTAC	1	1	1	1	1	1	2	1	2	2	2	2	1	2	2	0	2	1	2	2	1	1	1	1	1	2	1	1	2	2	1	2	2	2	1	2	2	1	2	2	2	2	2	1	1
YL-12		DArT_SNP_0455	Attached	TGCAGTGCTAGCTTTTTTCTATGCCACATTATATTGTAGTAATGTACCAGTGGTAAGGTTTATGTATTA	1	1	2	1	1	1	2	1	2	2	2	2	1	2	2	0	1	0	2	2	1	1	1	1	1	2	1	2	2	2	2	2	1	2	1	2	1	1	2	2	2	2	2	1	1
YL-12		DArT_SNP_0476	Attached	TGCAGCAATTTCCCATATTCCGGCGAGATCGTGGTTGTTCAGTTCAAAGTTAGGGTTTCAGCCACATGT	1	1	1	1	1	1	2	1	2	2	2	2	1	2	2	0	2	1	2	2	1	1	1	1	1	2	1	1	2	2	1	2	2	2	1	2	2	1	2	2	2	2	2	1	1
YL-12		DArT_SNP_0480	Attached	TGCAGTGGATCAGAGGCATGGACGATTCTCTGTACGGTTTGATGACCTAGATCTGTTTCATCAGAAAGA	1	1	2	1	1	1	2	1	2	2	2	2	1	2	2	0	1	1	2	2	1	1	1	1	1	2	1	2	2	2	2	1	1	2	1	2	1	1	2	2	2	2	2	1	1
YL-12		DArT_SNP_0486	Attached	TGCAGTGCGAACCATGTTTTCCTCATGAAAGGCAAAGTGTATTGCCTCAACATATAGTGGAAATGAAAC	1	1	2	1	1	1	2	1	2	2	2	2	1	2	2	0	1	1	2	2	1	1	1	1	2	2	1	2	2	1	2	1	1	2	1	2	1	1	2	2	2	2	2	1	1
YL-12		DArT_SNP_0487	Redundant	TGCAGTTCTTTCCGCTTCTCGGTTTCTTCTAACTTCAGCGGCAGAACGTTTTTCTTCTGATCTTTGCCT	1	1	2	1	1	1	2	1	2	2	2	2	1	2	2	0	2	1	2	2	1	1	1	1	0	2	1	2	2	2	2	2	1	2	1	2	1	1	2	2	2	2	2	1	1
YL-12		DArT_SNP_0489	Redundant	TGCAGTTGCAGTACACAATGGCTCTCGTGATTCCGTTGTGGCTGCAATTGCGGTTGCCGAGTGCAATCC	1	1	1	1	1	1	2	1	2	2	2	2	0	2	2	0	2	0	2	2	1	1	1	1	1	2	1	1	2	2	1	2	2	2	1	2	2	1	2	2	2	2	2	1	1
YL-12		DArT_SNP_0498	Attached	TGCAGGGTTTTCCTCTCATGGAGATTATAGAGAATTTTGGCAATGCAGTTACAGATCGGAAGAGCGGTT	1	1	2	1	1	1	2	1	2	2	2	2	0	2	2	0	1	1	2	2	1	1	1	1	2	2	1	2	2	1	2	1	1	2	1	2	1	1	2	2	2	2	2	1	1
YL-12		DArT_SNP_1016	Redundant	TGCAGTATTAGTTTGTTTGCTGGCACATGTAGTAGAGGCATTCTCCACTCCAGCAGTAGTACCTGTCAG	1	1	2	1	1	1	2	1	2	2	2	2	0	2	2	0	1	1	2	2	1	1	1	1	2	2	0	2	2	2	2	1	1	2	1	2	1	1	2	2	2	2	2	1	1
YL-12		DArT_SNP_1046	Redundant	TGCAGATCAAATGAAGAAGAAATTAGAGATACAAAATAATACCAATTTTCATTACACACAAGGTAAAGT	1	1	2	1	1	1	2	1	2	2	2	2	1	2	2	2	2	1	2	1	1	1	1	1	2	2	1	2	2	1	2	1	1	2	1	2	1	2	2	1	2	2	2	2	1
YL-12		DArT_SNP_1164	Attached	TGCAGCAAAGACAGGACCATTCTTCTTACAGATCGGAAGAGCGGTTCAGCAGGAATGCCGAGACCGATC	1	1	2	1	1	1	2	1	2	2	2	2	1	2	2	0	1	1	2	2	1	1	1	1	1	2	1	2	2	2	2	2	1	2	1	2	1	1	2	2	2	2	2	1	1
YL-12		DArT_SNP_1200	Attached	TGCAGGAAAATGCTTTGGAACGTACAAAGCTTATGAAAATATTTCAATCCACTTGTTGTGTGAAGAGCA	1	1	0	1	1	0	2	1	2	2	2	2	0	0	2	1	1	1	2	2	1	1	1	1	1	2	1	2	0	2	2	2	1	2	1	2	1	1	2	0	2	2	2	1	1
YL-12		DArT_SNP_1219	Attached	TGCAGCTTCTGTTGCTACCTTTGCTTGGACTCTTACACTCCTGGCCATGGGATATTCTGTCACACTCTG	1	1	2	1	1	1	2	1	2	2	2	2	1	2	2	0	1	1	2	2	1	1	1	1	1	2	1	2	2	2	2	0	1	2	1	2	1	1	2	2	2	2	2	1	1
YL-12		DArT_SNP_1224	Attached	TGCAGATTGACAAATTTGACCACTGAGATGTTTTGAGCACAAGAATACACTCACAAGCCCAGGAAGAGG	1	1	2	1	1	1	2	1	2	2	2	2	1	2	2	0	1	1	2	2	1	1	1	1	1	2	1	2	2	2	2	1	1	2	1	2	1	1	2	2	2	2	2	1	1
YL-12		DArT_SNP_1229	Attached	TGCAGACGTACAACTCATGACGCTGGGTGCACCTAGATTCAAAGTATGAAGGTTTTTTTTTATATTATT	1	1	2	1	1	1	0	1	2	2	2	2	1	2	2	0	1	1	2	2	1	1	1	1	1	2	1	2	2	2	2	2	1	2	1	2	1	1	2	2	2	2	2	1	1
YL-12		DArT_SNP_1239	Attached	TGCAGCCATGACCTGGATAACATTCTTCTTGAGAACCTTGGTGACACGCGGACATTGCAAGCAGTTTTT	1	1	2	1	1	1	2	1	2	2	2	2	1	2	2	0	1	1	2	2	1	1	1	1	1	2	1	2	2	2	2	1	1	2	0	2	1	1	2	2	2	2	2	1	1
YL-12		DArT_SNP_1249	Attached	TGCAGAAAAATGATAGAATCATATCTTAGTTGGTTTGGATTTTGGAAATGTGCCATAGTGATGGATGAT	1	1	2	1	1	1	2	1	2	0	0	2	1	2	2	0	1	1	2	2	1	1	1	1	1	2	1	2	2	2	2	2	1	2	0	2	1	1	2	2	2	2	2	1	1
YL-12		DArT_SNP_1251	Redundant	TGCAGGTTTACAAGGAAGAAAGAAGAAGTACCACTAGCAACACCACCACTAGCTCCATCACGAAATGTT	1	1	2	1	1	1	2	1	2	2	2	2	1	2	2	0	1	1	2	2	1	1	1	1	1	2	1	2	2	2	2	1	1	2	1	2	1	1	2	2	2	2	2	1	1
YL-12		DArT_SNP_1263	Attached	TGCAGTGTCATCTGTGCGCTGATAAGAGACTCACTGGTAACTTTTCAATAAAGCTCTCACAACCAAATT	1	1	2	1	1	1	2	1	2	2	2	2	0	2	2	0	1	1	2	2	1	1	1	1	1	2	1	2	2	2	2	1	1	2	1	2	1	1	2	2	2	2	2	1	1
YL-12		DArT_SNP_1270	Attached	TGCAGCGGGCCAAATTCGAGGTGGGGAAGTTTGACGGAACTGATAATTTTGGATTGTGGCAAAGGAGAG	1	1	2	1	1	1	2	1	2	2	2	2	1	2	2	0	1	0	2	2	1	1	1	1	1	2	1	2	2	2	2	2	1	2	1	2	1	1	2	2	2	2	2	1	1
YL-12		DArT_SNP_1280	Attached	TGCAGCTGTGGAAGATATGAATTGGATTCAACGCAAGATCTACCTTTACAATGTGACTTTTGGGCTTTA	1	1	2	1	1	1	2	1	2	2	2	2	1	2	2	0	2	1	2	2	1	1	1	1	1	2	1	2	2	2	2	2	1	2	1	2	1	1	2	2	2	2	2	1	1
YL-12		DArT_SNP_1281	Redundant	TGCAGAAAACACAGTTATTCAATCACCAAATTATGGTTAGTACCTATCAAATTACTGATTGTAAAGAAT	1	1	2	1	1	1	2	1	2	2	2	2	1	2	2	0	2	0	2	2	1	1	1	1	1	2	1	2	2	2	2	2	1	2	1	2	1	1	2	2	2	2	2	1	1
YL-12		DArT_SNP_1283	Redundant	TGCAGATCCAACCGCGCCCAGGTGAAGACGCACGTCACATCCTCTTCCAAAACGCCAATCTTCTCCACC	1	1	2	1	1	1	2	1	2	2	2	2	1	2	2	0	2	1	2	2	0	1	1	1	1	2	1	2	2	2	2	2	1	2	1	2	1	1	2	2	2	2	2	1	1
YL-12		DArT_SNP_1284	Attached	TGCAGGCCTGTTCGAGGAGGTTCATACGGAAAAGAATATACAACATTATAATGACATGAAAGCACACCT	1	1	2	1	1	1	2	1	2	2	2	2	0	2	2	0	1	1	2	2	1	1	1	1	1	2	1	2	2	2	2	2	1	2	1	2	1	1	2	2	2	2	2	1	1
YL-12		DArT_SNP_1285	Redundant	TGCAGTATAATACTGATGAATCGAATCACATGATTATTACAGATCGGAAGAGCGGTTCAGCAGGAATGC	1	1	2	1	1	1	2	1	2	2	2	2	1	2	2	2	2	1	2	2	1	1	1	1	2	2	1	2	2	1	2	1	1	2	1	2	1	1	2	2	2	2	2	1	1
YL-12		DArT_SNP_1289	Redundant	TGCAGATATCTGTGTTTTTGTTGTTGCAGAAATTACAGATCGGAAGAGCGGTTCAGCAGGAATGCCGAG	1	1	2	1	1	1	2	1	2	2	2	2	0	2	2	0	2	0	2	2	1	1	1	1	1	2	1	2	2	2	2	2	1	2	1	2	1	1	2	2	2	2	2	1	1
YL-12		DArT_SNP_1291	Attached	TGCAGCCAACACTCCATTTCTTTCAGAATGGGAAAAAGGCTGATGAAGTTATTGGGGCTGACATTATGC	1	1	1	1	1	1	0	1	2	2	2	2	0	2	2	0	2	1	2	2	1	1	1	1	1	2	1	1	2	2	1	2	2	2	1	2	2	1	2	2	2	2	2	1	1
YL-12		DArT_SNP_1302	Redundant	TGCAGCAGATCTATATAACCAATTATCATCAAAACTTGCAAGGATCTAGAATTCTTTTGAATTTTTTTT	1	1	2	1	1	1	2	1	2	2	2	2	1	2	2	2	2	1	2	2	1	1	1	1	2	2	1	2	2	1	2	1	1	0	1	2	1	1	2	2	2	2	2	1	1
YL-12		DArT_SNP_1336	Redundant	TGCAGTTTCACTGCTTCAAATGCCTAGCTATTGGCACTTTGATCAACTCTAATTATATCCTCAGTTTAT	1	1	2	1	1	1	2	1	2	2	2	2	1	2	2	0	1	1	2	2	1	1	1	1	2	2	1	2	2	2	2	1	1	2	1	2	1	1	2	2	2	2	2	1	1
YL-12		SCAFFOLD105505.12829	Redundant	NNNNNNNNNNNNNNNNNNNNNNNNNNNNNACCACTGAAAGACAGACAGTTACTCAGTTAGCAAGCAAGATATGGCAGTGACATACCAAGACAAATAACATG	1	1	2	1	1	1	2	1	2	2	2	2	1	2	2	0	1	1	2	2	1	1	1	1	1	2	1	2	2	2	2	1	1	2	1	2	1	1	2	2	2	2	2	1	1
YL-12		SCAFFOLD105912.37770	Redundant	NNNNNNNNNNNNNCCTCTCACTATCGTAGAGTTCGATTTTTAATTTTATTGTTTTGATTTGCTTCTTTTGTTATTTGCAGGAAAGGGGACTATTATCGGTA	1	1	2	1	1	1	2	1	2	2	2	2	1	2	2	0	1	1	2	2	1	1	1	1	1	2	1	2	2	2	2	2	1	2	1	2	1	1	2	2	2	2	2	1	1
YL-12		SCAFFOLD105912.38707	Redundant	TGCTATTACTATTTCAAATCTCATCTCCTCTTTGCCCATTGCTATAAGTGTAAGTCAATCTGTATGACAAATTTGACATGGTGCTCCTCGAATTTCAGGGC	1	1	2	1	1	1	2	1	2	2	2	2	1	2	2	2	1	1	2	2	1	1	1	1	1	0	1	2	2	2	2	2	1	2	1	2	1	1	2	2	2	2	2	1	1
YL-12		SCAFFOLD105926.7124	Redundant	TCGAAAAAGGCTATTCATGTGAGTGCTCACAAACAAACCAAATGGTAAAATTCTCTACTTTCTCATAAGTTTTGGATGACAAATTTGTAATGTGACATTTG	1	1	2	1	1	1	2	1	2	2	2	2	1	2	2	0	1	1	2	2	1	1	1	1	1	2	1	2	2	2	2	1	1	2	1	2	1	1	2	2	2	2	2	1	1
YL-12		SCAFFOLD105926.7542	Redundant	GAAGAAGAGATAATAGTGAAGTGCATAAGTAAGAATGATAAGAACTCCGCCTCAGTTTTCTTTCTTGTGCTCCAAGTTATGTAATTTGTGTCTGTTAACTG	1	1	2	1	1	1	2	1	2	2	2	2	1	2	2	0	1	1	2	2	1	1	1	1	1	2	1	2	2	2	2	1	1	2	1	2	1	1	2	2	2	2	2	1	1
YL-12		SCAFFOLD112901.6962	Redundant	NNNNNNNNNNNNNNNNNNNNAGACAAGAAGCAGAGACACAGGTAAGTCAATGTTTGGAATGGATTTGCAATTTATATGCATGGTTCTGCCGTAACGTTAAC	1	1	2	1	1	1	2	1	2	2	2	2	1	2	2	0	1	1	2	2	1	1	1	1	1	2	1	2	2	2	2	2	1	2	1	2	1	1	2	2	2	2	2	1	1
YL-12		SCAFFOLD125104.7516	Redundant	CAATCAGTAATTTGATAGGTACTAACCATAATTTGGTGATTGAATAACTGGGTTTTCTGCAGCTGAGTCCTTACAAGATGCCTTGAAGCAATTATATCTGA	1	1	2	1	1	1	2	0	2	2	2	2	1	2	2	0	2	1	2	2	1	1	1	1	1	2	1	2	2	2	2	2	1	2	1	2	1	1	2	2	2	2	2	1	1
YL-12		SCAFFOLD127763.6623	Redundant	TTTGGAGCTTTACAAAATAGAATCTGCCTCAACACTTGCCATAACCGCTAGTGATGTCTGAAGGTTTTCGGTTGTTCATGTTGTGAACGGGTAAGAGTTTC	1	1	2	1	1	1	2	1	2	2	2	2	1	2	2	0	2	1	2	2	1	1	1	1	1	2	1	2	2	2	2	2	1	2	1	2	1	1	2	2	2	2	2	1	1
YL-12		SCAFFOLD130925.10360	Redundant	GGTTCCAAGTAAAACTCGGGTTGGATAAACCCCAGATTTTACCCAAACTTGGACATAGATAACATTATGAGGATCCAGGCTGTGACGAGCTAGAATCCTCT	1	1	2	1	1	1	2	1	2	2	2	2	1	2	2	0	1	1	2	2	1	1	1	1	1	2	1	2	2	2	2	1	1	2	1	2	1	1	2	2	2	2	2	1	1
YL-12		SCAFFOLD132545.6615	Redundant	TTTGTGTAAGACCTTAACTACTGCAAAATGCCATGCAATCAACACACAGGTCTATTTTATTTCACTGCAACTTGCTATTGGAATTTTCAGGAGATGGCAAA	1	1	2	1	1	1	2	1	2	2	2	2	1	2	2	0	1	1	2	2	1	1	1	1	1	2	1	2	2	2	2	1	1	2	1	2	1	1	2	2	2	2	2	1	1
YL-12		SCAFFOLD134155.5762	Redundant	TATACATCTATAATATCACTCAGTTTTTCAAATTGTGATTGCGGTTATTGCCACCGTTATAATGCGGATTGCAGCCACTGCGGTATGAATTATTTTGTGAG	1	1	2	1	1	1	2	1	2	2	2	2	1	2	2	0	1	1	2	2	1	1	1	1	1	2	1	2	2	2	2	2	1	2	1	2	1	1	2	2	2	2	2	1	1
YL-12		SCAFFOLD15087.1276	Attached	CTTTGCCGAAATCCACTGGGTTGTTGATTCTGTCCTTGGATGCTGTAATACGCACTGGGAGGCGCTGCAGGCATTGTTCTAGAGCCAGGCCCATGAAGCCA	1	1	2	1	1	1	2	1	2	2	2	2	1	2	2	1	1	1	2	2	1	1	1	1	1	2	1	2	2	2	2	0	1	2	1	2	1	1	2	2	2	2	2	0	1
YL-12		SCAFFOLD15087.13695	Redundant	TATGGGTAAGAAACTAATCCCTCGTGGTATATAGCTGCCTTCCAACAAGTGTCGCTCACAGGAATCGAATCTTGGAGATCTAATGGGGCCTTACACCACTT	1	1	2	1	1	1	2	1	2	2	2	2	1	2	2	0	1	1	2	2	1	1	1	1	1	2	1	2	2	2	2	2	1	2	1	2	1	1	2	2	2	2	2	1	1
YL-12		SCAFFOLD166002.9252	Attached	GTAGTGTATGTTCGAGAATGAATATGACTGGAATTAATAATTTTTGTTTCCAGAATAGTTTACTTCCTTTAAGGATAAATAATAAAATTGAAGAGTTAAAT	1	1	2	1	1	1	2	1	2	2	0	2	1	2	2	2	1	1	2	2	1	1	1	1	1	1	1	2	2	0	2	1	1	2	1	0	1	1	2	2	2	2	2	1	1
YL-12		SCAFFOLD219189.5000	Redundant	CAGCTGCCTCAGCTCTCTTCTTAAGCTCCCTCATCTCACAGTAATCATCTTCTACTTTGGCAATTCGATTCACAGTGGCATAGAAAATATGTCCAACAAGG	1	1	0	1	1	1	2	0	2	2	2	2	1	2	2	0	2	1	2	2	1	1	1	1	1	2	1	2	2	2	2	2	1	2	1	2	1	1	2	2	2	2	2	1	1
YL-12		SCAFFOLD223157.8007	Attached	AAAAATGTAATTTTATAATAAATAAGAGGATAAAAGTATTATTACATATTGTTTTTTATGTATTATTTTATATCACTTCCCTCTCAATTAATGGAGAGGAT	1	1	0	1	1	1	2	0	2	2	2	2	1	2	2	0	1	1	2	2	1	1	1	1	1	0	1	2	2	2	2	0	1	2	1	0	1	1	2	2	2	2	2	1	1
YL-12		SCAFFOLD22357.12194	Redundant	ATGGAAGAAATCAAGCAGTGGCAGCCTTCTCTGCAGCCGTTGCCTCCCCACTAGGACTTGCCTTAGCACGCTTAGCTTCATAGTCTTTAACAGCAGCTTTA	1	1	2	1	1	1	2	0	2	2	2	2	1	2	2	0	1	1	2	2	1	1	1	1	1	2	1	2	2	2	2	0	1	2	1	2	1	1	2	2	2	2	2	1	1
YL-12		SCAFFOLD234809.12781	Redundant	GGCAGAAACTTATCTGTCATTCTTCAGCAAAACTTTCAGCAGTTGATTGGAGAAATTACGGCTATTCCCCAACAAGTTGAAGTAGTAATGGGAAGGACATT	1	1	2	1	1	1	2	1	2	2	2	2	1	2	2	2	2	1	2	2	1	1	1	1	2	2	1	2	2	1	2	1	1	2	1	2	1	1	2	2	2	2	2	1	1
YL-12		SCAFFOLD246970.34917	Redundant	CAATCATTTAATACTTCAGGTATAGTTGCACCCATAGCAGGATAAAATAGGGTTAATCTCGTAATGGTATGTTTGCGAGTTGAGTTTTGGTATGTTGAGTT	1	1	2	1	1	1	2	1	2	2	2	2	1	2	2	0	1	1	2	2	1	1	1	1	2	2	1	2	2	2	2	1	1	2	1	2	1	1	2	2	2	2	2	1	1
YL-12		SCAFFOLD246970.34932	Redundant	TCAGGTATAGTTGCACCCATAGCAGGATAAAATAGGGTTAATCTCGTAATGGTATGTTTGCGAGTTGAGTTTTGGTATGTTGAGTTTTGGAGAGGAAATAT	1	1	2	1	1	1	2	1	2	2	2	2	1	2	2	0	1	1	2	2	1	1	1	1	2	2	1	2	2	2	2	1	1	2	1	2	1	1	2	2	2	2	2	1	1
YL-12		SCAFFOLD246970.34993	Redundant	GAGTTGAGTTTTGGTATGTTGAGTTTTGGAGAGGAAATATTAGAAATTCTCAACTTCATAGCAGCTGCAGAAGTATTCTTTTTAATGACAAAGGAAAAAGC	1	1	2	1	1	1	2	1	2	2	2	2	1	2	2	0	1	1	2	0	1	1	1	1	2	0	1	2	2	2	2	1	1	2	1	2	1	1	2	2	2	2	2	1	1
YL-12		SCAFFOLD254514.12113	Redundant	CGGACACTTCAATATCCTTCAAGTATCCGTATCCGTATCCAATAATCTTTGATACTTCATCGATATGTCCATGGATATCGAATTTTTTCAAAAAAAAATGG	1	1	2	1	1	1	2	1	2	2	2	2	1	2	2	0	2	1	2	2	1	1	1	1	1	2	1	2	2	2	2	2	1	2	1	2	1	1	2	2	2	2	2	1	1
YL-12		SCAFFOLD258940.4861	Attached	GACGCCATATGTCGCAAAACTGAACCTTTCTGTAGACTCAACTTGGACATCACATCTAATAACCTGATATGCAATAAATAAATAAACTAAGAAGAAAAAAA	1	1	2	1	1	1	2	1	2	2	2	2	1	0	2	0	1	1	2	2	1	1	1	1	2	2	1	2	2	2	2	1	1	2	1	2	1	1	2	2	2	2	2	1	1
YL-12		SCAFFOLD27144.4316	Redundant	AATTCTCAATTTATGGTATGCAGCTCTGCATAATTTTTGTTGGTTTTTAAGTATTTGGTTTGGTTGCTTGCTTCATCAGTTGATTTTTTGTTACACATTTT	1	1	2	1	1	1	2	1	2	2	2	2	1	2	2	0	1	1	2	2	1	1	1	1	1	2	1	2	2	2	2	1	1	2	1	2	1	1	2	2	2	2	2	1	1
YL-12		SCAFFOLD279207.2204	Attached	CAGTCATAAAAGGCTTCCAGGGAAAGTGGGAGCATTAAAAAATAAAAGATGTTTCATAGGATGCAAGTTAAAGTTCTATTGTACCCACCTTCAACTGTTGA	1	1	2	1	1	1	2	1	2	2	2	2	1	2	2	0	1	1	2	2	1	1	1	1	2	2	1	2	2	2	2	1	1	2	1	2	1	1	2	2	2	2	2	1	1
YL-12		SCAFFOLD287194.1821	Redundant	ACATTGATTGTGCTCGAAGATTCTTACGCCAACGCATTTGAGTTCATTATTAAGGGACAGAGCGTATCCCTCATTCTATCTCTATTTTCAGTCTCAGTTAA	1	1	0	1	1	1	2	0	2	2	2	2	1	2	2	0	1	1	2	2	1	1	1	1	1	2	1	2	2	2	2	0	1	2	1	2	1	1	2	2	2	2	2	1	1
YL-12		SCAFFOLD287194.1867	Redundant	TTATTAAGGGACAGAGCGTATCCCTCATTCTATCTCTATTTTCAGTCTCAGTTAATTGAAAAGTAATATATAAATAAAATAAAAATTTATAAAAATGAAAA	1	1	0	1	1	1	2	0	2	2	2	2	1	2	2	0	1	1	2	2	1	1	1	1	1	2	1	2	2	2	2	0	1	2	1	2	1	1	2	2	2	2	2	1	1
YL-12		SCAFFOLD287194.1942	Redundant	AAAATAAAAATTTATAAAAATGAAAACTAATAATTTTATATTATTGAGCACAATATTATTGGTTAGGGACATGGGGACGTGCTTTTGTTTAGGAGAAAGGA	1	1	0	1	1	1	2	0	2	2	2	2	1	2	2	0	1	1	2	2	1	1	1	1	1	2	1	2	2	2	2	0	1	2	1	2	1	1	2	2	2	2	2	1	1
YL-12		SCAFFOLD287194.5817	Redundant	CTGTTGAATATGTTCTTGCTAGCCTTCTTTATTGGTTTGATTGGAAGTTACCTGAGACCTATAAATCTGCAGATGATATAGATATGGGTGAGATATTTGGA	1	1	2	1	1	1	2	0	2	2	2	2	1	2	2	1	1	1	2	2	1	1	1	1	1	2	1	2	2	2	2	1	1	2	1	2	1	1	2	2	2	2	2	1	1
YL-12		SCAFFOLD298836.4634	Redundant	ATGGTGAAGAAGATAGCTCTGGCGAGGCAAAGATCAGAAGAAAAACGTTCGGCCGCTGAAGTTAGAAGAAACCGAGAAGCGGAAAGAACTGCAGCTCAAGC	1	1	2	1	1	1	2	1	2	2	2	2	1	2	2	0	2	1	2	2	1	1	1	1	1	2	1	2	2	2	2	2	1	2	1	2	1	1	2	2	2	2	2	1	1
YL-12		SCAFFOLD306344.1781	Attached	ATGGAAGTGGATTTAGTGACTGGGGTGGGAAGGTCATCCTTACCACTGTTAATGAAAATTGGATGATTTAAATCAGTTCGTGTTTTGATTATATTTAAAGT	1	1	0	1	1	1	2	0	2	2	2	2	1	2	2	1	1	1	2	2	1	1	1	1	2	2	1	2	2	2	2	1	1	2	1	2	1	1	2	2	2	2	2	1	1
YL-12		SCAFFOLD306687.4051	Redundant	TCATCCTTAGAGTTTTGTTTAACCGGACAGGTTCCGCCAGAAAGAAATGCAGCCAAATCATCTCGCTCTTCCTCATTAAGATTTACCCATTGAAGAGGTTG	1	1	2	1	1	1	2	1	2	2	2	2	1	2	2	0	2	1	2	2	1	1	1	1	2	2	1	2	2	1	2	1	1	2	1	2	1	1	2	2	2	2	2	0	1
YL-12		SCAFFOLD306687.4331	Redundant	ACAACCAAATAAGAAATTTTGAAAGGGAACTTTCAGTATTATAGGAAAAAAAATGGAAGAGAGTTTACTTATCAGAGAATCAACTATAAGAAATTTTACGA	1	1	2	1	1	1	2	1	2	2	2	2	1	2	2	0	2	1	2	2	1	1	1	1	2	2	1	2	2	1	2	1	1	2	1	2	1	1	2	2	2	2	2	0	1
YL-12		SCAFFOLD34982.10331	Attached	CAACTATATTCGGAAAATATTTATTCACAATATGCAGACAGCTAAGTTATCGCTCAAGGCTTTCGGAACCATATTGTAATATACAAGTCACAAGAAATATA	1	1	0	1	1	1	2	0	2	2	2	2	1	2	2	0	1	1	2	2	1	1	1	1	1	2	1	2	2	2	2	0	1	2	1	2	1	1	2	2	2	2	2	1	1
YL-12		SCAFFOLD72034.6323	Redundant	TGGGTATGCTGCAGGTACAAATTTGGTGCAACAGGTACGTGCTTGGGCTCATCTTTGCCAAAACGGGATTGTTTTGGGAAGATTTTTTTGGTTTTTCACGT	1	1	2	1	1	1	2	1	2	2	2	0	1	2	2	0	1	1	2	2	1	1	1	1	1	2	1	2	2	2	2	1	1	2	1	2	1	1	2	2	2	2	2	1	1
YL-12		SCAFFOLD7355.3548	Attached	TCATATATTAAAATTTATAACTTAACTATTATTAACGGATCCCATCTAACGGTTCCGAAAACTCGATAAACTTGGTCATGAACCATGTAATAATTTCTCGT	1	1	2	1	1	1	2	0	2	2	2	2	1	2	2	0	1	1	2	2	1	1	1	1	2	2	1	2	2	2	2	1	1	2	1	2	1	1	2	2	2	2	2	1	1
YL-12		SCAFFOLD79347.7651	Redundant	TCAGAGTAGGTTGTCACATCCTACTTGAGGCTTGTCGCTACCCCACTTTCATGGGTGCAACAAGAAAGATGCAATGGAGTCGCCATCGATGTTTTTTTCTT	1	1	2	1	1	1	2	1	2	2	2	2	1	2	2	1	0	1	2	2	1	1	1	1	1	2	1	2	2	2	2	2	1	2	1	2	1	1	2	2	2	2	2	1	1
YL-12		SCAFFOLD81369.2512	Redundant	NNNNNNNNNNNNNNNNNATCTGCACTGAAGAAATCGCGTTCTTCCATCTTCACATACCGTGCCTGATAACAATTAGCTTTCTGAAACTGGAAGCAATTCAT	1	1	2	1	1	1	2	1	2	2	2	2	1	2	2	0	1	1	2	2	1	1	1	1	1	2	1	2	2	2	2	1	1	2	1	2	1	1	2	2	2	2	2	1	1
YL-12		SCAFFOLD8857.1511	Redundant	AATGATTTACTTCCTTTAGATGATAATGATTTCTTTAGAATTCTGCAGGACCAATTGTAGAATCTGAAGTATATGCTACATAGTTGATCCTGAGATCAATG	1	1	2	1	0	1	2	1	2	2	2	0	1	0	2	1	1	1	2	2	1	1	1	1	1	2	1	0	2	2	2	1	1	2	1	2	1	1	2	2	2	2	2	1	1
YL-12		SCAFFOLD92163.7679	Redundant	GAAAATTAACAATTTTATATTATTGAACATGATATTATTGGTTAGAGAAATGGGGACTTGCTTTTGTTTCCGACAAAGGATCCAAGTTCATTATTAAGAAG	1	1	0	1	1	1	2	1	2	2	2	2	1	2	2	0	1	1	2	2	1	1	1	1	1	2	1	2	2	2	2	1	1	2	1	2	1	1	2	2	2	2	2	1	1
YL-12		SCAFFOLD94799.4340	Attached	AGGAGGCGCTGGAGCTTATGATCGAGCTCGCTGGGACCGAGCCAAGGTTTCTGAGGAGGCAGCTTGCTGAGGTTGTAGGGGCAATGCTGCAGATTGCGGAG	1	1	2	1	1	1	2	1	2	2	2	2	1	2	2	0	1	1	2	2	1	1	1	1	1	2	1	2	2	2	2	2	1	2	1	2	1	1	2	2	2	2	2	1	1
YL-13	0	DArT_SNP_1374	Framework	TGCAGTGATATTTGCTTTCTCCAACCAAAATGAATGACAACAGCCTTGTTATTCAGTTCAATGCTTTTT	1	2	2	2	1	1	2	1	2	2	1	1	2	1	2	1	1	1	2	2	2	1	2	1	1	1	2	1	2	1	1	1	2	1	1	2	2	2	2	2	1	2	2	1	2
YL-13	9.3	DArT_PAV_0795	Framework	TGCAGACTGAAGGTTGAATATTTTTTTTACAGATCGGAAGAGCGGTTCAGCAGGAATGCCGAGACCGAT	1	2	2	2	0	1	2	1	2	2	1	1	2	1	2	1	1	1	1	2	2	1	1	1	1	0	2	1	2	1	1	1	1	1	1	2	2	2	1	2	1	1	2	1	1
YL-13	11	DArT_SNP_1130	Framework	TGCAGGAAAGAGCGGTGCCGAGCTTCAGGCCTTGGAGGACCAGTGGCTATCAATGGCACAATTGAAGAC	1	2	2	2	1	1	1	1	2	2	1	1	0	1	2	1	1	1	1	2	2	1	1	1	1	1	2	1	2	1	1	1	1	1	1	2	2	2	1	2	1	1	2	1	1
YL-13	11.5	DArT_SNP_1085	Framework	TGCAGCACACTGTTGTAGATAGTAGGGATTGGTCGCTTATATGCCTTGAGGAAATTTACAGATCGGAAG	1	2	2	2	1	1	1	1	2	2	1	1	2	1	2	1	1	1	1	2	2	1	1	1	1	1	2	1	2	1	1	1	1	1	1	2	2	2	1	2	1	1	2	1	1
YL-13	18.1	DArT_SNP_0026	Framework	TGCAGGATTCGGTGCCCAACATTGCTCCATTAGTATTCTCCACTCATGATCACAATAACTCGGGATCGT	1	2	2	1	1	1	1	2	2	2	1	1	2	1	2	1	2	1	1	2	2	1	1	1	0	1	2	1	2	1	1	1	1	1	1	2	2	2	1	2	1	1	2	1	1
YL-13	18.6	DArT_PAV_0991	Framework	TGCAGTTGATTATCTCAGCTGTCTCATTTTGGTATTTCAAGGTAAACAAAAATGCATGGCAATATCTTT	1	2	2	1	1	1	1	2	2	2	1	1	2	1	2	2	2	1	1	2	2	1	1	1	1	1	2	1	2	1	1	1	1	1	1	2	2	2	1	2	1	1	2	1	1
YL-13	19.6	SCAFFOLD75855.4677	Framework	AAGGCTGCACGAAATGTAATTTAATTTAAAAAAAGAATGAAGACAAATCATTCAAAAATCGATGGATATTATGTCAGATTCATTGTACTTGTTTCTCAGTT	1	2	2	1	1	1	1	2	2	2	1	1	2	1	2	2	2	1	1	2	2	1	1	1	2	1	2	1	2	1	1	1	1	1	1	2	2	2	1	2	1	1	2	1	1
YL-13	20.2	SCAFFOLD233507.1236	Framework	ACTGCCGATGGCTTAACTGTTTCCATCTGCAGAAGTAATACAAATGTTGCGAATGAAGATGAAAACAGGATAAAGTACTCAAGTGTTTAAAAAGATTCACA	1	2	2	1	1	1	1	2	2	2	1	1	2	1	2	1	2	1	1	2	2	1	1	1	2	1	2	1	2	1	1	1	1	1	1	2	2	2	1	2	1	1	2	1	1
YL-13	20.7	SCAFFOLD57168.3298	Framework	TTTGATTAAATACTTTCTTACTTTACTTTAAACCTGCAGATATTGGAAGGACTTCTAAAATTACCCGAGAATAAGGAATGTGCTGACTGCAAAGCTAAGTA	1	2	2	1	1	1	1	2	2	2	1	1	2	1	2	1	2	1	1	2	2	1	1	1	0	0	2	1	2	1	1	0	1	1	1	2	2	2	1	2	1	1	2	1	1
YL-13	21.2	SCAFFOLD244633.16964	Framework	AATAACCTCCTTTTTTTTTTAATTATTTCGATTGAAGTTGTAAAAATAAGTTGTTGAGATTCTTTAAGTTGTTTTAGAATTACTTTACTGGTGTGAATTAA	1	2	2	1	1	1	1	2	2	2	1	1	2	1	2	1	2	1	1	2	2	1	1	1	2	2	2	1	2	1	1	1	1	1	1	2	2	2	1	2	1	1	2	1	1
YL-13	22.3	SCAFFOLD306965.5154	Framework	ATCATGCCATTAGCTAAGCCTTCAATTAAGAGAAGAAAAATAATATTTATATTTTGAAGAGTTAGTTTATCATGATAATTGTGAGTAATCCCAAAATGAAT	1	2	2	1	2	1	1	2	2	2	1	1	2	1	2	2	2	1	1	2	2	1	1	0	2	2	2	1	2	1	1	1	1	1	1	2	2	2	1	2	1	1	2	1	1
YL-13	23.4	DArT_SNP_0857	Framework	TGCAGCCCATTCTTGAGCTTGGACCCAGTTGCCTAAACCCAACGCCTCTGGCACCAAAATTCCTGGCTG	1	2	2	1	2	1	1	2	2	2	1	1	2	1	2	2	2	1	1	2	2	1	1	1	2	1	2	1	2	1	1	1	1	1	1	2	2	2	1	2	1	1	2	1	1
YL-13	24.5	DArT_PAV_0757	Framework	TGCAGTTACTAGAAGGAATAGGTTGTCTGAATGTGTTACAGATCGGAAGAGCGGTTCAGCAGGAATGCC	1	2	2	1	2	1	0	2	2	2	1	1	2	1	2	2	2	1	1	2	2	1	1	1	2	1	2	1	2	1	1	1	1	1	0	2	2	2	1	2	1	1	2	1	1
YL-13	26.8	DArT_PAV_0790	Framework	TGCAGCTGCTGGTGCTTATGCTCTGGTAATCATCTTTGCTTATCAGTATTTTGAGATATTAGTATTATA	1	2	2	1	2	1	1	2	2	2	1	1	2	1	2	2	2	2	1	2	0	1	1	1	2	1	2	1	2	1	1	1	1	1	1	2	2	2	1	2	0	1	2	1	1
YL-13	28.5	DArT_PAV_1008	Framework	TGCAGTCAACTTGCCCAAAAAAAAATCACACGAGTGTCATCCATACAAAATGGAACAGAGTTCAAGAAC	1	2	2	1	2	1	1	2	2	2	1	1	2	1	2	2	2	1	1	2	2	1	1	1	2	1	2	1	2	1	1	1	1	1	1	2	2	2	1	2	1	1	2	1	1
YL-13	29.6	SCAFFOLD107749.18649	Framework	GCACTGGATAGGTTGAGCTAAGAGATGAAATGATCTCGTGTGGCTTTCCACGTGACATCAACAAACTGTATAGGCGCAAGTTGCGGATCCTTTAAATTGGT	1	2	2	1	2	1	1	2	2	2	1	1	2	1	2	2	2	1	1	1	2	1	1	1	2	0	2	1	2	1	1	1	1	1	1	2	2	2	1	2	1	1	2	1	1
YL-13	31.2	DArT_SNP_0422	Framework	TGCAGACAAGAATCATGTTGAAAATAATGAAATCTATGTGCTCCTGAGATTTTTCTATGAGCAATTACA	1	2	2	1	2	1	1	2	2	2	1	1	2	1	2	2	2	1	2	1	2	1	2	1	2	1	2	1	2	1	1	1	1	1	1	2	2	2	1	2	1	1	2	1	1
YL-13	32.2	SCAFFOLD305081.9741	Framework	AATATCAAAATTTCAAGTTCCATTTCTTTTCTCACTTTTTTGAAAGCCACAAAGGAACAGTAGCAAAGGATGAATAAAGAAACACGAAAAAAGATTCAAAG	1	2	2	1	2	1	1	2	2	2	1	1	2	1	2	2	2	1	2	1	2	1	2	1	2	0	2	1	2	1	1	1	2	1	1	2	2	2	1	2	1	1	2	1	1
YL-13	32.8	DArT_PAV_0378	Framework	TGCAGTATTTTCCCACAATTTGTATGCAATTGCAATAAATGCAATGCAGCTGTAACTTAGAGCCTTGGT	1	2	2	1	2	1	1	2	2	0	1	1	1	1	2	2	2	1	2	1	2	1	2	1	2	1	0	1	2	1	1	1	2	1	1	2	2	2	1	2	1	1	2	1	1
YL-13	33.9	DArT_PAV_0071	Framework	TGCAGCCAAGCTCCAGATGCATGGGATAGAACAGCTAGCAAATGTTCAAGGTTTGCCAACTGATCGAAA	1	2	2	1	2	1	1	2	2	0	1	1	1	1	2	2	2	1	2	1	2	1	1	1	2	2	2	1	2	1	1	1	2	1	1	2	2	2	1	2	1	1	2	1	1
YL-13	34.5	DArT_SNP_1324	Framework	TGCAGAGAGCTTGAAAAATTATCCTCAATTTGCAACTGCGGCGAAGCACCAGATGCATGAGATGGAACC	1	2	2	1	2	1	1	2	2	2	1	1	2	1	2	2	2	1	2	1	2	1	1	1	2	2	2	1	2	1	1	1	2	1	1	2	2	2	1	2	1	1	2	1	1
YL-13	35	SCAFFOLD226797.12768	Framework	CAGTTGGCAGACCTTGAAGATTTGCTAGTGGTTCCATCTCATGCATCTGGAGCTTCGCCGCAGTTGCAAATTGAGGATAATTTTTCAAGCTCTCTGCAGTA	1	2	2	1	2	1	1	2	2	2	1	1	2	1	2	2	2	1	2	1	2	1	1	1	2	2	2	1	2	1	1	1	2	1	1	2	2	2	1	2	1	1	2	1	1
YL-13	37.2	DArT_SNP_0069	Framework	TGCAGCTTCACTACAGAAACCTGGTTTGCATTTTATTGGTGGCTCGACTTCTCTGTCAATTGGTGGCAA	1	2	2	1	2	1	1	2	2	2	1	1	2	1	2	2	2	1	1	1	2	1	1	1	2	2	2	1	2	1	1	1	2	1	1	2	2	2	1	1	1	1	2	1	1
YL-13	37.7	SCAFFOLD209457.9544	Framework	AGGTGGAAACAGAGGCGGAAGGAGATGGTAGAGATGGTTCATGGACCCCGCGGATCTCGGGGGTTCGATTTTTACCCTATGATTTGTTATTTATGTTTAAC	1	2	2	1	2	1	1	2	2	2	1	1	2	1	2	2	2	1	1	1	2	1	1	1	2	2	2	1	1	1	1	1	2	1	1	2	2	2	1	1	1	1	2	1	1
YL-13	38.3	DArT_SNP_0007	Framework	TGCAGATCAATCCTTCAGTGTTGGATATATCCAGGTATTTGTAGCAATTTTTTCATTTCAAGTATGAAC	1	2	2	1	2	1	1	2	2	2	1	1	2	1	2	2	2	1	1	1	2	1	1	1	2	2	2	1	1	1	1	1	2	1	1	2	2	2	1	1	1	1	2	1	1
YL-13	43.9	SCAFFOLD275475.10023	Framework	GTTTTTATAAAAATAGTATATAATTTATTTTGCATAATAGAAGCTTTAACGTGTCTTTAGGCTATGATGACTGTGTCTCAACCACATGCTTTTAAGTATTA	2	2	0	1	2	1	1	0	2	2	1	1	2	0	0	1	2	1	1	1	2	1	1	1	2	0	2	1	1	0	1	1	2	1	2	2	2	2	2	1	1	1	1	1	1
YL-13	50.3	SCAFFOLD163571.3508	Framework	GCTTAGTAAATCTTGGAATAGTTCAAATCTTCACTGCTTTGTTCAGCTTCACACGCATACAATAATTGGTTGAAGAATGACATACAAAACATATTCATTTC	2	2	1	1	2	1	2	2	2	2	1	1	2	0	1	1	2	1	1	1	2	1	2	1	2	2	2	1	1	1	1	1	2	1	2	2	2	2	2	1	1	1	1	1	1
YL-13		DArT_PAV_0054	Redundant	TGCAGTCAACTTGCCCAAAAAAAGTCACACGAGTGTCATCCATACAAAATGGAACAGAGTTCAAGAACC	1	2	2	1	2	1	1	2	2	2	1	1	2	1	2	2	2	1	1	2	2	1	1	1	2	1	2	1	0	1	1	1	1	1	1	2	0	2	1	2	1	1	2	1	1
YL-13		DArT_PAV_0123	Redundant	TGCAGACAAGAAACATGTTGAAAATAATGAAATTTATGTGCTCCTGAGATTTTTCTATGAGCAATTACA	1	2	2	1	2	1	0	2	2	2	1	1	2	1	2	2	2	1	2	1	2	1	2	1	2	1	2	1	2	1	1	1	1	1	1	2	2	2	1	2	1	1	2	1	1
YL-13		DArT_PAV_0161	Redundant	TGCAGTAATCTCTTCCTTAGCTATTGTAGTAGTAGCTATAGAGAAAGCCACTAAAATAATGACATGATT	1	2	2	1	1	1	1	2	2	0	1	1	2	1	2	1	0	1	1	2	2	1	1	1	2	1	2	1	0	1	1	1	1	1	1	2	2	2	1	2	1	1	2	1	1
YL-13		DArT_PAV_0167	Redundant	TGCAGCTAGCAGGTAATAAAGTGCAATTTGTATGAAGTGTATTTATCAAGAACATAGATATGAGTTACA	1	2	2	1	1	1	1	2	2	2	1	1	2	1	2	2	2	1	1	2	2	1	1	1	0	1	2	1	2	1	1	1	1	1	1	0	2	0	1	2	1	1	2	1	1
YL-13		DArT_PAV_0172	Redundant	TGCAGATAGATGAAAGTAGGAATACTTCACAAATAGGACTTCTGAGTTCTGAACTCTAAGTATATTACT	1	2	2	1	1	1	1	2	2	2	1	1	0	1	2	2	2	1	1	2	2	1	1	1	0	1	2	1	2	1	1	1	1	1	1	2	2	2	1	2	1	1	2	1	1
YL-13		DArT_PAV_0210	Redundant	TGCAGTTGCAAATTGAGGATAATTTTTCAAGCTCTCTGCATGTAAGTATTGGGTCAGTATTCTCAGCAA	1	2	2	1	2	1	1	2	2	2	0	1	0	1	2	2	2	1	2	1	2	1	1	1	2	2	2	1	2	1	1	1	2	1	1	2	2	2	1	2	1	1	2	1	1
YL-13		DArT_PAV_0247	Redundant	TGCAGGATTAGGTGCCCAACACTGCTCCATTAGTATTCTCCACTCATGATCACAATAACTCGGGATCGT	1	2	2	1	1	1	1	2	2	2	1	1	2	1	2	1	2	1	1	0	2	1	1	1	2	1	2	1	2	1	1	1	1	1	1	2	2	2	1	2	1	1	2	1	1
YL-13		DArT_PAV_0289	Redundant	TGCAGGGTTACCAAAACCCGAGGATTTATTCTTCTAGCCTCGACCATGAAGCATGTATGCATTTAGCTA	1	2	2	1	2	1	1	2	2	0	1	1	2	1	2	2	2	1	2	1	2	1	1	1	2	2	2	1	2	1	1	1	2	1	1	2	2	2	1	2	1	1	2	1	1
YL-13		DArT_PAV_0402	Redundant	TGCAGATGCAAATATATCCCTTATTTCATCTTCTCTGGCCTGCACCCGTGTTTAGTCAATTAGTCAGTG	1	2	2	1	1	1	0	2	2	2	1	1	0	1	2	2	2	1	1	0	2	1	1	1	0	1	2	1	2	1	1	1	1	1	1	2	2	2	1	2	1	1	2	1	1
YL-13		DArT_PAV_0470	Redundant	TGCAGAACACATAATGGACGGAGGAAACAATCTTATCCAGATTTCTTCAACAACAAGATATTCCCACAT	1	2	2	1	2	1	1	2	2	2	1	1	2	1	2	2	2	1	1	2	2	1	1	1	2	1	2	1	2	1	1	1	1	1	1	2	2	2	1	2	1	1	2	1	1
YL-13		DArT_PAV_0487	Redundant	TGCAGTTGTTACTGGTGACTTTCATGCCAATTGGGTCTATTGGGTTGGACCTCTAATTGGTGCTGGTTT	1	2	2	2	1	1	1	1	2	2	1	1	2	1	2	1	1	1	1	2	2	1	1	1	1	1	2	1	2	1	1	1	1	1	1	2	2	2	1	2	1	1	2	1	1
YL-13		DArT_PAV_0543	Attached	TGCAGGTGAGTCAAGCTCCTCTCCATTTACCGGAGAGAACATTTAGCTTTTCTAGTATATTTTTACAGA	1	2	2	1	1	1	1	2	2	2	1	1	2	1	2	1	2	1	1	2	2	1	1	1	2	1	2	1	2	1	1	1	1	1	1	2	2	2	1	2	1	1	2	1	1
YL-13		DArT_PAV_0557	Redundant	TGCAGCAATTGCCTATAAAAAAATACTGATGCTATTCAATTATATAAGGAGCACATTCAGTGGGAAAAA	1	2	2	1	2	1	1	2	2	2	1	1	2	1	2	2	2	1	1	2	2	1	1	1	2	1	2	1	2	1	1	1	1	1	1	2	2	2	1	2	1	1	2	1	1
YL-13		DArT_PAV_0591	Redundant	TGCAGTGCTGACGGCTTTGTCGTATCGTTTAGAGTAGGTATACGCCATGATTTACAGATCGGAAGAGCG	1	2	2	1	1	1	0	2	2	2	1	1	2	1	2	1	2	0	1	2	2	1	1	1	0	1	2	1	2	1	1	1	0	1	1	2	2	2	0	2	1	1	2	1	1
YL-13		DArT_PAV_0615	Redundant	TGCAGCTCTAGCAGATCAGTCCCTACCTGCACCTGTACCTTATTCTTCTGTTTTACAGATCGGAAGAGC	1	2	2	1	1	1	1	2	2	2	1	1	2	1	2	1	2	1	1	2	2	1	1	1	0	1	2	1	2	1	1	1	1	1	1	2	2	2	1	2	1	1	2	1	1
YL-13		DArT_PAV_0621	Redundant	TGCAGGATTCGGTGCCCAACATTGCTCCATTAGTATTCTCCACTCATGATCACAATAACTCGGGATCGT	1	2	2	1	1	1	1	2	2	2	1	1	2	1	2	1	2	1	1	2	2	1	1	1	1	1	2	0	2	0	1	1	1	1	1	2	2	2	1	2	1	1	2	1	1
YL-13		DArT_PAV_0648	Redundant	TGCAGTAATCTCTTCCTTAGCTATTGTAGTAGTAGCTATAAAGAAAGCCACCAAAATAATGACATGATT	1	2	2	1	1	1	1	2	2	2	1	0	2	1	2	1	2	1	1	2	2	0	1	1	0	1	2	1	2	1	1	1	1	1	0	2	2	2	1	2	1	1	2	1	1
YL-13		DArT_PAV_0656	Redundant	TGCAGAGACAACTCAAATTCTACATGACAAGAATTTTTTGATATGGAAAGGTTGCCTAGGCTCTTTTCT	1	2	2	1	2	1	0	2	2	2	1	1	2	1	2	2	2	0	1	1	2	1	1	1	2	2	2	0	1	1	1	1	2	1	1	2	2	2	1	1	1	1	2	1	1
YL-13		DArT_PAV_0749	Redundant	TGCAGTACATATTTACAAAAGGCACCGTCAAAGATGGTTCAGATGTTCACGTTCCATAAAATTATTTAC	1	2	2	1	2	1	0	2	2	2	1	0	2	0	2	2	2	1	1	2	2	1	1	1	2	0	2	1	2	1	1	1	1	1	1	2	2	2	1	2	1	1	2	1	1
YL-13		DArT_PAV_0802	Attached	TGCAGAAGAAGAAACTAATAAGAGTTTGGTTCAAGAAAGAAAATATCGATGCTATATAAATTTTGGTAG	1	2	2	1	1	1	0	2	2	2	1	0	2	1	2	1	2	1	1	2	2	1	1	1	0	1	2	1	2	1	1	1	1	1	1	2	2	2	1	2	1	1	2	1	1
YL-13		DArT_PAV_0832	Redundant	TGCAGAATCCTCAAATTGAGGAATCCTCAATTTGATTCAACACGTTACAGATCGGAAGAGCGGTTCAGC	1	2	2	1	2	0	1	2	2	2	1	0	2	1	2	2	2	1	1	2	2	1	1	1	2	1	2	1	2	1	1	1	1	1	1	2	2	2	1	2	1	1	2	1	1
YL-13		DArT_PAV_0915	Redundant	TGCAGCATGTAGTCAACCATGATAAGTGGATCATAATTGAAAGGATATCTTCTCACTCATGGAGCTTTC	1	2	2	1	1	1	1	2	2	2	1	1	2	1	2	2	2	1	1	2	2	1	1	1	0	1	2	0	2	1	1	1	1	1	1	2	2	2	1	2	1	1	2	1	1
YL-13		DArT_PAV_0988	Attached	TGCAGTTGAAAGGCATGACTATTACACAAACACATGTTTGGTTAGGAATGACAATGAGTCTGCTTGGAT	1	2	2	1	1	1	1	2	2	2	1	1	2	1	2	2	2	2	1	2	2	1	1	1	1	1	2	1	2	1	1	1	1	1	1	2	2	2	1	2	1	1	2	1	1
YL-13		DArT_SNP_0012	Redundant	TGCAGGGCTAGATAATGCTCTATATGGTTATCAAGAAAAGAACTCGACCTTAGATTAGGATATTCTCTG	1	2	2	1	2	1	1	2	2	2	1	1	0	1	2	2	2	1	1	1	2	1	1	1	2	2	2	1	1	1	1	1	2	1	1	2	2	2	1	1	0	1	2	1	1
YL-13		DArT_SNP_0018	Redundant	TGCAGAAAGCATAACAAATAGTGTATATGAAATTGGGGTCACCAACCTCAGATAAAAGAAAACAACACG	1	2	2	1	1	1	1	2	2	2	1	1	2	1	2	2	2	1	1	2	2	1	1	1	0	1	2	1	2	1	1	1	1	1	1	2	2	2	1	2	1	1	2	1	1
YL-13		DArT_SNP_0019	Redundant	TGCAGATGCCAATATAATGCATGCAATCATGGCATGGATTTTTTATGATTACAAAATTGTTACTTGGGG	1	2	2	1	1	1	1	2	2	2	1	1	2	1	2	2	2	1	1	2	2	1	1	1	0	1	2	1	2	1	1	1	1	1	1	0	2	2	1	2	1	1	2	1	1
YL-13		DArT_SNP_0029	Redundant	TGCAGCATCGACACCATTGTTGACATCTCCCATGAATGTATTTACTTTTGGCAACAGTTCAAATCAAAA	1	2	2	1	1	1	1	2	2	2	1	1	2	1	2	2	2	1	1	2	2	1	1	1	0	1	2	1	2	1	1	1	1	1	1	2	2	2	1	2	1	1	2	1	1
YL-13		DArT_SNP_0030	Redundant	TGCAGCAATTTGGAGAATAAGCTCTCTATTCTCATGAAGTGCATATGGTTGTCTACTTTGTATTAGAAG	1	2	2	1	1	1	1	2	2	2	1	1	2	1	2	2	2	1	1	2	2	1	1	1	0	1	2	1	2	1	1	1	1	1	1	2	2	2	1	2	1	1	2	1	1
YL-13		DArT_SNP_0032	Redundant	TGCAGTGCCTTCAGGGTCTGGCTCTCCAATGAACGAAAGCATTCTTATTACTTATTACAGATTTGTTTT	1	2	2	1	1	1	1	2	2	2	1	1	2	1	2	2	2	1	1	2	2	1	1	1	0	1	2	1	2	1	1	1	1	1	1	2	2	2	1	2	1	0	2	1	1
YL-13		DArT_SNP_0035	Redundant	TGCAGTGGGCCCTTCCGTTTTGGCATCCTCGACTGCTTATCTAAATATTGGAGCTAGAAATCCTGCCAC	1	2	2	1	1	1	1	2	2	2	1	1	2	1	2	1	2	0	1	2	2	1	1	1	0	1	2	1	2	1	1	1	1	1	1	2	2	2	1	2	1	1	2	1	1
YL-13		DArT_SNP_0038	Redundant	TGCAGGCAGAGTGGCTGTTTTCAGGGTTTGAATTCGTGACTTATGGTCACTGAACAACAAGCTCACCCT	1	2	2	1	1	1	1	2	2	2	1	1	0	1	2	2	2	1	1	2	2	1	1	1	0	1	2	1	2	1	1	1	1	1	1	2	2	2	1	2	1	1	2	1	1
YL-13		DArT_SNP_0049	Redundant	TGCAGAGTTAGATAGCTAGGGTTAGATTTTGTTGGGTTTAGCTTCCTTATATGTAGAAATTGGTAAACA	1	2	2	1	2	1	1	2	2	2	1	1	2	1	2	2	2	1	1	2	2	1	1	1	2	1	2	1	2	1	1	1	1	1	1	2	2	2	1	2	1	1	2	1	1
YL-13		DArT_SNP_0057	Redundant	TGCAGAAAATGATTAGCATGTTTCTTTAGCAGTTGCATGAGTAATAATTTTGGTGGAAATCCAATGAAC	1	2	2	1	1	1	1	2	2	2	1	1	2	1	2	2	2	1	1	2	2	1	1	1	0	1	2	1	2	1	1	1	1	1	1	2	2	2	1	2	1	1	2	1	1
YL-13		DArT_SNP_0060	Redundant	TGCAGGTTTCCATACTTCTTGCCCTGCTTGATAATATCGGGTTTCGCATTTGTAGTCGCGATCTTGTGT	1	2	2	1	1	1	1	2	2	2	1	1	2	1	2	2	2	0	1	2	2	1	1	1	0	1	2	1	2	1	1	1	1	1	1	2	2	2	1	2	1	1	2	1	1
YL-13		DArT_SNP_0061	Redundant	TGCAGCAACTCCGCTGAGTTCCGGTCTGGAGTATTTTTCATGAGTAACCGCTAACTTTCCAAGTCCAGC	1	2	2	1	1	1	1	2	2	2	1	0	2	1	2	1	2	1	1	2	2	1	1	1	0	1	2	1	2	1	1	1	1	1	1	2	2	2	1	2	1	1	2	1	1
YL-13		DArT_SNP_0062	Redundant	TGCAGAAATACTGATTCAACAGCATCTTGAGTTACAGATCGGAAGAGCGGTTCAGCAGGAATGCCGAGA	1	2	2	1	1	1	1	2	2	2	1	1	2	1	2	2	2	1	1	2	2	1	1	1	0	1	2	1	2	1	1	1	1	1	1	2	2	2	1	2	1	1	2	1	1
YL-13		DArT_SNP_0066	Redundant	TGCAGACCATAAATGTCATGGTTCTATGACTTGTACTGATAGTGATGCCACTGCACAATCTGATTTAGA	1	2	2	1	2	1	1	2	2	2	1	1	2	1	2	2	2	1	1	2	2	1	1	1	0	1	2	1	2	1	1	1	1	1	1	2	2	2	1	2	1	1	2	1	1
YL-13		DArT_SNP_0068	Redundant	TGCAGAACTGTGTGCAGCAGAGTTTGGACACGAATGTGGGGAGCAAGTGTATGACAAATTGTTCCTTCC	1	2	2	1	1	1	1	2	2	2	1	1	0	1	2	1	2	0	1	2	2	1	1	1	0	1	2	1	0	1	1	1	1	1	1	2	2	2	1	2	1	1	2	1	1
YL-13		DArT_SNP_0071	Redundant	TGCAGATTGGCTATGGTGAAAATGCATGAAACAGTGAACACGAAAATGAATGATCACACTGTAGGAAGA	1	2	2	1	0	1	1	2	2	2	1	1	2	1	2	2	2	1	1	1	2	1	1	1	2	2	2	1	2	1	1	1	2	1	1	2	2	2	1	1	1	1	2	1	1
YL-13		DArT_SNP_0075	Redundant	TGCAGAAAAGAGCAACATAAACAGAATTTGAGTTTCTATTTGTTTGAGCTTGAGAAGAAAATGGTATTT	1	2	2	1	1	1	1	2	2	2	1	1	2	1	2	2	2	1	1	2	2	1	1	1	0	1	2	1	2	1	1	1	1	1	1	2	2	2	1	2	1	1	2	1	1
YL-13		DArT_SNP_0084	Redundant	TGCAGCAAAAAAAAGAACACTCTGAAAATAGAAAAAAATACTTTGGTGGTTGTACCCATTGACAAATAG	1	2	2	1	1	1	1	2	2	2	1	1	2	1	2	1	2	1	1	2	2	1	1	1	0	1	2	1	2	1	1	1	1	1	1	2	2	2	1	2	1	1	2	1	1
YL-13		DArT_SNP_0085	Redundant	TGCAGATCTTATCTCAAACATCAATTACCCATCAATCTCTATAAAAACACTCAAAAGGGGAGAAAAAGC	1	2	2	1	1	1	1	2	2	2	1	1	2	1	2	2	2	1	1	2	2	1	1	1	0	1	2	1	2	1	1	1	1	1	1	2	2	2	1	2	1	1	2	1	1
YL-13		DArT_SNP_0089	Redundant	TGCAGGCGAAATTGTTGTTTGTGTTACAGATCGGAAGAGCGGTTCAGCAGGAATGCCGAGACCGATCTC	1	2	2	1	1	1	1	2	2	2	1	1	2	1	2	2	2	1	1	2	2	1	1	1	0	1	2	1	0	1	1	1	1	1	1	2	2	2	1	2	1	1	2	1	1
YL-13		DArT_SNP_0103	Redundant	TGCAGCTCCGGTATCGTCAACCACTTCACAGAAAGGGAAGGATTATGATTTTTCCTCCTTACAGATCGG	1	2	2	1	1	1	1	2	2	2	1	1	0	1	2	1	2	1	1	2	2	1	1	1	0	1	2	1	2	1	1	1	1	1	0	2	2	2	1	2	1	1	2	1	1
YL-13		DArT_SNP_0111	Redundant	TGCAGAAGTAATACAAATGTTGCGAATGAAGATGAAAACAGGATAAAGTACTCAAGTGTTTACAGATCG	1	2	2	1	1	1	1	2	2	2	1	1	2	1	2	1	2	1	1	2	2	1	1	1	0	1	2	1	2	1	1	1	0	1	1	2	2	2	1	2	1	1	2	1	1
YL-13		DArT_SNP_0116	Redundant	TGCAGATTGGGGTTTACTCACTCCCGTTGTCGATGTCCCATTACAGATCGGAAGAGCGGTTCAGCAGGA	1	2	2	1	1	1	1	2	2	2	1	1	2	1	2	1	2	1	1	2	2	1	1	1	0	1	2	1	0	1	1	1	1	1	1	2	2	2	1	2	1	1	2	1	1
YL-13		DArT_SNP_0149	Redundant	TGCAGCATGGCAGCTATATAAGGCTCAAGAGCAGCTTATAGAAGTAGCCAAGAAATTTGGGGTTACAGA	1	2	2	1	1	1	1	2	2	2	1	1	2	1	2	1	2	1	1	2	2	1	1	1	0	1	2	1	2	1	1	1	1	1	1	2	2	2	1	2	1	1	2	1	1
YL-13		DArT_SNP_0232	Redundant	TGCAGTAGGCGTTGCAAAAATTTAGCCACGGTTGTTTTGCCTTGTAGCTACGCTTCCCTAAGTATGGTA	1	2	2	1	1	1	1	2	0	0	1	1	0	1	2	2	2	1	1	2	2	1	1	1	1	1	0	1	0	1	1	1	1	1	1	0	2	2	1	2	1	1	2	1	1
YL-13		DArT_SNP_0267	Redundant	TGCAGTTGTTAGTGGTGACTTTCATGCCAATTGGGTCTATTGGGTTGGACCTCTAATTGGTGCTGGTTT	1	2	0	2	1	1	1	1	2	2	1	1	2	1	2	1	1	1	1	2	2	1	1	1	1	1	2	1	2	1	1	1	1	1	1	2	2	2	1	2	1	1	2	1	1
YL-13		DArT_SNP_0269	Redundant	TGCAGTGGTGATTTATATGAAATTACTTCTATATTATTTTAGCGGTGTTTATGGTGAAGTGATCATTCC	1	2	2	1	2	1	1	2	2	2	1	1	2	1	2	2	2	1	1	2	2	1	1	1	2	1	2	1	2	1	1	1	1	1	1	2	2	2	1	2	1	1	2	1	1
YL-13		DArT_SNP_0274	Redundant	TGCAGAACTACTTGGTTGTCACTCTCTGCATTTTACTTTGTCTTTTAGTATAAACAGAATATGCAGGGA	1	2	2	2	1	1	1	1	2	2	1	1	2	1	2	1	1	1	1	2	2	1	1	1	1	1	2	1	0	1	1	1	1	1	1	2	2	2	1	2	1	1	2	1	1
YL-13		DArT_SNP_0275	Redundant	TGCAGGTCCCCTTACCTATTATTTCTACTTATGTCTTGTTACTTTCATCAAGAATGGCACATCATCTTT	1	2	2	1	2	1	1	2	2	2	1	1	2	1	2	2	2	1	1	2	2	1	1	1	2	1	2	1	2	1	1	1	1	1	1	2	2	2	1	2	1	1	2	1	1
YL-13		DArT_SNP_0295	Redundant	TGCAGGAGGGAAGAGAGAAGAGAAAGACAGGAAAAAATAATGACCCACAATATGAGACACACACTGCTA	1	2	0	2	1	1	1	1	2	2	1	1	2	1	2	1	1	1	1	2	2	1	1	1	1	1	2	1	2	1	1	1	1	1	1	2	2	2	1	2	1	1	2	1	1
YL-13		DArT_SNP_0316	Redundant	TGCAGGGAGATATGTTAGAAAGCTGCTTCACTTGGCAAGAAATGATTTATTTCAGAACATCTTTCCCCC	1	2	2	2	1	1	1	1	2	2	1	1	2	1	2	1	1	1	1	2	2	1	1	1	1	1	2	1	2	1	1	0	1	1	1	2	2	2	1	2	1	1	2	1	1
YL-13		DArT_SNP_0331	Redundant	TGCAGGTTACAGGAAGAAACACATCTTCTGGGCTTTGTTACGAAAGTGGGTCCTTTGACCCCATTTTTT	1	2	2	1	2	1	1	2	2	2	1	1	2	0	2	2	2	0	1	2	2	1	1	1	2	1	2	1	2	0	1	1	1	1	1	2	2	0	1	2	1	1	2	1	1
YL-13		DArT_SNP_0423	Redundant	TGCAGCTACCCCTGCATATGCATACCCACCAACACCATACTAAGTAGTAATTTCATAGAATGCACCGAA	1	2	2	1	2	1	1	2	2	0	1	1	2	1	2	2	2	1	2	1	2	1	2	1	2	1	2	1	2	1	1	1	2	1	1	0	2	2	1	2	1	1	2	1	1
YL-13		DArT_SNP_0497	Redundant	TGCAGATATCTATGGTTGGTAACTTGGTATTAGTATCTCATAAAAAATCATTTTTTACATTCAATTCAT	1	2	2	1	2	1	1	2	2	2	1	1	0	1	2	2	2	0	2	1	2	0	2	1	2	2	2	1	2	1	1	1	2	1	1	2	2	2	1	2	1	1	2	1	1
YL-13		DArT_SNP_0528	Redundant	TGCAGCACGAGTTGTCCATTGCTTGTGATGTGAGATTGATGGGACGAAAAGTTGTCCTTTGTTACAGAT	2	2	1	1	2	1	2	2	2	2	1	0	2	0	1	1	2	1	1	1	2	1	2	1	2	2	2	1	1	1	1	1	2	1	2	2	2	2	2	1	1	1	1	1	1
YL-13		DArT_SNP_0846	Redundant	TGCAGGCTGTTTTTCCTGTAGGATCTTATTGGTGGCCACCCAACTATCTTTGCCCTTTTTCAAAATTTA	1	2	2	1	1	1	1	2	2	2	1	1	2	1	2	2	2	1	1	2	2	1	1	1	0	1	2	1	2	1	1	1	1	1	1	2	2	2	1	2	1	1	2	1	1
YL-13		DArT_SNP_0851	Redundant	TGCAGATAGAGACAAGGTCCTGGAAGGGGACCCTTGGACGATTTTTTATCATTATGTTGCCATCTCCAA	1	2	2	1	1	1	1	2	0	2	1	1	2	1	2	2	2	1	1	2	2	1	1	1	0	1	2	1	2	1	1	1	1	1	1	2	2	2	1	2	1	1	2	1	1
YL-13		DArT_SNP_0853	Redundant	TGCAGAGCGAGCCAAGAAGACTGCATCCTCTAGCAATATTCCCAATTCTGATGCTAGCCTGAACCAAAA	1	2	2	1	1	1	1	2	2	2	1	1	2	1	2	2	2	1	1	2	2	1	1	1	0	1	2	1	2	1	1	1	1	1	1	2	2	2	1	2	1	1	2	1	1
YL-13		DArT_SNP_0859	Redundant	TGCAGCCACCAAGCAATGAAAATGAACACTTTTTTCTTTACAGATCGGAAGAGCGGTTCAGCAGGAATG	1	2	2	1	1	1	1	2	2	2	1	1	2	1	2	2	2	1	1	2	2	1	1	1	0	1	2	1	2	1	1	1	1	1	1	2	2	2	1	2	1	1	2	1	1
YL-13		DArT_SNP_0864	Redundant	TGCAGGTATAATAAGATTGTAAAAATGTGGTTCATTTCCTCAGAATGTTTCCTCTTTGTATACATTTAC	1	2	2	1	1	1	1	2	2	2	1	1	2	1	2	2	2	1	1	2	2	1	1	1	0	1	2	1	2	1	1	1	1	1	1	2	2	2	1	2	1	1	2	1	1
YL-13		DArT_SNP_0867	Redundant	TGCAGAGCCAGGGAAGAAGGAAAACAAAAGACCACAGACACAAAACTTACAGATCGGAAGAGCGGTTCA	1	2	2	1	1	1	1	2	2	2	1	1	0	1	2	2	2	1	1	2	2	1	1	1	0	1	2	1	2	1	1	1	1	1	1	2	2	2	1	2	1	1	2	1	1
YL-13		DArT_SNP_0872	Redundant	TGCAGTTGAAAGGCATGACTATTACGCAAACCCATGTTTGGTTAGGAATGACAATGAGTCTGCTTGGAT	1	2	2	1	1	1	1	2	2	2	1	1	0	1	2	2	2	0	1	2	2	1	1	1	1	1	2	1	2	1	1	1	1	1	1	2	2	2	1	2	1	1	2	1	1
YL-13		DArT_SNP_0880	Redundant	TGCAGTAATCTCTTCCTTAGCTATTGTAGTAGTAGCTATAGAGAAAGCCACTAAAATAATGACATGATT	1	2	2	1	1	1	1	2	2	2	1	1	2	1	2	1	2	1	1	2	2	1	1	1	0	1	2	1	2	1	1	1	1	1	1	2	2	2	1	2	1	1	2	1	1
YL-13		DArT_SNP_0887	Redundant	TGCAGTTTGTTATTCAATTTCACCCTAAAATGTACTTAGGGTTACAGATCGGAAGAGCGGTTCAGCAGG	1	2	2	1	1	1	1	2	2	2	1	1	0	1	2	2	2	0	1	2	2	1	1	1	0	1	2	1	2	1	1	1	1	1	1	2	2	2	1	2	1	1	2	1	1
YL-13		DArT_SNP_0892	Redundant	TGCAGAACAAGCGAGCATACACCGATGGAACCTCTCATTAGTTAGTAGTGAGGTTACAGATCGGAAGAG	1	2	2	1	1	1	1	2	2	2	1	1	2	1	2	1	2	1	1	2	2	1	1	1	0	1	2	1	2	1	1	1	1	1	1	2	2	2	1	2	1	1	2	1	1
YL-13		DArT_SNP_0901	Redundant	TGCAGGTTGAGGTAGCAGAGGAGTAGATTTGGACTCTGAGGCTGAAAGGGTCAATCTACAGACCAAGTA	1	2	2	1	2	1	0	2	2	2	1	1	2	1	2	2	2	1	1	1	2	1	1	1	2	2	0	1	1	1	1	1	2	1	1	2	2	2	1	1	1	1	2	1	1
YL-13		DArT_SNP_0902	Redundant	TGCAGCATGTAGTCAACCATGATAAGTGGATCATAATTGAAAGGACATCTTCTCACTCATGGAGCTTTC	1	2	2	1	1	1	1	2	2	2	1	1	2	1	2	2	2	1	1	2	2	1	0	1	0	1	2	1	2	1	1	1	1	1	0	2	2	2	1	2	1	1	2	1	1
YL-13		DArT_SNP_0903	Redundant	TGCAGGGTTGAGTCGTGAAAGTAAGTATGAAGAGAGGTGTGAAGGAAAGTTGTTTTTTTTTCGTGAGTG	1	2	2	1	1	1	1	2	2	2	1	1	0	1	2	2	2	0	1	2	2	1	1	1	0	1	2	1	0	1	1	1	1	1	1	2	2	2	0	2	1	1	2	1	1
YL-13		DArT_SNP_0904	Redundant	TGCAGAATCATAAAAAAAATTAGCCGTGCGAAAATGAAATCATAGATAACTAGCGCCCGTTTGATTTGC	1	2	2	1	1	1	1	2	2	2	1	1	2	1	2	1	2	1	1	2	2	1	1	1	0	1	2	1	2	1	1	1	1	1	1	2	2	2	1	2	1	1	2	1	1
YL-13		DArT_SNP_0909	Redundant	TGCAGCAGGGTTAGGATACTTTATGATTTATGTACGGAAATTTGTTGTACTAAATCATGTCCTCAATTT	1	2	2	1	1	1	1	2	2	2	1	1	2	1	2	2	2	1	1	2	2	1	1	1	0	1	2	1	2	1	1	1	1	1	1	2	2	2	1	2	1	1	2	1	1
YL-13		DArT_SNP_0911	Redundant	TGCAGTCCAACAAAACCAAATCCAGGAGGCGGAGGAGAAACGTGTGCAGAAACTGGGATCAACATCTTT	1	2	2	1	1	1	1	2	2	2	1	1	2	1	2	1	2	0	1	2	2	1	1	1	0	1	2	1	2	1	1	1	1	1	1	2	2	2	1	2	1	1	2	1	1
YL-13		DArT_SNP_0924	Redundant	TGCAGAAACTGGAACCTAAATCCACCACCATAGTTGAAGAATAAGCGGAAAAAATATGAATTTTGAAGC	1	2	2	1	1	1	1	2	2	2	1	1	2	1	2	1	2	1	1	2	2	1	1	1	0	1	2	1	2	1	1	1	1	1	1	2	2	2	1	2	1	0	2	1	1
YL-13		DArT_SNP_0986	Redundant	TGCAGCTATCTGTAAGGTGAGCGACAACTTTTTGACAGATGCAATGGGCTTACAGATCGGAAGAGCGGT	2	2	1	1	2	1	0	2	2	2	1	1	0	2	1	1	2	1	1	1	2	1	0	1	2	2	2	1	1	1	1	1	2	1	2	2	2	2	2	1	1	1	1	1	1
YL-13		SCAFFOLD10751.739	Redundant	GACTTCACATTTTATGATTATGATGTAAGCAAGTTGACACACAAGGAGGGGAGCCTAACAACAACCATGCTGCAGCAAAAATCATTGTGATATCATTTACA	1	2	2	1	1	0	1	2	2	2	1	1	2	0	2	1	2	1	1	2	2	1	1	1	0	1	2	1	2	1	1	1	1	1	1	2	2	2	1	0	1	1	2	1	1
YL-13		SCAFFOLD117927.4413	Redundant	TCTAAGACTAGAGAACAAAAATTCAGCCCTATGCACGAGGATCCAACTTAACCGGATTTGGGGAGGGTATATATACACAATCTTATCCTAGTAAGCGGAGA	1	2	2	1	1	1	1	2	2	2	1	1	2	1	2	1	2	1	1	2	2	1	1	1	2	0	2	1	2	1	1	1	1	1	1	2	2	2	1	2	1	1	2	1	1
YL-13		SCAFFOLD131175.15390	Redundant	TTCTCAACCCTCGATACCACCACGCGGGTGATTGCATCTTCACGTTCAATTCCAATTCTTCTTATTGCATTTAGTAAAACCTACACATCATTTTGAAAGGG	1	2	0	1	1	1	1	0	2	2	1	1	2	1	2	2	2	1	1	2	2	1	1	1	2	0	2	1	2	1	1	0	1	1	1	2	2	2	1	2	1	1	2	1	1
YL-13		SCAFFOLD13838.16020	Redundant	AGAATCATAAAAAAAATTAGCCGTGCGAAAATGAAATCATAGATAACTAGTGCCCGTTTGATTTGCGAATTCTTTTTCCCCTGCTTGTTTTTAATTTGTTT	1	2	0	1	1	1	1	0	2	2	1	1	2	1	2	1	2	1	1	2	2	1	1	1	2	0	2	1	2	1	1	0	1	1	1	2	2	2	1	2	1	1	2	1	1
YL-13		SCAFFOLD14177.13380	Redundant	TTGTTCTGAACACTTCCATGTGAAGCTTTAAACCAGATTGGGAAACTCGATTTTTGCAGTTAGGAAGACACTGACACATAGGGCCACATTCGTAAATCATT	1	2	2	1	1	1	1	2	2	2	1	1	2	1	2	2	2	1	1	2	2	1	1	1	2	0	2	1	2	1	1	1	1	1	1	2	2	2	1	2	1	1	2	1	1
YL-13		SCAFFOLD152332.3941	Redundant	GAAGTTTGATTGGGAAGGAACAATTTGTCATACACTTGCTCCCCACATTCATGTCCAAACTCTGCTGCACACAGTTCTGCAGTAATCTCTTCCTTAGCTAT	1	2	2	1	1	1	1	2	2	2	1	1	2	1	2	1	2	1	1	0	2	1	1	1	0	1	2	1	2	1	1	1	1	1	1	2	2	2	1	2	1	1	2	1	1
YL-13		SCAFFOLD152332.4008	Redundant	CACACAGTTCTGCAGTAATCTCTTCCTTAGCTATTGTAGTAGTAGCTATAAAGAAAGCCACCAAAATAATGACATGATTGCTAAGCTTTGCCATGAGATTT	1	2	2	1	1	1	1	2	2	2	1	1	2	1	2	1	2	1	1	0	2	1	1	1	0	0	2	1	2	1	1	1	1	1	1	2	2	2	1	2	1	1	2	1	1
YL-13		SCAFFOLD15721.10263	Redundant	TTAAAACCGGGTGCAAATGAATTCACCCGGAAGCGAAAGAAATCAGCGTCGGACTTTACCATGGTGGCGAAGTACGAGGACCATGAACGGCCGAGGCCGGC	1	2	2	1	1	1	1	2	2	2	1	1	2	1	2	1	2	1	1	2	2	1	1	1	2	0	2	1	2	1	1	1	1	1	1	2	2	2	1	2	1	1	2	1	1
YL-13		SCAFFOLD159628.15053	Redundant	NNNNNNNNCAGTGTAGCGTAGCGGAGAACAGTCGAAACACTGCTACACGCCGCTATCGCAGCGCTATAGTGTGCTATTGACTACCTAGCAGCTAACATCCC	1	2	0	1	1	1	1	0	2	2	1	1	2	1	2	1	2	1	1	2	2	1	1	1	0	0	2	1	2	1	1	0	1	1	1	2	2	2	1	2	1	1	2	1	1
YL-13		SCAFFOLD173309.8807	Redundant	TTTTGTTCTTAAAACATACTAAGAATGGAAATATGACATGTTAAAGATGTCTTGTAGGGTAATAAGAATGGAAAATTAGTTCATTTCAAGTAGGCTGTGCT	1	2	2	1	1	1	1	2	2	2	1	1	2	1	2	2	2	1	1	2	2	1	1	1	2	1	2	1	2	1	1	1	1	1	1	2	2	2	1	2	1	1	2	1	1
YL-13		SCAFFOLD173309.9170	Redundant	CAATTTATGATTTGTTGAAAAAATATATTTACGTTAAAAAAATTAGTAGTGAAGTATTTTTCTGATCAATCATAAGTATTGACATATGGAATTGTGCATTT	1	2	2	1	1	1	1	2	2	2	1	1	2	1	2	2	2	1	1	2	2	1	1	1	2	0	2	1	2	1	1	1	1	1	1	2	2	2	1	2	1	1	2	1	1
YL-13		SCAFFOLD175680.3005	Redundant	TGCCGGATGGACATTGCGCCGCCGGCAAGACGGAACCCACCGTTCCTGACTCCGGAGAACCCCAATTCTCCGGTGAACATATTCTGGGTCATTCCCAGAAA	1	2	2	1	1	1	1	2	2	2	1	1	2	1	2	1	2	1	1	2	2	1	1	1	0	0	2	1	2	1	1	1	1	1	1	2	2	2	1	2	1	1	2	1	1
YL-13		SCAFFOLD199279.3717	Redundant	AACATGTTGTCAAGTGGTGGTAATGAAAATCATATTTATGTATGGGACTCATCTAAAATGAGTTCATCCAGTTACTTGCACTGTTTTAAGGAACATTGTGC	1	2	2	1	1	1	1	2	2	2	1	1	2	1	2	2	2	1	1	2	2	1	1	1	2	0	2	1	2	1	1	1	1	1	1	2	2	2	1	2	1	1	2	1	1
YL-13		SCAFFOLD204088.9512	Redundant	TTCATGCCTGTTTTATCTCAGAGGCATTCTCAAGCAGCTGTTGTATCTGCGTCATTGGTTCACAAACTTTATGGCAGCAGATTGGCAAGTGTCTATATTAT	1	2	2	1	1	1	1	2	2	2	1	1	2	1	2	1	2	1	1	2	2	1	1	1	2	0	2	1	2	1	1	1	1	1	1	2	2	2	1	2	1	1	2	1	1
YL-13		SCAFFOLD209457.296	Redundant	GTTGTACTTGGTCTGTAGATTGACCCTTTCAGCCTCAGAGTCCAAATCTACTCCTCTGCTACCTCAACCTGCAGAATCCTTCAATGTTGGCTACATTCAGG	1	2	2	1	2	1	1	2	2	2	1	1	2	1	2	2	2	1	1	1	2	1	1	1	2	2	2	1	1	1	1	1	2	1	1	2	2	2	1	1	1	1	2	1	1
YL-13		SCAFFOLD209457.878	Redundant	TTAGCAACTTTGCAAAAGAATATTGAATTCCATTTCATGATATTTTGTTTGTTTCTTCTTAATTTAGTTCTATATAACTTTCGATTATATTTGTGAGTTTG	1	2	2	1	2	1	1	2	2	2	1	1	2	1	2	2	2	1	1	1	2	1	1	0	2	2	2	1	1	1	1	1	2	1	1	2	2	2	1	1	1	1	2	1	1
YL-13		SCAFFOLD209457.8955	Redundant	TGTTTGAGTTTGTCATTTGCTTGGTCATGTTTGACTTAATGCTTTCATGTGCTTTTGTCAGTTTTGCATTTGGAGTCCTGAGGAGATTTGTACCTGAGGAG	1	2	2	1	2	1	1	2	2	2	1	1	2	1	2	2	2	1	1	1	2	1	1	1	2	2	2	1	1	1	1	1	2	1	1	2	2	2	1	1	1	1	2	1	1
YL-13		SCAFFOLD222641.15254	Redundant	TACAGGGATTGTGCGGAGATGATATTGAAGTTTCATAAAGCTGCTGGACTCGGAAAGTTAGCGGTTACTCATGAAAAATACTCCAGACCGGAACTCAGCGG	1	2	2	1	1	1	1	2	2	2	1	1	2	1	2	1	2	1	1	2	2	1	1	1	2	0	2	1	2	1	1	1	1	1	1	2	2	2	1	2	1	1	2	1	1
YL-13		SCAFFOLD222641.48534	Redundant	TCACGCAAGCGACGAGCGATTTCGGTGAAGCATGGTCTGACTGCAGGATTAGGTGCCCAACACTGCTCCATTAGTATTCTCCACTCATGATCACAATAACT	1	2	2	1	1	1	1	2	2	2	1	1	2	1	2	1	2	1	1	2	2	1	1	1	2	1	2	1	2	1	1	1	1	1	1	2	2	2	1	2	1	1	2	1	1
YL-13		SCAFFOLD222641.49047	Redundant	AAGAAATCATTCATCAAGGATTAAGGGACACAGGGGGAATATAGTTATTTCGTGGTTGATTTATCGACAGAAGTATATTGGTTTCTCCCTCTCAAACTACC	1	2	2	1	1	1	1	2	2	2	1	1	2	1	2	1	2	1	1	2	2	1	1	1	2	1	2	1	2	1	1	1	1	1	1	2	2	2	1	2	1	1	2	1	1
YL-13		SCAFFOLD227407.3464	Redundant	AGAGCAACAGTAATATCAACTCGATAGTAGTCTTATGTTTTGTATTCATTGGTTTTCTTTGGTATTTATCTTGTATAGGGGAAGTCTGGAGGATATCCAGG	1	2	2	1	2	1	1	2	2	2	1	1	2	1	2	2	2	1	1	2	2	1	1	1	2	0	2	1	2	1	1	1	1	1	1	2	2	2	1	2	1	1	2	1	1
YL-13		SCAFFOLD227407.987	Redundant	TAGCACTAGAATGATAATTGATTTACATCTTACACTAAAATGGAAAAAATTGGGTCAAACGACCCACTTTCGTAACAAAGCCCAGAAGATGTGTTTCTTCC	1	2	2	1	2	1	1	2	2	2	1	1	2	1	2	2	2	1	1	2	2	1	1	1	2	0	2	1	2	1	1	1	1	1	1	2	2	2	1	2	1	1	2	1	1
YL-13		SCAFFOLD242916.250	Redundant	NNNNNNNNNNNNNNNNNNNNNNNNNNNNNNNNNNNNNNNNNNNTATTTTAGACGGAAAAGATGATGTGCTATTCTTCATGAAAGTAACAAGACATACGTAG	1	2	2	1	2	1	1	2	2	2	1	1	2	1	2	2	2	1	1	2	2	1	1	1	2	1	2	1	2	1	1	1	1	1	1	2	2	2	1	2	1	1	2	1	1
YL-13		SCAFFOLD245656.1862	Attached	TTCATGGAATGTGGTTCTGGTGCAGAAACCATAGATAATCCAGTTGTGAGGGAAAGAGGTGAGTTTTTTTGCAAGAGGAAGGGCTTGTGTACCTATCTGAT	1	2	0	1	2	1	1	0	2	2	1	1	2	1	2	2	2	1	1	2	2	1	1	1	2	0	2	1	2	1	1	1	1	1	1	2	2	2	1	2	1	1	2	1	1
YL-13		SCAFFOLD251677.11634	Redundant	CACTTAAATAAGACTCCATAGTCGACACAGAAACCGAATATTTCGATGATTAGGGACATGAATTTAAAACATTGTGAGCACCAGAAGATAATTCTGTTTTT	1	2	2	1	1	1	1	0	2	2	1	1	2	1	2	1	2	1	1	2	2	1	1	1	2	1	2	1	2	1	1	1	1	1	1	2	2	2	1	2	1	1	2	1	1
YL-13		SCAFFOLD295698.4404	Redundant	TCCAAAATCAGCTACTTTAACAACCTAGCAGGAAGAAAAAAAACATGAAGCTTCATAACAAAGTTTAAAATATTCAACTGCAGTAGTTCATATGTATTGCA	1	2	2	1	2	1	1	2	2	2	1	1	2	1	2	2	2	1	1	2	2	1	1	1	2	0	2	1	2	1	1	1	1	1	1	2	2	2	1	2	1	1	2	1	1
YL-13		SCAFFOLD300028.360	Redundant	GATGAATTCTTAGTGGCATGAAGGCAAACTTATTACCAGAAATGAGATAAGACATTCATACGAATTCGGGGCACCGAGTGAGGGGCAGTCATCTCCAGCAA	1	2	2	1	2	1	1	2	2	2	1	1	2	1	2	2	2	1	2	1	2	1	2	1	2	0	2	1	2	1	1	1	1	1	1	2	2	2	1	2	1	1	2	1	1
YL-13		SCAFFOLD303417.18576	Redundant	ACTAATTTAACCTCACTACTAACTAATGAGAGGTTCCATCGGTGTATGCTCGCTTGTTCTGCAGAACTAGTCCTGGCAACTCACAAGACCGTAACAATGTT	1	2	2	1	1	1	1	2	2	2	1	1	2	1	2	1	2	1	1	2	2	1	1	1	2	0	2	1	2	1	1	1	1	1	1	2	2	2	1	2	1	1	2	1	1
YL-13		SCAFFOLD305768.13735	Redundant	CATGTTCCATTTGTAAATTAGATGAACTGTGTTACACCACTTATGATATGTCTACCAGACACTATCTTAGTTTCAAAACCCATACGAAATTCTGTTTCAAA	1	2	2	1	1	1	1	2	2	2	1	1	2	1	2	2	2	1	1	2	2	1	1	1	2	0	2	1	2	1	1	1	1	1	1	2	2	2	1	2	1	1	2	1	1
YL-13		SCAFFOLD305951.13164	Redundant	TATGGTATTGCACTATTGCTTACAGTAAAATAGGACACAGTAATAATATGTGCACCACAAAAGTATGAGGACATTATGCACTCATCCCAACCTCCACAATA	1	2	0	1	1	1	1	0	2	2	1	1	2	1	2	1	2	1	1	2	2	1	1	1	0	0	2	1	2	1	1	1	1	1	1	2	2	2	1	2	1	1	2	1	1
YL-13		SCAFFOLD305951.13199	Redundant	CACAGTAATAATATGTGCACCACAAAAGTATGAGGACATTATGCACTCATCCCAACCTCCACAATAGTGGATGGTTTGTTTGGATTCTACTAGCCCATCGA	1	2	0	1	1	1	1	0	2	2	1	1	2	1	2	1	2	1	1	2	2	1	1	1	0	1	2	1	2	1	1	1	1	1	1	2	2	2	1	2	1	1	2	1	1
YL-13		SCAFFOLD306529.9779	Redundant	AAATCAAAATTCGAAGGTAGCTCTGAAGAGAGTAGCAATTCATATCCCTACAAGGATGATGGCTCTTCAAGTAGTGCAGGAAGTCTAAAAAATGATAGATA	1	2	2	1	1	1	1	2	2	2	1	1	2	1	2	1	2	1	1	2	2	1	1	1	0	0	2	1	2	1	1	1	1	1	1	2	2	2	1	2	1	1	2	1	1
YL-13		SCAFFOLD306965.1788	Redundant	TCGCAGACATAATTCCCTCAATTTTCTGTAATTGTGCTAATGCAACCACAATCGAAATTTAGAACACTGGTTATAGTTCAATAACTAGGTATCAGTCAAAC	1	2	2	1	2	1	1	2	2	2	1	1	2	1	2	2	2	1	1	2	2	1	1	1	2	0	2	1	2	1	1	1	1	1	1	2	2	2	1	2	1	1	2	1	1
YL-13		SCAFFOLD55924.5209	Redundant	AAAATTTCTTCAAAGTGAGGCATCATATTTATTCATATATTAACTAGACCATTTGCAGAAAGGAACACCATCTATATCAAAAGCATGTGGGACAATGGTTT	1	2	0	1	1	1	1	0	2	2	1	1	2	1	2	1	2	1	1	2	2	1	1	1	0	1	2	1	2	1	1	0	1	1	1	2	2	2	1	2	1	1	2	1	1
YL-13		SCAFFOLD57168.2962	Attached	GCCCTCAAGCATGATATCATGGGTTCGATCTCTGCCGGGTTTATAGAAAATATTAGAACCTATTGGTGAAAATCGTTGATTCTTCTTGTTATATTTTGAGA	1	2	2	1	1	1	1	2	2	2	1	1	2	1	2	1	2	1	1	2	2	1	1	1	0	0	2	1	2	1	1	0	1	1	1	2	2	2	1	2	1	1	2	1	1
YL-13		SCAFFOLD76204.6138	Redundant	GAGTTTGACCTGGATGCAAAAATAAGAATGCAGAAATAAATGGTATCGACCATGGAGGACATAATGACATACAAATAAAATACAAGGTAAACAGCCAAATC	1	2	2	1	2	1	1	2	2	2	1	1	2	1	2	2	2	1	2	1	2	1	2	1	2	0	2	1	2	1	1	1	1	1	1	2	2	2	1	2	1	1	2	1	1
YL-13		SCAFFOLD76891.962	Redundant	AATGAATCCCACAAAAGCCAATAGAGCAAGACGTCCTAAACATTTCGACAAGTAACAATTCTGATCAATTAGTATACAACTAATGTCAAATATAAGATTTT	1	2	2	1	2	1	1	2	2	2	1	1	2	1	2	2	2	1	1	2	2	1	1	1	2	0	2	1	2	1	1	1	1	1	1	2	2	2	1	2	1	1	2	1	1
YL-13		SCAFFOLD85455.3209	Redundant	GTTCAGACTTCCAATCGGGTCGATCCAGAACTAGAAGGAAACTAGCTCTATTCCTTTTGTTCGGGTTAGGAGACAAATATACAAACACAAGGAGTGAGTTG	1	2	2	1	2	1	1	2	2	2	1	1	2	1	2	2	2	1	1	2	2	1	1	1	2	1	2	1	2	1	1	1	1	1	1	2	2	2	1	2	1	1	2	1	1
YL-13		SCAFFOLD86900.745	Redundant	GAAGTCTTATTCAAAGTAGCTTCAGTTGAACTATTCCCATTTCTTCCAGCGGAGAAGGTGTTAGAATTATGCTCCTGTTCAGTGTGTATGAGTTGCCCGAA	1	2	2	1	2	1	1	2	2	2	1	1	2	1	2	2	2	1	1	2	2	1	1	1	2	0	2	1	2	1	1	1	1	1	1	2	2	2	1	2	1	1	2	1	1
YL-14	0	DArT_PAV_0580	Framework	TGCAGGTTTCAGCCTCTAACAAGAATGCTTCTACAAAATCACATTTTGAAAATTTTACAGATCGGAAGA	1	1	1	1	2	1	2	2	2	2	2	2	2	2	2	1	2	1	1	1	2	2	1	2	1	2	1	2	2	2	2	2	2	1	1	1	2	2	2	2	1	1	1	2	2
YL-14	1.2	DArT_PAV_0060	Framework	TGCAGTTTTGTATTTGAATACCACAAACTATGGTTTCCTGAACAGGAAAGAGGCCTTACAGATCGGAAG	1	1	1	0	2	1	2	2	0	2	0	2	1	2	2	1	2	1	1	1	2	2	1	2	1	0	1	2	0	2	2	2	2	1	1	1	2	2	0	2	1	1	1	2	2
YL-14	3.8	SCAFFOLD109455.64	Framework	TATTTATTTTATTTATTACAATTAGAAAAAAAAATAGTAAATTAATACAAATTTTTTTAATAATTAATAAGAAATTTAATAATAAAATCCAATTNNNNNNN	1	1	0	2	0	1	1	0	2	2	1	2	2	2	2	1	2	1	1	1	2	2	1	2	1	2	1	2	2	2	2	0	1	1	1	1	2	2	2	2	1	1	1	2	2
YL-14	5	SCAFFOLD45840.16313	Framework	CTGGCCTATATTGGTACCCCTAATTTTTATCTACATTGGAAAAGAAAAAATAAAACTCAGAAATGAGATTGATATGTAAGATCGTCTTTGTACTTATAGGA	1	1	1	2	2	1	1	2	2	2	1	2	2	2	2	1	2	1	1	1	2	2	1	2	1	2	1	2	2	2	2	2	1	1	1	1	2	2	2	2	1	1	1	0	2
YL-14	5.5	DArT_SNP_1044	Framework	TGCAGTTTCCTCGGGTGAATCTGAGAGTAATGCTTCCAATTCTAGAGACAAAAACATGCAGCAGTACCA	1	1	1	2	2	1	1	0	2	2	1	2	2	2	2	1	2	1	1	1	2	2	1	2	1	2	1	2	2	2	2	2	1	1	1	1	2	2	2	2	1	1	1	0	2
YL-14	6.1	SCAFFOLD45840.27578	Framework	GGCCATAGATAGAATAAAGCCCCTCATACCCTTTAAAAACATCTCCATAGGGGAGCCACCTTCAATGTTTTGTTTATAAACATGATCTAAATTATAACGTT	1	1	1	2	2	1	1	2	2	2	1	2	2	2	2	1	2	1	1	1	2	2	1	2	1	2	1	2	2	2	2	2	1	1	1	1	2	2	2	2	1	1	1	0	2
YL-14	7.2	SCAFFOLD163858.18640	Framework	AGACAAAGAATATGTACATTTATTCGGTCTGCCACCCAGAAGTCGGATATTCCATGATACTTCTCCGAAAGCCCACCGAGAACAAATGTTCTTGCTGCAGA	1	1	0	2	2	1	1	0	2	1	1	2	2	2	2	1	2	1	1	1	2	2	1	2	1	2	1	2	2	2	2	2	1	1	1	1	2	2	2	1	1	1	1	1	2
YL-14	7.7	DArT_SNP_0205	Framework	TGCAGCAAGAACATTTGTTCTCGGTGGGCTTTCGGAGAAGTATCATGGAATATCCGACTTCTGGGTGGC	1	1	1	2	2	1	1	0	2	1	1	2	0	2	2	1	2	1	1	1	2	2	1	2	1	2	1	2	2	2	2	2	1	1	1	1	2	2	2	1	1	1	1	0	2
YL-14	19.3	SCAFFOLD102416.22666	Framework	GTGGAACAATTATTACACATGTTGTATTTTTAACTGAAAAAGGAGCATAAAAACACCCACATAACACTCTTATGTTATGTCCTATTTGCTTAATATGCTAT	1	1	1	2	2	1	1	2	2	2	1	2	2	2	2	1	1	1	1	1	1	2	2	1	1	2	1	2	2	1	2	1	1	1	2	1	2	2	2	1	1	1	1	2	2
YL-14	26.2	DArT_PAV_0050	Framework	TGCAGATGATAGCTGCTGCACTTGTTCTAGAGACTCCATGGCATCAACTGATCTAGATACTGGAGTATC	1	1	1	2	2	2	1	2	1	1	1	2	2	2	2	1	1	1	1	1	1	0	1	1	1	2	1	0	0	1	2	1	1	1	1	1	2	1	2	1	1	1	1	2	2
YL-14	26.7	SCAFFOLD138551.24174	Framework	CTCTACCGAGACTTCGCTTATATGCTTGAGCTGATCTGAGATTGAATTTTTTAGGCACCTGAAGTGTTTTGATATTGACTTGAGAGCCAAGGAAACGTAAG	1	1	1	2	2	2	1	2	1	1	1	2	2	2	2	1	1	1	1	1	1	2	1	1	1	2	1	2	2	1	2	1	1	1	1	1	2	1	2	1	1	1	1	2	2
YL-14	36.2	SCAFFOLD177308.9454	Framework	AACCCTTTGTACTCATTAACATTGGATATCTTTTGTGTATAAGGATAATGCTCCATTTGTTTTACTCACACTGATAATCTAGAACCTTAACTATGTCAGAG	1	2	1	2	2	2	2	0	1	1	1	2	2	2	2	1	1	1	2	1	2	2	1	1	1	2	2	2	2	1	2	1	2	1	1	1	2	1	2	2	1	2	1	2	2
YL-14	36.8	SCAFFOLD132155.16226	Framework	ACACATCTTCTATTCCATATTGCGTGGTTCTATGTGTCATGACTAGCGATTGGTTGAAAAATATATTGAAGTTAAAAGTTTAATTAATATTATGGTATAGA	1	2	0	2	2	2	2	2	1	1	1	2	2	2	2	1	0	1	2	1	2	2	1	1	1	2	2	2	2	1	2	1	2	1	1	1	2	1	2	2	1	2	1	2	2
YL-14	40.2	DArT_SNP_1299	Framework	TGCAGTTATCGACGAATCTTCGGGAACTAAACCTCTTGAAGCCCTAGCATCAATTAGATTGCCCAAGGT	1	2	1	2	2	2	2	2	2	2	1	2	2	2	2	1	1	1	2	1	2	2	2	1	1	2	2	2	2	1	2	1	2	1	1	1	2	2	2	2	1	2	1	2	2
YL-14	40.7	SCAFFOLD177308.9119	Framework	GAATCGAACCCTCGACCTTGGGGATTCAGTGAGGCATTACACTACTAGACTAACTCCTTGTTGGTTTTTTCTATATGATATAAGTTGAAGGCATTTTTACT	1	2	1	2	2	2	2	0	2	2	1	2	2	2	2	1	1	1	2	1	2	2	2	1	1	2	2	2	2	1	2	1	2	1	1	1	2	2	2	2	1	2	1	2	2
YL-14	43	SCAFFOLD102416.18302	Framework	AAAACACTATATGAATGTGTGGCTGAACTAAAAGAAGATCTTATGGACAAAGAGACAACACTGCAAAGCATATCAGAAGAGAATGATATGCTGAAGATGGA	1	2	1	2	2	1	2	0	2	2	1	2	2	2	2	1	1	1	2	1	2	2	2	1	1	2	2	2	2	1	2	1	2	1	2	1	2	2	2	2	1	2	1	2	2
YL-14	45.3	SCAFFOLD185627.18573	Framework	CGTTTCAATCACCAACAACAACATCTCCCAAAATCGACTCAATAAAAAACCGAAGACGCAAAATAGCGATACCTTAGCAGTGCTATAAGGTGCAGCACGGT	1	2	1	2	2	1	2	2	2	2	1	2	2	2	2	1	1	1	2	1	2	2	2	1	1	2	2	2	2	1	2	1	2	1	2	1	2	2	2	2	1	2	1	2	2
YL-14	45.8	DArT_PAV_0134	Framework	TGCAGTGTCATGTCAAGGCAAGGATAATAAGTGGCATGACTGTGGCAGTTCTGAAATGTTTTCTTTCAT	1	2	1	2	2	1	2	2	2	2	1	2	2	2	2	1	1	1	2	1	2	2	2	1	1	2	2	2	2	1	2	1	2	1	2	1	2	0	0	2	1	2	1	2	2
YL-14	46.4	DArT_SNP_1304	Framework	TGCAGTTGAACTTAGTGAGACACCGCAACAAAAATCTGATGAGAAGAAACTCGAAGATTATTCTGCGCT	1	2	1	2	2	1	2	2	2	2	1	2	2	2	2	1	1	1	2	1	2	2	2	1	1	2	2	2	2	1	2	1	2	1	2	1	2	2	2	2	1	2	1	2	2
YL-14	56.5	DArT_PAV_0029	Framework	TGCAGTGATACGGTTTCAGCAACTCCCAAAGCCTTACAGATCGGAAGAGCGGTTCAGCAGGAATGCCGA	1	2	1	2	0	2	2	2	2	2	2	2	2	2	2	1	1	1	2	1	2	2	2	1	1	1	2	2	1	1	2	1	2	1	0	1	1	2	2	2	2	2	2	2	2
YL-14	57.7	DArT_PAV_0390	Framework	TGCAGATAAGGCCATTTCTTGATCCATTGATATGTTGTCTATATCAATATGCTATTACAGATCGGAAGA	1	2	1	2	2	2	2	2	2	2	2	2	2	0	2	1	1	1	2	1	2	2	2	1	1	1	2	2	1	1	2	1	2	1	2	1	1	2	2	2	2	2	2	2	2
YL-14	58.2	DArT_PAV_0293	Framework	TGCAGGAGGAGGAGGGTCGTATCTTCCCATGCGGAAGTGCTCAATACCAGTCCAAGCAACCATTACACC	1	2	1	2	2	2	0	2	2	2	2	2	2	2	2	1	1	1	2	1	2	2	2	1	1	1	2	2	1	1	2	1	2	1	2	1	0	2	2	2	2	2	2	2	2
YL-14	60.6	DArT_PAV_0135	Framework	TGCAGATGATGGATATGTTGTGATTGAAGTGTTCACCTAAAAGGAAACATAGTTATTACAGATCGGAAG	1	2	1	2	2	2	2	2	2	2	2	1	1	2	2	1	1	1	2	1	2	2	2	1	1	1	2	0	1	1	2	1	2	2	2	1	1	2	2	2	2	2	2	2	2
YL-14	61.2	DArT_PAV_0206	Framework	TGCAGTATTAGCTTTTCTTTCATTGATAATTCCTGTATCTAATATCAGCTAGCATGCCATTGTATTTTA	1	2	1	2	0	2	0	2	2	2	2	1	1	2	2	1	1	1	2	1	2	2	0	1	1	1	2	2	1	1	2	1	2	2	0	1	1	2	2	2	2	2	2	2	2
YL-14	62.5	DArT_SNP_0478	Framework	TGCAGCTTGAAAATCTAACTACTAACTATAATTCAAAAAACATAAAAATGAGAATAGAAATTACAGATC	1	2	1	0	2	2	2	1	2	2	2	1	0	2	2	1	1	0	2	1	2	2	2	1	1	1	2	2	0	1	2	1	2	2	2	1	1	2	2	2	0	2	2	2	2
YL-14	63.8	DArT_PAV_0075	Framework	TGCAGCTTTATTCCTATCATAACGTTTTACTGGCCTTGAAAATGAAGCTAAACGCTTCAGCTGCTTCAT	1	2	1	0	2	2	2	1	2	2	2	1	2	2	2	1	1	1	0	1	0	1	2	1	1	1	0	0	1	1	2	1	0	2	2	1	1	2	2	2	2	2	2	2	2
YL-14		DArT_PAV_0027	Redundant	TGCAGCCTCCCACATTTTGCAGCAGAGGATTTATTTGTGGAAGGATGTGCAAGATTCATTGTTCCAAAT	1	2	1	2	2	1	2	2	2	2	1	2	2	2	2	1	1	1	2	1	2	2	2	1	1	2	2	2	0	1	2	1	2	1	2	1	2	2	2	2	1	2	1	2	2
YL-14		DArT_SNP_0507	Redundant	TGCAGAAGTAGCATCCGAATCAGACTTGATTTGCTTGAAATATAATATTGTTGCGAATCTGAAGCAAAC	1	2	1	2	2	2	2	2	2	2	1	2	2	2	2	1	1	1	2	1	2	2	2	1	1	2	2	2	2	1	2	1	2	1	1	1	2	2	2	2	1	2	1	2	2
YL-14		DArT_SNP_1260	Redundant	TGCAGGTGGCAGATAACTATTACAGGCCTGATTTGAAGGAGGCAGCTCTTGCAAGATTGAGTGCTGTGA	1	1	1	2	2	1	1	0	2	2	1	2	2	2	2	1	2	1	1	1	2	2	1	2	1	2	1	2	2	2	2	2	1	1	1	1	2	2	2	2	1	1	1	0	2
YL-14		DArT_SNP_1266	Redundant	TGCAGCCTCCCACATTTTGCAGCAGAGGATTTATTTGTGGAAGGATGTGCAAGATTCATTGTTCCAAAT	1	2	1	2	2	1	2	2	2	2	1	2	2	2	2	1	1	1	2	1	2	2	2	1	1	2	2	2	2	1	2	1	2	1	2	1	2	2	2	2	1	2	1	2	2
YL-14		SCAFFOLD102416.19028	Redundant	TTTTTTTTGTTTCTTACTGGTATCTTTGCACTTGAGGCAATATTGTCTCGGTCGGAAACACTCCTAAGTACGTGGAACTAACTCTCTTGGTGGACATTTTT	1	1	1	2	2	1	1	0	2	2	1	2	2	2	2	1	1	1	1	1	1	2	2	1	1	2	1	2	2	1	2	1	1	1	2	1	2	2	2	1	1	1	1	2	2
YL-14		SCAFFOLD132155.13984	Redundant	TTACCTGTCCCTGCAGATGGCCAATTTGCAAAGTCTGAAATAGCAAACTTCGTAACCTCCAACAAGCTTCCTTTGGTAACAGTTTTCACAAGAGAAGGTGC	1	2	0	2	2	2	2	0	1	1	1	2	2	2	2	1	1	1	2	1	2	2	1	1	1	2	2	2	2	1	2	0	2	1	1	1	2	1	2	2	1	2	1	2	2
YL-14		SCAFFOLD138551.23968	Redundant	NNNNNNNNNNNNNNNNNNNNNNNNNNNNNNNNNNNTGCCACTGCAGGTTCTGGCAAGCCTCTTTGAGGCCTCCACACATGCTGTTGAGGTTCATGAAGGCC	1	1	1	2	2	2	1	2	1	1	1	2	2	2	2	1	1	1	1	1	1	2	1	1	1	2	1	2	2	1	2	1	1	1	1	1	2	1	2	1	1	1	1	2	2
YL-14		SCAFFOLD185627.19039	Redundant	GTTTTTTAATGAATCATAATCAACTTGGCCCAATCTCAACTATATTATTTGACCCATCTTCATAATAAAATAACTCTCTTTTTTTATCTAGAATGATCGAA	1	2	1	2	2	1	2	0	2	2	1	2	2	2	2	1	1	1	2	1	2	2	2	1	1	2	2	2	2	1	2	0	2	1	2	1	2	2	2	2	1	2	1	2	2
YL-14		SCAFFOLD45840.15498	Redundant	CTCGATGTGTGCTGCAGGTGGCAGATAACTATTACAGGCCTGATTTGAAGAAGGCAGCTCTTGCAAGATTGAGTGCTGTGAGTAAGAGCCTTAGAGTTGCT	1	1	1	2	2	1	1	2	2	2	1	2	2	2	2	1	2	1	1	1	2	2	1	2	1	2	1	2	2	2	2	2	1	1	1	1	2	2	2	2	1	1	1	2	2
YL-14		SCAFFOLD63040.5861	Attached		1	2	1	2	2	2	2	2	1	1	2	2	2	2	2	1	1	1	1	1	2	2	1	1	1	1	2	2	1	1	2	1	2	1	2	1	1	1	2	2	2	2	2	2	2
YL-15	0	DArT_PAV_0642	Framework	TGCAGACATGCATTTGTCCAAACAAATACAGTATATAATATATTACAGATCGGAAGAGCGGTTCAGCAG	2	1	1	2	2	0	2	1	2	1	1	1	2	0	2	2	2	0	2	1	0	1	2	1	1	2	1	2	2	2	2	2	1	1	1	2	1	1	2	1	2	2	1	2	2
YL-15	2.4	DArT_PAV_0723	Framework	TGCAGTTGCCAAACTGAAGAAGAACTCTTTTATAGCAAATTCTAAAATCTGACTAGGATTTGTTTAGGG	2	1	1	2	2	1	2	1	1	1	1	1	1	1	2	2	2	0	2	1	1	1	2	1	1	2	1	2	1	2	2	2	1	1	1	2	0	1	2	1	2	2	1	2	2
YL-15	12.4	DArT_SNP_1292	Framework	TGCAGAGGAGGAGCAAAGTATTCCACCCGAATCAAAACCCACTGTGCATAAACCCAATTGAAAAAATCC	2	1	1	2	2	1	2	1	2	1	1	1	1	1	2	2	2	1	2	1	1	2	2	1	1	2	2	2	1	2	2	2	0	1	1	2	1	2	2	1	2	1	1	2	2
YL-15	13	SCAFFOLD272828.36794	Framework	CTGAACAAATTAGTAAGATCTGCTTGACCACTAGATGAAGAAGCAGAAAGCCCCCGCATTGCTGCAATTGTTGATTCTATTTCACTGCTAAACTCTTTCCT	2	1	1	2	2	1	2	1	2	1	1	1	1	1	2	2	2	1	2	1	1	2	2	1	1	2	2	2	1	2	2	2	1	1	1	2	1	2	1	1	2	1	1	2	2
YL-15	13.5	DArT_SNP_0440	Framework	TGCAGAAGATGGAAGACAAGTATTACCATATATGGAGTTGCATTTCTCTGTTCTATCTGCTTCATTTTC	2	1	1	2	2	1	2	1	0	1	1	1	1	1	2	2	2	1	2	2	1	2	2	1	1	2	2	2	1	2	2	2	1	1	1	2	1	2	1	1	2	1	1	2	2
YL-15	17.4	DArT_SNP_0993	Framework	TGCAGGGTCATTCCAAAAGCTCTAATGCCTCTTGAGGTATTTGTGATACTATTTGTCCAACTTATTTAC	2	1	1	2	1	1	2	1	1	1	1	1	1	1	2	2	2	1	2	2	1	2	2	1	1	2	1	2	1	2	2	2	1	1	1	2	1	1	1	1	2	1	1	2	2
YL-15	18	DArT_PAV_0529	Framework	TGCAGGGTCATTCCAAAAGCTCTAATGCCTCTTGAGGTATTTGTGATACTATTTGTCCAACTTATTTAC	2	1	1	2	1	1	2	1	1	1	1	1	1	1	2	2	2	1	2	2	1	2	0	1	1	2	1	2	1	2	2	2	1	1	1	0	1	1	1	1	2	1	1	2	2
YL-15	19.6	SCAFFOLD144122.8193	Framework	TTAATTGAAAGGGATCGCTTTCACTTTGTTTTTCTGCTTAGAAATGGTTAATGTTATTAGTGTGTGTACTAAACCATTTTGCAACATCCATTTCAGCTGAT	2	1	1	2	1	1	2	1	1	1	1	1	1	1	2	2	2	1	2	2	1	2	1	1	1	2	1	2	1	2	2	2	1	1	1	2	1	1	1	1	2	1	1	2	2
YL-15	25.7	DArT_SNP_0983	Framework	TGCAGGAGCTACTCTCTACCATAAAAGCTTTACCCAGAAATAACACCTATGATGGCACTGCAAAATTAT	1	1	1	2	1	1	2	1	1	2	1	1	1	1	1	2	2	1	2	2	1	2	1	1	1	2	0	2	1	2	2	2	1	1	1	2	1	1	1	1	1	1	1	2	2
YL-15	26.2	SCAFFOLD2453.3812	Framework	TCTTTTATCACTGTTATGAATATTTTTTTTGGTTTCACAAAGCTATCCTCATTAGAGGCAATCTTGTCCAAGCCGGGAACATCCACGGGTATATGGGCTAA	1	1	1	2	1	1	2	1	1	2	1	1	1	1	1	2	2	1	2	2	1	2	1	1	1	2	1	2	1	2	2	2	1	1	1	2	1	1	1	1	1	1	1	2	2
YL-15	26.7	SCAFFOLD160398.6213	Framework	ATAACTCTCACATTTTGTGTGAAACTCTAGTTCGACCTTGGTTGAACCTCGAAGCCTTAAGCTTCACCCTTTATAGCTCAATGACCAGTCCTGTTCTGGAA	1	1	1	2	1	1	2	1	1	2	1	1	1	1	1	2	2	1	2	2	1	2	1	1	1	2	1	2	1	2	2	2	1	1	1	2	1	1	1	1	1	1	1	2	2
YL-15	28.4	SCAFFOLD8723.50403	Framework	TGACTTGAACCCATGACCTCAAGGACTTATAGTCATTGATACCATTGAGTCGCTACCACTAAGCTACTCAAGAAGTCCACTGCCTAATCACTCAATTTTAT	1	1	1	2	1	1	2	2	1	2	1	1	1	1	1	2	2	1	2	2	1	2	1	1	1	2	1	2	1	2	2	2	1	1	1	2	1	1	1	1	1	1	1	2	2
YL-15	28.9	DArT_SNP_1003	Framework	TGCAGTTTTTGAGGTCTTATGTTTCTTTATTTGAATGTGCAGAAATTGGAAAAGGTGCAACTAGCATTC	1	1	1	2	1	1	2	2	1	2	1	1	1	1	1	2	2	1	2	2	1	2	1	1	1	2	1	2	1	2	2	2	1	1	1	2	1	1	1	1	1	1	1	2	2
YL-15	31.1	DArT_SNP_1069	Framework	TGCAGAATCAAAGAATGCCAAGAAGAAGAAAACGAAGGATAAAGCATCCAAGGAGATGGAAGAATCTCA	1	1	1	2	1	1	2	2	1	2	1	1	1	1	1	2	2	1	2	2	1	2	1	1	1	2	1	2	1	2	1	2	1	2	1	2	1	1	1	1	1	1	1	2	2
YL-15	35.3	DArT_PAV_0033	Framework	TGCAGCTAAAGATTAGGTTAGGCCCACTTCAATTTTATCACTATCAAGTGTCTATTTTTCTTTGAATTT	1	2	1	2	1	1	2	2	1	2	1	1	1	1	1	1	2	1	0	2	1	2	1	1	1	2	1	1	1	2	1	2	1	2	1	1	1	1	1	1	1	1	1	2	2
YL-15	36.6	DArT_SNP_0971	Framework	TGCAGATGTAGGGTTTTGAGTTTTGACTATTACAGATCGGAAGAGCGGTTCAGCAGGAATGCCGAGACC	1	2	1	2	1	1	2	2	1	2	1	1	0	1	1	1	2	0	2	2	1	2	1	1	1	2	1	1	0	2	1	2	1	2	1	1	1	2	1	1	1	1	1	2	2
YL-15	40.9	DArT_PAV_0462	Framework	TGCAGATTCTGAACCAGGTGAAATTTTACAGATCGGAAGAGCGGTTCAGCAGGAATGCCGAGACCGATC	1	2	1	2	1	1	2	2	2	2	1	1	1	1	1	1	2	1	2	2	1	2	1	1	1	2	1	2	1	2	1	2	1	2	1	1	1	2	1	1	1	2	1	2	2
YL-15	42.6	DArT_SNP_0847	Framework	TGCAGATACCGTGCCTAGCAGTCTAGAACCAATGGTTGTGGATAGGAGACATAAAGGTAACTTTGGTTT	1	2	1	2	1	1	2	2	2	2	1	1	1	1	1	1	2	1	2	2	1	2	1	0	0	2	1	1	1	2	1	2	1	2	1	1	1	2	1	1	1	2	1	2	2
YL-15	44.8	SCAFFOLD118908.20846	Framework	CTGGAGTTTGATATCTTCAATAACTTTTTGTTGTTTCTTATCTGTAAGCAGCTTTTGCTCTTCATGTATATCATTATATGTTCTGTTTTACTCTTATATTG	1	2	1	2	1	1	2	2	2	2	1	1	1	1	1	1	2	1	2	2	1	2	2	1	1	2	1	1	1	2	1	2	1	2	1	1	1	2	1	1	1	2	1	2	2
YL-15	57.8	DArT_PAV_0571	Framework	TGCAGTTACAAAAGGTTATTATTACAAACATAAAAAGATTGTTTCATTTATTATTCATGTCTCTAATAA	1	2	1	1	1	1	2	2	2	2	2	1	1	1	2	1	2	1	2	2	2	2	1	2	1	2	1	1	1	2	1	2	2	2	1	1	2	1	2	1	2	1	2	2	2
YL-15	58.3	DArT_SNP_1015	Framework	TGCAGTTTCTGGTGATTTGCAATTGGCATTTGATCTTTGTCTTGTTTTGGCCAGAAAAGGACATGGTTA	1	2	1	1	1	1	2	2	2	2	2	1	1	1	2	1	2	1	2	2	2	2	1	2	1	2	1	1	1	2	1	2	2	2	1	1	2	1	2	1	2	1	2	2	2
YL-15	58.8	SCAFFOLD83327.5374	Framework	ATCACATCATACTCCAATTGGGTGTGACTCAAAGTAACAGTGATACGGCCGCATCAAACTGCAATGCAACTACAACCGCATCGGACTGCATTTAAACTGCA	1	2	1	1	1	1	2	2	2	2	2	1	1	1	2	1	2	1	2	2	2	2	1	2	1	2	1	1	1	2	1	2	2	2	1	1	2	1	2	1	2	1	2	2	2
YL-15	62.3	DArT_PAV_0618	Framework	TGCAGAATTTTGCATCTCCTTTGAACCAGGTGCAAAGCCGGATATGGTTGATGCATTGGAGTCTATTCA	1	2	1	1	1	1	2	2	2	2	1	1	2	1	0	1	2	1	2	2	2	2	1	2	1	2	1	1	1	2	1	2	2	2	1	1	0	1	2	1	0	1	2	2	2
YL-15	62.9	DArT_PAV_0752	Framework	TGCAGTTGAAATTCCCATGGAAATTAGCAAATTAGTTACAGATCGGAAGAGCGGTTCAGCAGGAATGCC	1	2	1	1	1	1	2	2	2	2	1	1	2	1	1	1	2	1	2	2	2	2	1	2	1	2	1	1	1	2	1	2	2	2	1	1	1	1	2	1	1	1	2	2	2
YL-15	64	DArT_SNP_0123	Framework	TGCAGAGTAGTGCTTCACAGGTAGATGAAGAGGGAGAAAAAAACTATACATGAAATTGAAAGTATTATA	1	2	1	1	1	1	2	2	2	2	1	1	1	1	1	1	2	1	2	2	2	2	1	2	1	2	1	1	1	2	1	2	2	2	1	1	1	1	2	1	1	1	2	2	2
YL-15	64.5	DArT_PAV_0542	Framework	TGCAGATCCTGTGATTTGGACTTTGCATGCATTTATATGTAGTCATGAGCGTCTTCAGTAAGTAGAATT	1	2	1	1	1	1	2	2	2	2	1	1	1	1	1	1	2	1	2	2	2	2	1	2	1	2	1	1	1	2	1	2	2	2	1	1	1	1	2	1	1	1	2	2	2
YL-15	65	DArT_SNP_1074	Framework	TGCAGAATACACCAACGCATTGACATGAGGTATGCATCTGGTTTCTGGTTACTGATATCTGATACGGTT	1	2	1	1	1	1	2	2	2	2	1	1	1	1	1	1	2	1	2	2	2	2	1	2	1	2	1	1	1	2	1	2	2	2	1	1	1	1	2	1	1	1	2	2	2
YL-15	65.5	SCAFFOLD306555.2624	Framework	GGCCCATAACCTTTGAACAAAGAGGTGAAACCGAGTCTCTATAGTATTCACTAACGTATCGAGAATAGTTGCAAACTTTAGTGAACATGTTGTATGTTGAA	1	2	1	1	1	1	2	2	2	2	1	1	1	1	1	1	2	1	2	2	2	2	1	2	1	2	1	1	1	2	1	2	2	2	1	1	1	1	2	1	1	1	2	2	2
YL-15	81.5	DArT_PAV_0566	Framework	TGCAGGAAATACTGGACCATCGCCGATGAGCATGTCCTCCTTCAGTCCGTGGATCTTTACTGTTGGTGC	1	1	2	2	1	1	1	2	2	1	0	2	1	2	2	1	2	2	1	2	1	2	1	1	1	2	1	1	1	2	1	2	2	2	0	2	1	2	1	1	2	2	2	2	1
YL-15	87.5	DArT_SNP_0907	Framework	TGCAGAAATGCCAGTGAAAACAGAGAAACATACATGAGTGACTAAAATAAAATTTGAATCGGATACCTG	1	1	2	2	1	1	1	2	2	2	1	2	1	2	2	2	2	2	2	2	1	2	1	1	1	2	1	1	1	2	1	2	2	2	2	2	1	2	2	1	2	2	2	2	2
YL-15	88.6	DArT_SNP_0953	Framework	TGCAGTCTCTACTCTCTATAATTCAGCAATGAGTTCCTACCTTTGTTGTGTTTGATTGTCATCTAGATC	1	1	2	2	1	1	1	2	2	2	1	2	0	2	2	2	2	2	2	2	1	2	1	1	1	2	1	1	1	2	1	2	2	2	2	2	1	2	2	1	2	2	2	2	2
YL-15	90.8	SCAFFOLD286286.12014	Framework	ACATCGATTACAGGACAACCGAAGAGGCATCTATTAACTACTGGTTGGAGTGTCTTTGTAAGCACAAAAAGACTATTTGCTGGAGATTCTGTTCTTTTCAT	1	1	2	2	1	1	1	2	2	2	1	2	1	2	2	2	2	2	1	2	1	2	1	1	1	1	1	1	1	2	1	2	2	2	2	2	1	2	2	1	2	2	2	2	2
YL-15	91.3	SCAFFOLD292191.1005	Framework	AAATCACACCGCAGTTGCGATATAAAGCAGTTGCGACAATCACCACAACCGCAATATTGTGGCCACAATTTAAATTATTGGTCGTGAGTTGTGACCCTTAT	1	1	2	2	1	1	1	2	2	2	1	2	1	2	2	2	2	2	1	1	1	2	1	1	1	1	1	1	1	2	1	2	2	2	2	2	1	2	2	1	2	2	2	2	2
YL-15	94.7	DArT_PAV_0572	Framework	TGCAGTGTTGGCTCATTTTGGATTCTATGGACCACTGTGGCTTTCTCTTTGCTTCTTTTTCCGGTGGGA	1	1	2	2	1	1	1	2	2	2	1	2	1	2	1	2	2	2	1	1	1	2	1	1	1	1	1	1	1	2	1	2	2	2	2	2	1	2	2	1	2	2	1	2	2
YL-15	107.8	DArT_PAV_0185	Framework	TGCAGGGCAGGTTACCTGAAAGAAGCCTTGACGCTGTTGGAGGAATTCCGATGCCATGGAATTACAGAT	1	2	2	2	1	1	1	2	2	1	1	2	1	2	1	1	2	1	2	1	1	2	2	1	1	1	0	1	1	1	2	2	2	2	2	2	1	2	2	2	2	2	1	2	2
YL-15	108.9	SCAFFOLD290406.23282	Framework		1	2	2	2	1	1	1	2	2	1	1	2	2	2	1	1	2	1	2	1	1	2	2	1	1	1	2	1	1	1	2	2	2	2	2	2	1	2	2	2	2	2	1	2	2
YL-15	113.9	DArT_SNP_1290	Framework	TGCAGGAGCAGCCGGATACCATTTCTTTCCTTACATGGGTATCAATCATCAATCATTTTTTTGCAACGT	1	2	2	2	1	1	0	2	2	1	2	2	0	2	1	1	1	1	2	1	1	2	2	1	1	2	2	1	1	1	2	2	2	2	2	2	1	2	2	2	2	2	1	1	2
YL-15	120.4	SCAFFOLD269888.13020	Framework	AATGTTGCAGATCATTATCCATGTTACAAAACAAATTCAATGGCAGCAGGACTATTCAGATTAAGTATCTGTAAGCAACTGCAGTGGTCACTCCGATTCCC	1	2	2	1	1	1	1	2	2	2	2	2	2	2	1	1	1	1	1	1	2	2	2	1	1	2	1	1	1	1	2	2	2	2	2	2	1	2	2	2	2	2	1	1	2
YL-15	122	SCAFFOLD262276.7174	Framework	CCGGCGAAACAAGAAAATCAGCTGCTGCAGCTGTTAAACCCACAATTGGATTAAACCAAGCTGCAAAAACTATGAAGGTTGCGAGAGAACCAGTTGAGAAG	1	2	2	1	1	1	1	2	2	2	2	2	2	2	1	2	1	1	1	1	2	2	2	1	1	2	1	1	1	1	2	2	2	2	2	2	2	2	2	2	2	2	1	1	2
YL-15	122.5	DArT_SNP_1287	Framework	TGCAGTTCAAACATAACAAATTTCTCCCGATCCTAACTTACTATCCTCTCCGAACATAGGATTTGGGCA	1	2	2	1	1	1	1	2	2	2	2	2	2	2	1	2	1	1	1	1	2	2	2	1	1	2	1	1	1	1	2	2	2	2	2	2	2	2	2	2	2	2	1	1	2
YL-15	123.1	DArT_SNP_1344	Framework	TGCAGACATTTCTCTGTTCATACCGCGTTCCATCTCCCTAATTCTCATTGTAGCCTCAAAACTGTTGGA	1	1	2	1	1	1	1	2	2	2	2	2	0	2	1	2	1	1	1	1	2	2	2	1	1	2	1	1	1	1	2	2	2	2	2	2	2	2	2	2	2	2	1	1	2
YL-15	124.7	SCAFFOLD306133.3466	Framework	GGACTTATGATTCTTGCCGACTCTTTTGAGTCAGATCAGTTCAGGAAATGTCTCAGGCACTTATTTAAACGTGATGATGATGGCTACTTGAAAATGAATTT	1	1	2	1	1	1	1	2	2	1	2	2	2	2	1	2	1	1	1	1	2	2	2	1	1	2	1	1	1	1	2	2	2	2	2	2	2	2	2	2	2	2	1	1	2
YL-15		C28312062.508	Redundant	TTCTCGATATCATGGAATCAAGACTATAGTTGCTTTGCTGCCGGCACAAGTCATGGCTTTCATATCTATACTTGTGAACCTTTTAAAGAAACTTTCAGACG	1	2	0	1	1	1	2	2	2	2	1	1	1	1	1	1	2	1	2	2	2	2	1	2	1	2	1	1	1	2	1	2	2	2	1	1	1	1	2	1	1	1	2	2	2
YL-15		DArT_PAV_0157	Redundant	TGCAGTTGGGTTTGTTTTTACCCGGTCTCAAACTCGAAATTCAAAACTCAAACCCAAACTGGTGGAATT	1	2	1	1	1	1	2	2	2	0	1	1	1	1	1	1	2	1	2	2	2	0	1	2	1	2	1	1	1	0	1	2	2	2	1	1	1	1	2	1	1	1	2	2	2
YL-15		DArT_PAV_0160	Redundant	TGCAGCGGCATTTTTATAACGGAAAACACGATGTAACCGCCACCACAACGACTGCAATTTACAGATCGG	1	2	1	1	1	1	2	2	2	2	1	1	0	1	1	1	2	1	2	2	2	2	1	2	1	2	1	1	1	2	1	2	2	2	1	1	1	1	2	1	1	1	2	2	2
YL-15		DArT_PAV_0165	Redundant	TGCAGGGCTGTTACAATCATGCGGTAATGAGTGGAATATTATGAAGAATGATAGTAAAACAATTACATG	1	2	1	1	1	1	0	2	2	2	1	1	1	1	1	1	2	1	2	2	2	2	1	2	1	0	1	1	1	2	1	2	2	2	1	1	1	1	2	1	1	1	2	2	2
YL-15		DArT_PAV_0169	Redundant	TGCAGAATTTCAAAACTTGGAGGCTAGCATTGATTGTGAAGCGAATTTAGTGGTGAATGAAGGAATTGT	1	2	1	1	1	1	2	2	2	2	1	1	1	1	1	1	2	1	2	0	2	2	1	2	1	2	1	1	1	2	1	2	2	2	1	1	1	1	0	1	1	1	2	2	2
YL-15		DArT_PAV_0196	Redundant	TGCAGCATACATTTCAATTTTCTCCAGCAGAGTGGCCTAATTTACAGATCGGAAGAGCGGTTCAGCAGG	2	1	1	2	2	1	2	1	2	1	1	1	1	1	2	2	2	1	2	1	1	2	2	1	1	2	2	2	1	2	2	2	1	1	1	0	1	2	2	1	2	1	1	2	2
YL-15		DArT_PAV_0229	Redundant	TGCAGAAAACTGTGTCAATGAACTTTGAGTCAGTGGAAACCATCAGAATTACTGAACAATTGTGAATGT	1	2	1	1	1	1	2	2	0	0	2	1	1	1	2	1	2	1	2	2	2	2	1	2	1	0	1	1	1	2	1	2	2	2	1	1	2	1	2	1	2	1	2	2	2
YL-15		DArT_PAV_0254	Redundant	TGCAGGAAAGTTAGATGATATTCAATCCTCATTATGTACAAATACTTACATTTCTCAAACTACCAATAG	1	2	1	1	1	1	2	2	2	2	1	1	1	1	1	1	2	1	2	2	2	2	1	2	1	2	1	1	1	2	1	2	2	2	1	1	1	1	2	1	1	1	2	2	2
YL-15		DArT_PAV_0337	Redundant	TGCAGCTCAGGTCATGGAGTTTGTGGCAGAGCAGGTACATTTCTGATCTCTTGTCCATGATTGTAGATA	1	2	1	1	1	1	2	2	2	2	1	1	1	1	0	1	2	1	2	2	2	2	1	2	1	2	1	1	1	2	1	2	2	2	1	1	1	1	2	1	1	1	0	2	2
YL-15		DArT_PAV_0349	Attached	TGCAGCACTTCAAAATTTATATGTTATCATTGGCAACATCCTCAACAAGACATGAGATACAAATATAAA	1	2	1	1	1	1	2	2	2	2	1	1	1	1	1	1	2	1	2	0	0	2	1	2	1	2	1	1	1	2	1	2	2	2	1	1	1	1	2	1	1	1	2	2	2
YL-15		DArT_PAV_0404	Redundant	TGCAGTTTCTGGTGATTTGCAATTGGCATTTGATCTTTGTCTTGTTTTGACCAGAAAAGGACATGGTTA	1	2	1	1	1	1	2	2	2	2	2	1	1	1	2	1	2	1	2	2	2	2	1	2	1	0	1	1	1	2	1	2	2	2	1	1	2	1	2	1	2	1	2	2	2
YL-15		DArT_PAV_0416	Redundant	TGCAGCAAAAGTGCACAAACAGAACCAAGAACACAAAGAAGCAAAACTTGATTTCTTTATTGATTGCAG	1	2	1	1	1	1	2	2	2	2	1	1	1	1	1	1	2	1	2	2	2	2	1	2	1	0	1	1	1	2	1	2	2	2	1	1	1	1	2	1	1	1	2	2	2
YL-15		DArT_PAV_0484	Redundant	TGCAGTAATTACATTACTTTGGTCAACTAGTCATGTCCGTATATGCCGAGCATGACATTTACAGATCGG	1	1	2	2	1	1	1	2	2	0	1	2	1	2	1	2	2	2	1	1	1	2	1	1	1	1	1	1	1	2	1	2	2	2	2	2	1	2	2	1	2	2	1	2	2
YL-15		DArT_PAV_0547	Redundant	TGCAGAGCAGCAACAGTAGTAGAAACCAGACTTCCTCATTTTTTTTGCAGCAGCAGAACCAGACTTGCA	1	2	1	1	1	1	2	2	2	2	1	1	1	1	1	1	2	1	2	2	0	2	1	2	1	2	1	1	1	2	1	2	2	2	1	1	1	1	2	1	1	1	2	2	2
YL-15		DArT_PAV_0582	Redundant	TGCAGGGTCATTCCAAAAGCTCTAATGCCTCTTGAGGTATTTCTGATACTTTTTGTCCAACTTATTTAC	2	1	1	2	0	0	2	1	1	1	1	1	0	1	2	2	2	0	2	2	1	2	2	1	1	2	0	2	1	2	2	2	1	1	1	2	1	1	1	1	2	1	1	2	2
YL-15		DArT_PAV_0616	Redundant	TGCAGTGGCTCGCATTCAGGCCATCACTGCCACCACCGCGAGTGGCACGGCCATTTCCGCAGCTTCCAT	1	2	1	1	1	1	2	2	2	2	1	1	1	1	1	1	2	1	2	2	2	2	1	2	1	2	1	1	1	2	1	2	2	2	1	1	1	0	2	1	1	1	2	2	2
YL-15		DArT_PAV_0644	Redundant	TGCAGGAAATACTGGGCCATCGCCGATGAGCATGTCCTCCTTCAGTCCGTGGATCTTTACGGTTGGTGC	1	1	2	2	1	1	1	2	2	0	0	2	1	2	2	1	2	2	1	2	1	2	1	1	1	2	0	1	0	2	1	2	2	2	0	2	1	2	1	1	2	2	2	2	1
YL-15		DArT_PAV_0650	Redundant	TGCAGCAAAATGAAACTCTGAACCATACATGCCTAAGGTATCTTTCTTTACTCTCCGAAAAATGTTTGA	1	2	1	1	1	1	2	2	2	2	1	1	1	1	1	1	2	1	2	2	2	2	1	2	1	2	1	1	1	2	1	2	2	2	1	1	0	0	2	1	1	1	2	2	2
YL-15		DArT_PAV_0670	Redundant	TGCAGTTTCTGGTGATTTGCAATTGGCATTTGATCTTTGTCTTGTTTTAGCCAGAAAAGGACATGGTTA	1	2	1	1	1	1	2	2	2	2	2	1	1	0	2	1	2	1	2	2	2	2	1	2	1	2	1	0	1	2	1	2	2	2	1	1	2	1	2	1	2	1	2	2	2
YL-15		DArT_PAV_0681	Redundant	TGCAGCATACATTTCAATTTTCTCCAGCAGAGTGGCCTAATTTCACTTATGTTGGACAACTTGTTTTAC	2	1	1	2	2	1	2	1	2	1	1	1	1	1	0	2	2	1	2	1	1	0	2	1	1	2	2	2	1	2	2	2	1	1	1	2	1	2	2	1	2	1	1	0	2
YL-15		DArT_PAV_0682	Redundant	TGCAGCGGCCCGAATTTATAACGGAAAACACGATGTAACCGCCACCACAATGACTGCAATTTACAGATC	1	2	1	1	0	0	2	2	2	2	1	0	0	1	1	1	2	1	2	2	2	2	1	2	1	2	1	1	1	2	1	2	2	2	1	1	0	1	2	1	0	1	2	2	2
YL-15		DArT_PAV_0733	Redundant	TGCAGAGCAGCAACAGTAGTAGAAACCAGACTTCCTCATTTTTTTTTTGCAGCAGAACCAGACTTGCAT	1	2	1	1	1	1	2	2	2	2	1	1	0	1	1	1	2	1	2	2	2	2	0	2	1	2	1	1	1	2	1	2	2	2	1	1	0	1	2	1	1	1	2	2	2
YL-15		DArT_PAV_0822	Redundant	TGCAGAAAACTGTGTCAATGAACTTTGAGTCAGTGGAAACCATCAGAATTACTGAATAATATACTGGCA	1	2	1	0	1	1	2	2	2	2	2	0	1	1	2	1	2	0	2	2	2	2	1	2	1	2	1	1	1	2	1	2	2	2	1	1	2	1	2	1	2	1	2	2	2
YL-15		DArT_PAV_0869	Redundant	TGCAGTTTGATTACATAGTTCGCACACGCTACTCATCAGTCATTACACATACTCATATCACACAACACT	1	2	1	1	1	1	2	2	2	2	1	1	1	1	1	1	2	1	2	2	2	2	1	2	1	2	1	1	1	2	1	2	2	2	1	1	1	1	2	1	1	1	2	2	2
YL-15		DArT_PAV_0943	Redundant	TGCAGGGCAGGTTACATCAAAGAAGCCTTGACGCTGTTGGAGGAATTCCGATGCCATGGAATTACAGAT	1	2	2	2	1	1	1	2	2	1	1	2	2	2	1	1	2	0	2	1	1	2	2	1	1	1	2	1	1	1	2	2	2	2	2	2	0	2	2	2	2	2	1	2	2
YL-15		DArT_PAV_0955	Redundant	TGCAGGCAAGGTCAATGGTATTTGGGAATGCTTTGAAGATTAGTTTTTTCCTATCATTCATATAACCAG	1	1	2	2	1	1	1	2	2	2	1	2	1	2	2	2	2	2	2	2	1	2	1	1	1	2	1	1	1	2	1	2	2	2	2	2	1	2	2	1	2	2	2	2	2
YL-15		DArT_PAV_0956	Redundant	TGCAGCCTGTAGCTAATGTGTATTTTTGTTGATTCAGGGTTGTGTATATATGAGATGGTTGCTCACCAC	1	2	1	1	1	1	2	2	2	2	1	1	1	1	1	1	2	1	2	2	2	2	1	2	1	2	1	1	1	2	1	2	2	2	1	1	1	1	2	1	1	1	2	2	2
YL-15		DArT_SNP_0008	Redundant	TGCAGCTCCTCATATATGAGTATGTCTCCGGTGGCAGTCTGTATAAGCATGTCCATGAAGGATCAGGTG	1	2	1	1	1	1	2	2	2	2	1	1	1	1	1	1	2	1	2	2	2	2	1	2	1	2	1	1	1	2	1	2	2	2	1	1	1	1	2	1	1	1	2	2	2
YL-15		DArT_SNP_0034	Redundant	TGCAGATCCTCAAAGCATGCTTCAAGGGCTACAGGGAAAGCTTCTGCAAATGCTACCCACTTCAACACC	1	2	1	1	1	1	0	2	2	2	1	0	0	0	1	1	2	1	2	2	2	0	1	2	1	2	1	1	1	2	1	2	2	2	0	1	1	1	2	1	1	1	2	2	2
YL-15		DArT_SNP_0045	Redundant	TGCAGCACATCTAACTGAAGAAACTAAAGGAGCCGACAAGAATGGACCAAAAGCAATTCTAGGTAGTCT	1	2	1	1	1	1	2	2	2	2	1	1	0	1	1	1	2	1	2	2	2	2	1	2	1	2	1	1	1	2	1	2	2	2	1	1	1	0	2	1	1	1	2	0	2
YL-15		DArT_SNP_0070	Redundant	TGCAGTGCCAACCCTGGAGTTTGATATCTTCAATAACTTTTTGTTGTTTCTTATCTGTAAGCAGCTTTT	1	2	1	2	1	1	2	2	2	2	1	1	1	1	1	1	2	1	2	2	1	2	2	0	1	2	1	1	1	2	1	2	1	2	1	1	1	2	1	1	1	2	1	2	2
YL-15		DArT_SNP_0076	Attached	TGCAGAAGTTACAGCATTGTCAGTCTATATATTACAGATCGGAAGAGCGGTTCAGCAGGAATGCCGAGA	1	2	1	1	1	1	2	2	2	2	1	1	0	1	1	1	2	0	2	2	2	2	1	2	1	2	1	1	1	2	1	0	2	2	1	1	1	1	2	1	1	1	2	2	2
YL-15		DArT_SNP_0086	Redundant	TGCAGCTTGCACCACAAAAATACCAGCCCTTACAGCGGACAGCAACGCCATGTCTATTGGATTGAAGAA	1	1	2	2	1	1	1	2	2	1	0	2	1	2	0	1	2	2	1	2	1	2	1	1	1	2	1	1	1	0	1	2	2	2	2	2	0	2	1	1	2	2	2	2	0
YL-15		DArT_SNP_0096	Redundant	TGCAGCTTCTGGCCAGCCGTCAAGGTGATTTGTTTTTCCTAACTTAGTTTTTTTCTTGTTGTTTTTAGT	1	1	1	2	1	1	2	2	1	2	1	1	1	1	1	2	2	1	2	2	1	2	1	1	1	2	1	2	1	2	2	2	1	1	1	2	1	1	1	1	1	1	1	2	2
YL-15		DArT_SNP_0099	Redundant	TGCAGCTCTTGTATGGGGATGGGTAGTTGTTTGTTTCTTCACTTGGTTCGTTGGGATTGCAATGTCTGA	1	2	1	1	1	1	2	2	2	2	1	1	1	1	1	1	2	1	2	2	2	2	1	2	1	2	1	1	1	2	1	2	2	2	1	1	1	1	2	1	1	1	2	2	2
YL-15		DArT_SNP_0108	Redundant	TGCAGGAAATACTGGGCCATCGCCGATGAGCATGTCCTCCTTCAGTCCGTGGATCTTTACGGTTGGTGC	1	1	2	2	1	1	1	2	2	1	0	2	1	2	2	1	2	2	1	2	1	2	1	1	1	2	1	1	1	2	1	2	2	2	0	2	1	2	1	1	2	2	2	2	1
YL-15		DArT_SNP_0110	Redundant	TGCAGTAGTCCTAACTCCTAAGATCTTATGAATCTTTATAAATTATTTACAGATCGGAAGAGCGGTTCA	1	2	1	1	1	1	2	2	2	2	1	1	1	1	1	1	2	1	2	2	2	2	1	2	1	2	1	1	1	2	1	2	2	2	1	1	1	1	2	1	1	1	2	2	2
YL-15		DArT_SNP_0131	Redundant	TGCAGGCCTCAGCCAGCCATGCCCCTGAGCATTGCGTGGTATAACTGCCATCTTTTAGAGAAAACAGAT	1	1	2	2	1	1	1	2	2	2	1	2	0	2	2	2	2	2	2	2	1	2	1	1	1	2	1	1	1	2	1	2	2	2	2	2	1	2	2	1	2	2	2	2	2
YL-15		DArT_SNP_0145	Redundant	TGCAGTGTTATTATAGTGTTGAAGCCAGGTCATTGTCGGGATGCCACACGATGTACGGCTCAAGTACAG	1	1	1	2	1	1	2	2	1	2	1	1	1	1	1	2	2	1	2	2	1	2	1	1	1	2	1	2	1	2	2	2	1	1	1	2	1	1	1	1	1	1	1	2	2
YL-15		DArT_SNP_0211	Redundant	TGCAGCAAGCCTTGCTCTCCTTGCAGCAGCCTCTCGTGCAGTAGCTTTTGCAGCCGCATCCATTTCCTT	1	1	1	2	1	1	2	2	1	2	1	1	1	1	1	2	2	1	2	2	1	2	1	1	1	2	1	2	1	2	1	2	1	2	1	2	1	1	1	1	1	1	1	2	2
YL-15		DArT_SNP_0225	Attached	TGCAGAATGTTGATGAGCCTCGTACACGAATTTTGAAGGAATCACTTAGAGCTTGTTTTCTCAATGTTC	1	2	1	2	1	1	2	2	2	2	1	1	0	1	1	1	2	1	2	2	1	2	1	0	1	2	1	1	1	2	1	2	1	2	1	1	1	1	1	1	1	1	1	2	2
YL-15		DArT_SNP_0284	Redundant	TGCAGTTTTGGTTCAGGTGTTGGAGTTGCACTCAAGACTAGTTTCGGCTGAATGTGAGCCTGCCTGAAA	1	2	1	1	1	1	2	2	2	2	1	1	1	1	1	1	2	1	2	2	2	2	1	2	1	2	1	1	1	2	1	2	2	2	1	1	1	1	2	1	1	1	2	2	2
YL-15		DArT_SNP_0317	Redundant	TGCAGATATAGTTGACAAGCCTGCTATGGATCACAAAAATTTGAATAGACATTACATGTCTCATTTTTT	1	2	1	1	1	1	2	2	2	2	1	1	1	1	1	1	2	1	2	2	2	2	1	2	1	2	1	1	1	2	1	2	2	2	1	1	1	1	2	1	1	1	2	2	2
YL-15		DArT_SNP_0361	Redundant	TGCAGCGTTTATGTTCTAAAGTTGGGGTTTACTGTCGTGAAGCTATCCAGTTGTAGAATATGACCTTAC	1	2	1	1	1	1	2	2	2	2	1	1	0	1	1	1	2	1	2	2	2	2	1	2	0	2	1	1	1	2	1	2	2	2	1	1	1	1	2	1	1	1	2	2	2
YL-15		DArT_SNP_0384	Redundant	TGCAGGGCAGGTTACATCAAAGAAGCCTTGACGCTGTTGGAGGAATTCCGATGCCATGGAATTACAGAT	1	2	0	2	1	1	1	2	2	1	1	2	0	2	1	1	2	1	2	1	1	2	2	1	1	1	2	1	1	1	2	2	2	2	2	2	1	2	2	2	2	2	1	2	2
YL-15		DArT_SNP_0863	Redundant	TGCAGCCATGTAAAATCAAATGTTATGGTACCATGCAAAGAATTTGAGGATGAAAAATGGTATGAGATA	1	2	1	1	1	0	2	2	2	2	1	1	0	1	1	1	2	1	2	2	2	2	1	2	1	2	1	1	1	2	1	2	2	2	1	1	1	1	2	1	1	1	2	2	2
YL-15		DArT_SNP_0877	Redundant	TGCAGTGATGTTGCTTCCAGGCTTCCTTACCACAAAGGCCATTGGAATCTGCCCTGCCTCTTCATCAGG	1	2	1	1	1	1	2	2	2	2	1	1	1	1	1	1	2	1	2	2	2	2	1	2	1	2	1	1	1	2	1	2	2	2	1	1	1	1	2	1	1	1	2	2	2
YL-15		DArT_SNP_0900	Redundant	TGCAGGAGTTGAAAGGTTGCAACCATAGCATTGCATTACAGATCGGAAGAGCGGTTCAGCAGGAATGCC	1	2	1	1	1	1	2	2	2	2	1	1	0	1	1	0	2	1	2	2	2	2	1	2	1	2	1	1	1	2	1	2	2	2	1	1	1	1	2	1	1	1	2	2	2
YL-15		DArT_SNP_0922	Redundant	TGCAGAACTGATTCATGGTGCAGTTCCTCTTACAGATCGGAAGAGCGGTTCAGCAGGAATGCCGAGACC	1	2	1	1	1	1	2	2	2	2	1	1	1	1	1	1	2	1	2	2	2	2	1	2	1	2	1	1	1	2	1	2	2	2	1	1	1	1	2	1	1	1	2	2	2
YL-15		DArT_SNP_0923	Redundant	TGCAGTCAATTTGGCTTTTCTGTTACAGATCGGAAGAGCGGTTCAGCAGGAATGCCGAGACCGATCTCG	1	2	1	1	0	1	2	2	2	2	1	1	0	1	1	1	2	1	2	2	2	2	1	2	0	2	1	1	1	2	1	2	2	2	1	1	1	1	2	1	1	0	2	2	2
YL-15		DArT_SNP_0925	Redundant	TGCAGACATCTGTCTGTCACATCTATGGTCTCACCCATATTGATTACAGATCGGAAGAGCGGTTCAGCA	2	1	1	2	1	1	2	1	1	1	1	1	0	1	2	2	2	1	2	2	1	2	2	1	1	2	1	2	1	2	2	2	1	1	1	2	1	1	1	1	2	1	1	2	2
YL-15		DArT_SNP_0952	Redundant	TGCAGCTATCATCAAGATACAAGGGATTTTTTGGATCAATAATTTTAGACAGCACCAAAGCAATGCTGC	1	2	1	1	1	1	0	2	2	2	1	1	1	1	1	1	2	1	2	2	2	2	1	2	0	2	1	1	1	2	1	2	2	2	1	1	1	1	2	1	1	1	2	2	2
YL-15		DArT_SNP_1076	Redundant	TGCAGTTTGCATTGAAAGAGAGTGTCACGATGGGGCTGATGATTCTGGCTTTTCCCCAGTTTCATCCAT	1	2	1	1	1	1	2	2	2	2	1	1	1	1	1	1	2	1	2	2	2	2	1	2	1	2	1	1	1	2	1	2	2	2	0	1	1	1	2	1	1	1	2	2	2
YL-15		DArT_SNP_1097	Redundant	TGCAGAGATGATGGACAGGAGAATCAATCATCAAGATAAAATCTAGCTATGGACTACCCATGGGTTTCT	1	2	1	1	1	1	2	2	2	2	1	1	1	1	1	1	2	1	2	2	2	2	1	2	1	2	1	1	1	2	1	2	2	2	1	1	1	1	2	1	1	1	2	2	2
YL-15		DArT_SNP_1118	Redundant	TGCAGTTGAATAACTAGAAGAAGTAGATGATGATGATGCTTGGATGCTTTCATTCTCCAAGTTTATGCA	1	2	1	1	1	1	2	2	2	2	1	1	1	1	1	1	2	0	2	2	2	2	1	2	1	2	1	1	0	2	1	0	2	2	1	1	1	1	2	1	1	1	2	2	2
YL-15		DArT_SNP_1194	Redundant	TGCAGTACCCATCAAGAATAAAATTGCAAGTGATAGTATCTGGTTGGACACCATTTTGTAGCATGATAT	1	2	2	2	1	1	1	2	2	1	1	2	2	2	1	1	2	1	2	1	1	2	2	1	1	1	2	1	1	1	2	2	2	2	2	2	1	2	2	2	2	2	1	2	2
YL-15		DArT_SNP_1272	Redundant	TGCAGAAAATGGAGAAATAGATAAATCAGGGAACAATAGCCAACAAAAATGAACACCAAAATTGGATTA	2	1	1	2	2	1	2	1	2	1	1	1	1	0	2	2	2	1	2	1	1	2	2	1	1	2	2	2	1	2	2	2	1	1	1	2	1	2	1	1	2	1	1	2	2
YL-15		DArT_SNP_1349	Redundant	TGCAGTATCAATATGGTAAATGTCCAGAGTGGCAACGATTAGAACTTTACTCATCAGACGAAATAAAAG	1	2	2	1	1	1	1	2	2	2	2	2	0	2	1	2	1	1	1	1	2	2	2	1	1	2	1	1	1	1	2	2	2	2	2	2	2	2	2	2	2	2	1	1	2
YL-15		DArT_SNP_1385	Redundant	TGCAGAACAATGAAATGATGATCAGGGCTGATAAACATATTTCATATTCAATCTTATGAAATTTCCTTC	1	0	2	1	1	1	1	2	2	2	2	2	2	2	1	2	1	1	1	1	2	2	2	1	1	2	0	1	1	1	2	2	2	2	2	2	2	2	2	2	2	2	1	1	2
YL-15		SCAFFOLD103067.29326	Attached	AAGACTCGACCAACCTCGTAATACTGTTCACCCTTCAATGGCTCTAAAACAAACNNNNNNNNNNNNNNNNNNNNNNNNNNNNNNNNNNNNNNNNNNNNNNN	1	0	1	2	1	0	2	1	1	1	1	1	1	1	1	2	2	1	2	2	1	2	1	1	1	2	1	2	1	2	2	2	1	1	1	0	1	1	1	1	1	0	1	2	2
YL-15		SCAFFOLD109059.21180	Redundant	TTGAAGCCAGGTCATTGTCGGGATGCCACACGATGTACGGCTCAAGTACAGTGTAAAATGATATCCAACAAAAGGTTTGGTTGTTGTTGTCGTATTTAAAA	1	1	1	2	1	1	2	2	1	2	1	1	1	1	1	2	2	1	2	2	1	2	1	1	1	2	1	2	1	2	2	2	1	1	1	2	1	1	1	1	1	1	1	2	2
YL-15		SCAFFOLD116395.9670	Attached	CCTTTGCTGCTGTGGTGCTGATGTGACTTCAGCCTCTTGTCTCTGCACCTCGTCATCTGTTTGGTGCTATACTGTTACTGTGCACCACTGAAACTCAGGCA	1	2	1	1	1	1	2	2	2	2	1	1	1	1	1	1	2	1	2	2	2	2	1	2	0	1	1	1	1	2	1	2	2	2	1	1	1	1	2	1	1	1	2	2	2
YL-15		SCAFFOLD118908.17806	Redundant	GGGTGTTAGAAGCCACAATTCTACACAACTTACTGTTTTACACACTGCAGCAAATGTTTTAGGCATTCAGATAAAGTGATGCATATTGCTTTTCTGGTGTA	1	2	1	2	1	1	2	2	2	2	1	1	1	1	1	1	2	1	2	2	1	2	2	0	1	2	1	1	1	2	1	2	1	2	1	1	1	2	1	1	1	2	1	2	2
YL-15		SCAFFOLD136383.46	Redundant	CTACCAGTGTCAGCTCTCGAAATTCTCACAATATGGCTGTTTGTGTCAATTCTTAGTACCACGGGAAGAAAGGGGAGAAGTTTGCCGGAAATGTATCGGC	1	2	1	1	1	1	2	2	2	2	1	1	1	1	1	1	2	1	2	2	2	2	1	2	1	2	1	1	1	2	1	2	2	2	1	1	1	1	2	1	1	1	2	2	2
YL-15		SCAFFOLD13685.8328	Redundant	GGGATAAGACATTTCTATGAACTCGGGGCACCTGGTGAGGGGCAGGCACCTCCAGCAGGCATGCTATGTACAAAATGTTAATCATGCACTAAGGATTCGAC	1	2	1	1	1	1	2	2	2	2	1	1	1	1	1	1	2	1	2	2	2	2	1	2	1	2	1	1	1	2	1	2	2	2	1	1	1	1	2	1	1	1	2	2	2
YL-15		SCAFFOLD144122.23266	Redundant	GTATTCTAAATACTGATTTTTTTATAACATAGGCAACAATTTGAATGTTAAAAGGCTCACATTGCTCTGCAGATATTTTCCGATTTTCAAAATTCAATCTC	2	1	1	2	1	1	2	1	1	1	1	1	1	1	2	2	2	1	2	2	1	2	0	1	1	2	1	2	1	2	2	2	1	1	1	2	1	1	1	1	2	1	1	2	2
YL-15		SCAFFOLD144122.8136	Redundant	CATCACATTCAGCCATTGTAAGAATGTAAGTAAATGAATGAAACTGCAGATTTGTTTTTAATTGAAAGGGATCGCTTTCACTTTGTTTTTCTGCTTAGAAA	2	1	1	2	1	1	2	1	1	1	1	1	1	1	2	2	2	1	2	2	1	2	1	1	1	2	1	2	1	2	2	2	1	1	1	2	1	1	1	1	2	1	1	2	2
YL-15		SCAFFOLD14887.8544	Redundant	TACTAGTGCCAGTTCTCGAAATGCCAACATTATGGCTACATGTGTCAATTCTTTTCCCTAATACTGACTATCAGTGTCAGTTCTTAACATTTCCATAATTT	1	2	1	1	1	1	2	2	2	2	1	1	1	1	1	1	2	1	2	2	2	2	1	2	1	2	1	1	1	2	1	2	2	2	1	1	1	1	2	1	1	1	2	2	2
YL-15		SCAFFOLD15214.3936	Redundant	TTCAGAAGCAATGTCTGAAGTTGAACTACGTCCTGGAACCCGAATTTCCGGACGAGGCAATGCAATTGTTTTCCTTCGAACGAGCTATGTTTCTTATTGCA	1	2	1	1	1	1	2	2	2	2	1	1	1	1	1	1	2	1	2	2	2	2	1	2	1	2	1	1	1	2	1	2	2	2	1	1	1	1	2	1	1	1	2	2	2
YL-15		SCAFFOLD156307.5741	Redundant	TATATTAGCTGTGAGTTCACCCTGCTAATGGTGTTTGATGTCAAATGCTCCGAATAGAACATGAATGAATTCCCTGATTTGTGCATATAATATCTTGGGTG	1	2	1	1	1	1	2	2	2	2	1	1	1	1	1	1	2	1	2	2	2	2	1	2	1	2	1	1	1	2	1	2	2	2	1	1	1	1	2	1	1	1	2	2	2
YL-15		SCAFFOLD158386.17698	Redundant	GCAAAGCAGCCCCGTCCCTCAGCATATTAATGCAATGCTATGGTTGCAACGTTTCAACTCCTGCAGATTTACTATTAACGCTTGACCAGACCTCCCCGACG	1	2	0	1	1	1	2	0	2	2	1	1	1	1	1	1	2	1	2	2	2	2	1	2	1	2	1	1	1	2	1	0	2	2	1	1	1	1	2	1	1	1	2	2	2
YL-15		SCAFFOLD190542.9007	Redundant	TGAATGATGTTTAGAAGGAAAAGAACATTGCTGTAATTGCCCCACATACCTATTGATTTTTCCGGCTCGGATAGGATTGCCCTCAGTGCAATGATATATGT	1	2	1	1	1	1	2	2	2	2	1	1	1	1	1	1	2	1	2	2	2	2	1	2	1	2	1	1	1	2	1	2	2	2	1	1	1	1	2	1	1	1	2	2	2
YL-15		SCAFFOLD193463.11036	Redundant	ACAAACATGTATACTGCAGTTACAAAAGGTTATTATTACAAACATAAAAATATTGTTTCATTTAATTATTCATGTCTCTAATAAACTCCAAAGACATAAGC	1	2	1	1	1	1	2	0	2	2	2	1	1	1	2	1	2	1	2	2	2	2	1	2	1	2	1	1	1	2	1	2	2	2	1	1	2	1	2	1	2	1	2	2	2
YL-15		SCAFFOLD208638.4314	Redundant	ACAAATGATAACATTTGGATTCTGCAACAATAACAAATATCCCATATAAAGATATACCATTGTGTTCAGATTAGCTTATTCTGTACATTAAAACAGCTCAT	1	2	1	1	1	1	2	2	2	2	1	1	1	1	1	1	2	1	2	2	2	2	1	2	1	2	1	1	1	2	1	2	2	2	1	1	1	1	2	1	1	1	2	2	2
YL-15		SCAFFOLD239001.4037	Redundant	TTTGAGCAAGCCATTAATACTAAAGAATAATTCCTGACAACTGCTCCAAGCGAACTTGGATCCTTCCAGAAATGATGTGAATAGCCTCAAGACAGTTACTC	1	2	1	1	1	1	2	2	2	2	1	1	1	1	1	1	2	1	2	2	2	2	1	2	1	2	1	1	1	2	1	2	2	2	1	1	1	1	2	1	1	1	2	2	2
YL-15		SCAFFOLD239001.4198	Redundant	AGCAACTCCGCTTGAATTGAAGACCCAATGCCAAAAGTAATAGAGAATATAGAAATCCAAAGACCTTCATCGCTGCAAATGACACCACCCCATCTAATGGA	1	2	1	1	1	1	2	2	2	2	1	1	1	1	1	1	2	1	2	2	2	2	1	2	1	2	1	1	1	2	1	2	2	2	1	1	1	1	2	1	1	1	2	2	2
YL-15		SCAFFOLD239001.4221	Redundant	CCCAATGCCAAAAGTAATAGAGAATATAGAAATCCAAAGACCTTCATCGCTGCAAATGACACCACCCCATCTAATGGATTGATTCCTCAAACTGCAGTTAC	1	2	1	1	1	1	2	2	2	2	1	1	1	1	1	1	2	1	2	2	2	2	1	2	1	2	1	1	1	2	1	2	2	2	1	1	1	1	2	1	1	1	2	2	2
YL-15		SCAFFOLD239001.4713	Redundant	GGTAAATATTAATATGTTAGTATTTTGTTGTGGGTGAGACATCACCTCAACCTCCTTTATCCTAACCATCAAATCATCTTATAACTCCTTTTTCTTTTGAT	1	2	1	1	1	1	2	2	2	2	1	1	1	1	1	1	2	1	2	2	2	2	1	2	1	2	1	1	1	2	1	2	2	2	1	1	1	1	2	1	1	1	2	2	2
YL-15		SCAFFOLD239001.4746	Redundant	GTGAGACATCACCTCAACCTCCTTTATCCTAACCATCAAATCATCTTATAACTCCTTTTTCTTTTGATGGTAAAACTCGAACCCACAACCTTATGCACTCG	1	2	1	1	1	1	2	2	2	2	1	1	1	1	1	1	2	1	2	2	2	2	1	2	1	2	1	1	1	2	1	2	2	2	1	1	1	1	2	1	1	1	2	2	2
YL-15		SCAFFOLD244092.2445	Redundant	GAATTATATTGTCATGTGTACCCATGAATCCTTTGTAGTTAATGGTTCTATCTTCCACTCTTCACTTATATTCTGTTCGATGAAATGCCAAAGTGAGTTAT	1	2	0	1	1	1	2	0	2	2	1	1	1	1	1	1	2	1	2	2	2	2	1	2	1	2	1	1	1	2	1	0	2	2	1	1	1	1	2	1	1	1	2	2	2
YL-15		SCAFFOLD2453.2340	Redundant	AGGTAAAGTTGTTAGAGCTAGGTCCACTCACAAGTTTCATTCCTTCTGTGAAGTCTTGTTTCGACAACAAAGTATCTGTTGGATGGTTGAAACTCTGCCAA	1	1	0	2	1	1	2	0	1	2	1	1	1	1	1	2	2	1	2	2	1	2	1	1	1	2	1	2	1	2	2	0	1	1	1	2	1	1	1	1	1	1	1	2	2
YL-15		SCAFFOLD245461.8032	Redundant	ATAAAGTTTTAAATTTCGATTTCTGAAAGTAATATTCAACGACCACACACGTAAAATAATTAGTTCATTATATGAATGTATACCTTTTGTCATATAAAACA	1	2	0	1	1	1	2	0	2	2	2	1	1	1	2	1	2	1	2	2	2	2	1	2	1	2	1	1	1	2	1	0	2	2	1	1	2	1	2	1	2	1	2	2	2
YL-15		SCAFFOLD249048.1694	Redundant	CAATTTTGCACATGCAGGTTATGTTCCAATATAGTGTTCGTCACTCTCCCCTGAGAATCGATGATCTTTTGGGATCTATTATCTCAACAGTCGATCAAGAA	1	2	0	1	1	1	2	0	2	2	1	1	1	1	1	1	2	1	2	2	2	2	1	2	1	2	1	1	1	2	1	0	2	2	1	1	1	1	2	1	1	1	2	2	2
YL-15		SCAFFOLD249437.2732	Redundant	TCGACTGTTCAGACATCTGTTCATTTTCAGAACTTTGTGGCTGGTGTGATGTAAGATGCATTAGACCAGCATCATGAAGTGAATTCTTTGGTGCAATGGCG	1	2	1	1	1	1	2	2	2	2	1	1	1	1	1	1	2	1	2	2	2	2	1	2	1	2	1	1	1	2	1	2	2	2	1	1	1	1	2	1	1	1	2	2	2
YL-15		SCAFFOLD255670.12931	Redundant	CAAGCATCAAATAACAAAAAAAAACTTGATTAAAACTCTAATTAAACTGACTTGGTTCTGCAGCAAATGAAGTGAATCATAGATAGTGAAACAAGCAAAAA	1	1	1	2	0	1	2	1	1	2	1	1	1	1	1	2	2	1	2	0	1	2	1	1	1	2	1	2	1	2	2	2	1	1	0	0	1	1	1	1	1	1	1	2	2
YL-15		SCAFFOLD262276.20116	Redundant	AAGTTTCAGTCAATTGTTTACTGTTTATGCGTCCGAGTTAATCGATTTCAATTATTGATTTGAAGAGGATGAAAATTTAGATGAACTGCTCTGGTCTCTGA	1	2	2	1	1	1	1	2	2	2	2	2	2	2	1	2	1	1	1	1	2	2	2	1	1	2	1	1	1	1	2	2	2	2	2	2	2	2	2	2	2	2	1	1	2
YL-15		SCAFFOLD262276.6381	Redundant	TCTCTCTCTTGTTTATGTTTGATTTCCTTTTATTTCGTCTGATGAGTAAAGTTCTAATCGTTGCCACTCTGGACATTTACCATATTGATACTGCAGGGCAT	1	2	2	1	1	1	1	2	2	2	2	2	2	2	1	2	1	1	1	1	2	2	2	1	1	2	1	1	1	1	2	2	2	2	2	2	2	2	2	2	2	2	1	1	2
YL-15		SCAFFOLD262276.6569	Redundant	ACCTTCTCAATCCCTTAATAAAAGGAAGGATGCTGCAGCTTTATCATCTCTGAAAAGTGACACAATGTGTAAGAAGTCTGATAGAAGCTCATTTGAGAAGA	1	2	2	1	1	1	1	2	2	2	2	2	2	2	1	2	1	1	1	1	2	2	2	1	1	2	1	1	1	1	2	2	2	2	2	2	2	2	2	2	2	2	1	1	2
YL-15		SCAFFOLD262276.6746	Redundant	TGCAGCTGAACAACCCAGAATTGGCATAAACGGTATTTTGAAAAGCAAGAAGTCTGACAGAAATTCATTTGAGAATGCAGGCCTAACTGCGCGGTCACTGC	1	2	2	1	1	1	1	2	2	2	2	2	2	2	1	2	1	1	1	1	2	2	2	1	1	2	1	1	1	1	2	2	2	2	2	2	2	2	2	2	2	2	1	1	2
YL-15		SCAFFOLD265593.12460	Redundant	TGTGCAGTACCTAGCCTAAAAAACAAACTAAAATGGCATGCCTTTCAAAGACCAGTAGCTCACGGTGCAATAAGAATGCATACGGGTATGATGATGGTGAA	1	2	1	1	1	1	2	2	2	2	1	1	1	1	1	1	2	1	2	2	2	2	1	2	1	2	1	1	1	2	1	2	2	2	1	1	1	1	2	1	1	1	2	2	2
YL-15		SCAFFOLD265593.12858	Redundant	ATGATTTGTCTATGTTCCAAAAGCTGTCTTATGAGGTGACCTCTTTACGGTGATTTTAATCATGATTTATTTAGTGGCATTTTATGGTAATGAGAAATGAG	1	2	1	1	1	1	2	2	2	2	1	1	1	1	1	1	2	1	2	2	2	2	1	2	1	2	1	1	1	2	1	2	2	2	1	1	1	1	2	1	1	1	2	2	2
YL-15		SCAFFOLD272828.26805	Redundant	TTGTGGGGTAGTTCATTCATTTGCACTCCATCCAAACCCGTTATGTCCTTCGACCCTCCCATTTCGCCGTTAAGCCCATTAAGGCTGGCCCATTAAAATAG	2	1	1	2	2	1	2	1	2	1	1	1	1	1	2	2	2	1	2	1	1	2	2	1	1	2	2	2	1	2	2	0	1	1	1	2	1	2	1	1	2	1	1	2	2
YL-15		SCAFFOLD272828.37031	Redundant	TGGTTGGCAGAACATGAGCAGGCAGCACATCCTACCTGGCATCAAACAATCTTTTTGTTTCTTTCAATATTACAAGGAGCAGACGAGCCTTGTTGCTACCT	2	1	1	2	2	1	2	1	2	1	1	1	1	1	2	2	2	1	2	1	1	2	2	1	1	2	2	2	1	2	2	0	1	1	1	2	1	2	1	1	2	1	1	2	2
YL-15		SCAFFOLD272828.48614	Redundant	TGGGTTACAAATCAACACTGCAGAAGATGGAAGACAAGTATTACCATATACGGAGTTGCATTTCTCTGTTCTATCTGCTTCATTTTCTTTACTCCTATAAT	2	1	1	2	2	1	2	1	2	1	1	1	1	1	2	2	2	1	2	0	1	2	2	1	1	2	2	2	1	2	2	2	1	1	1	2	1	2	1	1	2	1	1	2	2
YL-15		SCAFFOLD286698.546	Redundant	CCAGAAACGGGATAAGATATTCCTACAAACTCGGGGCACCGGGTGAGGGGCAGACACCTCCAGCAGGCATGATATATGCCAAATTTTGATCATGGACTAAG	1	2	1	1	1	1	2	2	2	2	1	1	1	1	1	1	2	1	2	2	2	2	1	2	1	2	1	1	1	2	1	2	2	2	1	1	1	1	2	1	1	1	2	2	2
YL-15		SCAFFOLD287492.417	Redundant	GAGATATCATTGTATATACAGAAAATAGCAATAACAATCATAGTAATATATATTTTCTTTTTATGGTTTACAACTTCATTATTTAACGTAATATAGTTACA	1	2	0	1	1	1	2	0	2	2	2	1	1	1	2	1	2	1	2	2	2	2	1	2	1	2	1	1	1	2	1	0	2	2	1	1	2	1	2	1	2	1	2	2	2
YL-15		SCAFFOLD290406.35552	Redundant		1	2	2	2	1	1	1	2	2	1	1	2	2	2	1	1	2	1	2	1	1	2	2	1	1	1	2	1	1	1	2	2	2	2	2	2	1	2	2	2	2	2	1	2	2
YL-15		SCAFFOLD290406.3586	Redundant		1	2	0	2	1	1	1	2	2	1	1	2	2	2	1	1	2	1	2	1	1	2	2	1	1	1	2	1	1	1	2	0	2	2	2	2	1	2	2	2	2	2	1	2	2
YL-15		SCAFFOLD295287.14796	Redundant	GATCAATGTGTTTAAAATAGTTAGTGGTATGTATTTCTCCAATGTAGTTCACAAAAACTTGCAATTGTTTAAAGGGTTTTTCTAATGTCTGCTCAAGGGTG	1	2	1	1	1	1	2	2	2	2	2	1	1	1	2	1	2	1	2	2	2	2	1	2	1	2	1	1	1	2	1	2	2	2	1	1	2	1	2	1	2	1	2	2	2
YL-15		SCAFFOLD295287.14820	Redundant	TGGTATGTATTTCTCCAATGTAGTTCACAAAAACTTGCAATTGTTTAAAGGGTTTTTCTAATGTCTGCTCAAGGGTGTGGGTGGGAAACTAAGATGTAACT	1	2	1	1	1	1	2	2	2	2	1	1	1	1	1	1	2	1	2	2	2	2	1	2	1	2	1	1	1	2	1	2	2	2	1	1	1	1	2	1	1	1	2	2	2
YL-15		SCAFFOLD299292.10783	Redundant	CTCTATGGATATGATGCTGCAGCACATCTAACTGAAGAAACTAAAGGAGCTGACAAGAATGGACCAAAAGCAATTCTAGGTAGTCTAGCCATCATTACGCT	1	2	0	1	1	1	2	0	2	2	1	1	1	1	1	1	2	1	2	2	2	2	1	2	1	2	1	1	1	2	1	0	2	2	1	1	1	1	2	1	1	1	2	2	2
YL-15		SCAFFOLD300522.372	Redundant	ACAGGATTTTCTTGGGACAGGAGATCCTTGTCCAAATGGGAGACCTTGCAGTGTTATACAAGTCAACCAATCAATGCAACTCATCATCAAGTAGTGAAATA	1	2	1	1	1	1	2	2	2	2	1	1	1	1	1	1	2	1	2	2	2	2	1	2	1	2	1	1	1	2	1	2	2	2	1	1	1	1	2	1	1	1	2	2	2
YL-15		SCAFFOLD305087.747	Redundant	ACCACCACCACCTCCTGATATTATCAGAAGCTCTGTCACCCTACCAATCACCCTCCCTATTACCATCACTGTCATGGACGCGGCCACCAACTTCCTCTCCA	1	2	2	1	1	1	1	2	2	2	2	2	2	2	1	2	1	1	1	1	2	2	2	1	1	2	1	1	1	1	2	2	2	2	2	2	2	2	2	2	2	2	1	1	2
YL-15		SCAFFOLD306663.1721	Redundant	TTATCAATCGAGTAGGAACTCTGGAAGGCATTATATTTCTTATCAAGATTTATGGCCAATATGGAAATACTGTTTTTGAATTGTACTCTAACCATAGTAGA	1	2	1	1	1	1	2	2	2	2	1	1	1	1	1	1	2	1	2	2	2	2	1	2	1	2	1	1	1	2	1	2	2	2	1	1	1	1	2	1	1	1	2	2	2
YL-15		SCAFFOLD39875.19098	Redundant	CTTGCAATTGCAGCACATAAATCCCATACATAACCATGTCCTTTTCTGGCCAAAACAAGACAAAGATCAAATGCCAATTGCAAATCACCAGAAACTGCAGC	1	2	1	1	1	1	2	2	2	2	2	1	1	1	2	1	2	1	2	2	2	2	1	2	1	2	1	1	1	2	1	2	2	2	1	1	2	1	2	1	2	1	2	2	2
YL-15		SCAFFOLD84754.13628	Redundant	AGATAGTTTTCTTGAACACAACCAAATATCACATCACAACTGCAGTGTGATACAATTGTGATAGTTACTTTAGGATAACAATGGATATTAGGACCCGCGAG	1	2	1	1	1	1	2	2	2	2	1	1	1	1	1	1	2	1	2	2	2	2	1	2	1	2	1	1	1	2	1	2	2	2	1	1	1	1	2	1	1	1	2	2	2
YL-15		SCAFFOLD9263.924	Redundant	CACTATTTCCTAGCCTTGCTTTGATTTTTCTCAGAAGACATTATGTATCAGTATGTTGGATGCCCTTTATCATTGTCTCAATTTCTATTGCCTTTTCCTAC	1	2	1	1	1	1	2	2	2	2	1	1	1	1	1	1	2	1	2	2	2	2	1	2	1	2	1	1	1	2	1	2	2	2	1	1	1	1	2	1	1	1	2	2	2
YL-16	0	SCAFFOLD203410.16233	Framework	ATCTAGGGTAGCAATCAGTGCTGCAGCCGGCTTACTGTCCGATAAAAATGTATAACAAAAGAGTCAAAAAGTTTAAAAATTCCACCGTGACAGAAAAGTAA	1	2	1	2	2	1	2	0	2	2	2	1	2	2	2	1	1	1	2	1	2	2	2	2	1	2	2	2	2	1	2	0	2	2	2	2	2	1	2	2	1	2	1	1	2
YL-16	0.5	DArT_SNP_1353	Framework	TGCAGCCGGCTTACTGTCCGATAAAAATGCATAACAAAAGAGTCAAAAAGTTTACAGATCGGAAGAGCG	1	2	1	2	2	1	2	2	2	2	2	1	2	2	2	1	1	1	2	1	2	2	2	2	1	2	2	2	2	1	2	2	2	2	2	2	2	1	2	2	1	2	1	1	2
YL-16	1.6	DArT_SNP_1322	Framework	TGCAGAGTTCTATTGTTACAAGCGAGACACCATGTCTTGAACCAAAACCTTACAGATCGGAAGAGCGGT	1	2	1	2	2	1	2	2	2	2	2	1	2	2	2	1	1	1	2	1	2	2	2	2	1	2	2	2	2	1	2	1	2	2	2	2	2	1	2	2	1	2	1	1	2
YL-16	10.2	SCAFFOLD102891.24334	Framework	TGGACCAACTAATGATGCGATGAAACCGGAAGTTGCAGCGAAGCGTACAGGCCGAGGAGCTTTGTTAGACCCGGGAGTCAAGCGTGCACTAGTTGTTGGAA	1	1	1	1	2	1	2	2	2	2	2	1	2	2	2	1	1	1	1	1	1	2	1	2	1	2	2	2	2	1	2	1	2	2	2	2	0	1	1	1	1	2	1	1	1
YL-16	10.8	DArT_SNP_0979	Framework	TGCAGCAGGTACAACTAGTTCTATTTTGCTAATGAATCATATATTTACAGATCGGAAGAGCGGTTCAGC	1	1	1	1	2	1	2	2	2	2	2	1	2	2	2	1	1	0	1	1	1	2	1	2	1	2	2	2	2	1	2	1	2	2	2	2	2	1	1	1	1	2	1	1	1
YL-16	16.2	DArT_PAV_0961	Framework	TGCAGCGCATGGTTGAGACATCACCTAGTATCAATACCTGTTTTGCAAGCAAAGCTAAATTACAGATCG	1	1	1	1	2	1	2	2	2	2	2	1	2	2	2	1	1	0	1	1	1	2	2	2	1	2	2	2	2	1	2	1	2	2	2	2	2	1	1	1	2	2	1	1	1
YL-16	17.8	DArT_PAV_0966	Framework	TGCAGATTTTGAATATGTTGTAGATATTGAATCAAGAAGTTCAAGCCCATCATGTTTTGAGTGAGGGGA	1	1	1	1	2	1	1	2	2	2	2	1	2	2	2	1	1	0	1	1	1	2	2	2	1	2	2	2	2	1	2	1	2	2	2	2	2	1	1	1	2	2	1	1	1
YL-16	22.7	DArT_PAV_0620	Framework	TGCAGAGACAAGAAACTGCTTGTAGTGCATGTTTGAATGCATCAGAGCATGCATCTTTTACAGATCGGA	2	1	1	1	2	0	2	2	1	2	2	1	2	2	2	1	0	1	1	1	1	2	2	2	1	2	2	2	2	1	2	1	2	2	2	2	1	1	1	1	2	2	1	1	1
YL-16	23.8	DArT_PAV_0323	Framework	TGCAGAGACAAGAAACTGCTTGTAGTGATGTTTGAATGCATCAGAGCATGCATCTTTTACAGATCGGAA	2	1	1	1	2	1	2	2	1	2	2	1	0	2	2	1	2	1	1	1	1	2	2	2	1	2	2	2	2	1	2	1	2	2	2	2	1	1	1	1	2	2	1	1	1
YL-16	24.9	DArT_SNP_0016	Framework	TGCAGCTCGTTTCTGGGGCTCATTTTGTGTTTTTTCGTAGTATTCGTTGATCATTATATGCAGTTTTTA	2	1	1	1	2	1	2	2	1	2	2	1	2	2	2	1	0	1	1	1	1	2	2	2	1	2	2	2	2	1	2	1	2	2	2	2	1	2	1	1	2	2	1	1	1
YL-16	25.5	SCAFFOLD44142.33969	Framework	ACAAGATCACATGATTGTACAACTAAAAACACAATCTTGACAACCTTGATTTACTGTACAAGTATATCAATTGGTAACTAATAAATGTTTGACAACTAATC	2	1	0	1	2	1	2	0	1	2	2	1	2	2	2	1	0	1	1	1	1	2	2	2	1	2	2	2	2	1	2	0	2	2	2	2	1	2	1	1	2	2	1	1	1
YL-16	30.6	SCAFFOLD259724.6395	Framework	GCGAGGCAGTGTTGCGATTGTGGCAGTTGCCGCAACCGCATCACACCGCAGTTACGGTGTGATTCTACATCACATCGGCAACGTAACTGTATCGGACTGCA	0	1	2	1	2	1	2	2	1	2	2	1	2	2	2	1	1	1	2	1	1	2	2	1	1	2	2	2	2	1	2	1	1	1	2	2	1	2	1	1	2	2	2	1	1
YL-16	31.1	DArT_SNP_0329	Framework	TGCAGAAAACACAGGCATGCGAATTCATGAAATACATTTCTAAGAGAATAAGCATCGATACTTGTGTCG	2	1	2	1	2	1	2	2	1	2	2	1	2	2	2	1	1	1	2	1	1	2	2	1	1	2	2	2	2	1	2	1	1	1	2	2	1	2	1	1	2	2	2	1	1
YL-16	36.3	DArT_SNP_1032	Framework	TGCAGTTGCATGCAAAAATGCGGGATTGAACTTCGCAGGTCCTCCCTGGTTATATAAGATTCATAAATA	2	1	2	1	2	1	2	2	1	2	2	1	2	2	2	1	1	1	2	2	1	2	2	1	1	2	2	2	2	1	2	1	2	1	2	2	1	2	1	1	2	2	2	1	1
YL-16	38.5	DArT_SNP_0204	Framework	TGCAGCCATACAAAAGATAGAATGTTATTTCTTCACTAACAATGATTTACAGATCGGAAGAGCGGTTCA	2	1	2	1	2	1	2	2	1	2	2	1	2	2	2	1	1	1	2	2	1	2	2	1	1	2	2	2	2	1	2	1	2	1	2	2	2	2	1	1	2	2	2	1	1
YL-16	52.8	SCAFFOLD299855.6171	Framework	TCATGTAGGTGGTTCATGCCTATCAATATTCTTAGCACATTCATATTAGGCTCGGCTTTAGGATGGATTCTGATTAAAATCACAAGGCCTCCTAAACACNN	0	1	0	1	2	1	2	0	2	2	2	1	2	2	2	1	1	1	1	1	1	2	1	2	1	2	2	2	2	1	2	0	2	2	2	2	0	2	1	1	1	2	1	1	1
YL-16	53.4	SCAFFOLD298729.6471	Framework	GTCTTACTATATTAGAGCTCAATCTAGTTTCACTAAGGCCAAACTTGTCACATGCACAATTTCTCCAAAATCGAACCGAACCGAACTGAATCACTCCTTCT	0	1	1	1	2	1	2	2	2	2	2	1	2	2	2	1	1	1	1	1	1	2	1	2	1	2	2	2	2	1	2	1	2	2	2	2	0	2	1	1	1	2	1	1	1
YL-16	65.5	SCAFFOLD275023.4801	Framework	CGAGGTACGTGTCATCCCTTTTTAATAAGTGTTATTCATAGGAGTCGAACCATTGATTTTTTGGTCATCCTAGAAATCTGGCGGAAACTTATATCACGAGA	1	1	1	2	2	2	2	0	2	2	2	2	1	2	2	1	1	1	1	1	2	2	1	2	1	2	2	2	1	1	2	2	1	2	2	2	1	2	2	1	1	2	1	1	1
YL-16	70	SCAFFOLD119178.14393	Framework	TAATTGATGTGAGAAGCCTCAAAGTAGTTGCACAAACTAGCAAAATTGCAATAGTGACTATTTATCATACATACCACTCCTTGCACATCGAGGATGGTCGT	1	1	1	2	2	2	2	1	2	2	2	2	1	1	2	1	1	1	1	1	2	2	1	2	1	2	2	2	1	1	2	2	1	2	2	2	1	1	2	1	1	2	1	1	1
YL-16	70.5	DArT_SNP_0432	Framework	TGCAGCTCATGATTAGGAGAATTATTTTATGCTTCGTGTAAGACATGCATGGCACTAACTATTTGTTAG	1	1	1	2	2	2	2	1	2	2	2	2	1	1	2	1	1	1	1	1	2	2	1	2	1	2	2	2	1	1	2	2	1	2	2	2	1	1	2	1	1	2	1	1	1
YL-16	71.1	DArT_PAV_0365	Framework	TGCAGTGACAATTGTGGTTACTGCAATTGTGGTCATTGCGGCTGTTACAATACAGATTATAGTTGTTGC	1	1	1	2	2	2	0	1	2	2	0	2	1	1	2	1	1	1	1	1	2	2	1	2	1	0	2	2	1	1	2	2	1	2	2	2	1	1	2	1	1	2	1	1	1
YL-16	71.6	DArT_SNP_1154	Framework	TGCAGTTGTACCTGCAATTTCAAACACGGATTGCCGCTATTTTCCATAACGACAGCAAAGAACAACTTA	1	1	1	2	2	2	2	1	2	2	2	2	1	1	2	1	1	0	1	1	2	2	1	2	1	2	2	2	1	1	2	2	1	2	2	2	1	1	2	1	1	2	1	1	1
YL-16	72.7	DArT_PAV_0948	Framework	TGCAGTCATGATTAGTGTGATTACGGTCATTGTGGTGGCTGTGTTGTAGTTTGTAGTTGTTGCACTATG	1	1	1	2	2	2	2	1	2	2	2	2	2	1	2	1	1	2	1	1	2	2	1	2	1	2	2	2	2	1	2	2	1	2	2	2	1	1	2	1	1	2	0	1	1
YL-16		DArT_PAV_0117	Redundant	TGCAGTTGTACCTGCAATTTCAAACACGGATTGCCGCTATTTTCCATAACGACAGCAAAGAACAACTTA	1	1	1	2	2	2	2	1	0	2	2	0	1	1	2	1	1	1	1	1	2	2	1	2	1	0	2	0	1	1	2	2	1	2	2	2	1	1	2	1	1	2	1	1	1
YL-16		DArT_PAV_0173	Redundant	TGCAGATTTTGAATATGTTGTAGATATTGAATCAAGAAGTTCAAAGCCCATCATGTTTTGAGTGAGGGG	1	1	1	1	2	1	1	2	2	2	2	1	2	2	0	1	1	1	1	1	1	2	2	2	1	2	2	2	2	1	2	1	2	2	2	2	2	1	1	1	2	2	1	1	1
YL-16		DArT_PAV_0239	Redundant	TGCAGAGAGGGATTATCAAGTATTGAGTACTCTCTAATATCTATGCCGGGACCAAACTCTTCTTCAGGG	2	1	1	1	2	1	2	2	1	0	2	1	1	2	2	1	2	1	1	1	1	2	2	2	1	2	2	2	2	1	2	1	2	2	0	0	1	1	1	1	2	2	1	1	1
YL-16		DArT_PAV_0370	Redundant	TGCAGTCATGATTAGTGTGATTACGGTCATTGTGACGACTGTGATGCAATTTGTACCTGTTGCACTATG	1	1	1	2	2	0	2	1	0	2	2	2	1	1	2	1	1	1	1	1	2	2	1	2	1	2	0	2	1	1	2	2	1	2	2	2	1	1	2	1	1	2	1	1	1
YL-16		DArT_PAV_0839	Redundant	TGCAGGGGTTGCATTTTATTGGAATACAGGCACTACAACCCTACAAATAAATAGTTGACAGAAAAGAAT	1	1	1	1	2	0	2	2	2	2	2	1	2	2	2	1	1	1	1	1	1	2	2	2	1	2	2	2	2	1	2	1	2	2	2	2	2	1	1	1	2	2	1	1	1
YL-16		DArT_PAV_0898	Redundant	TGCAGTTGTACCTGCAATTTCAAACACCGGTTGCCGCTATTTTCCATAACGACAGCAAAGAACAACTTA	1	1	1	2	2	2	2	1	2	2	2	2	1	1	2	1	1	2	1	1	2	2	1	2	1	2	2	2	1	1	2	2	1	2	2	2	1	1	2	1	1	2	1	0	1
YL-16		DArT_PAV_0909	Redundant	TGCAGTGACAATTGTGGTTACTGCAATTGTGGTCATTGCGGCTGCTGTTACGATACAGATTATAGTTGT	1	1	1	2	2	2	2	1	2	2	2	2	1	1	2	1	1	1	1	1	2	2	1	2	1	2	2	2	1	1	2	2	1	2	2	2	1	1	2	1	1	2	1	1	1
YL-16		DArT_SNP_0230	Redundant	TGCAGTTTGACAACATTGACAGCATCTAAACACTTGCGTACTCCTATTTCCCATACTATCCAAAACAGA	2	1	2	1	2	1	2	2	1	2	2	1	0	2	2	1	1	1	2	2	1	2	2	1	1	2	2	2	2	1	2	1	2	0	2	2	1	2	1	1	2	2	2	1	1
YL-16		DArT_SNP_0330	Redundant	TGCAGTGTCCTATTTGATATGATACTGTCTTCATTCTAAATGACATACCTACAGCAAAATTTTGATTGC	2	1	2	1	0	1	2	0	1	2	0	1	2	2	2	1	1	1	2	1	0	2	2	1	1	2	2	2	2	1	2	1	1	1	2	2	1	2	1	1	2	2	2	1	1
YL-16		DArT_SNP_0855	Attached	TGCAGAGAGGGATTATCAAGTATTGAGTACTCTCTAATATCTATGCCGGGACCAAACTCTTCTTCAGGG	2	1	1	1	2	1	2	2	1	2	2	1	0	2	2	1	0	0	1	1	1	2	2	2	1	2	2	2	2	1	2	1	2	2	2	2	1	1	1	1	2	2	1	1	1
YL-16		DArT_SNP_0931	Redundant	TGCAGAAATCTAGTCCTATTCGACCACCACCAGTATCGCCCTTACAGATCGGAAGAGCGGTTCAGCAGG	2	1	1	1	2	1	2	2	1	2	2	1	0	2	2	1	0	1	0	1	1	2	2	2	1	2	2	2	0	1	2	1	2	2	2	2	1	1	1	1	2	2	1	1	1
YL-16		DArT_SNP_1023	Redundant	TGCAGTCATCATCATATGAGAACCGTCAAGCGAGTGAACAAAATTCGGAGGGAAAGCCGTTCTCTGTCT	2	1	2	1	2	1	2	2	1	2	2	1	2	2	2	1	1	1	2	2	1	2	2	1	1	2	2	2	2	1	2	1	2	1	2	2	1	2	1	1	2	2	2	1	1
YL-16		DArT_SNP_1050	Redundant	TGCAGCACAGAAAAAATATGAACTGCACTTGAGGAAAAAAAATCTGCATTTCAGAAACTTCACTTGAAA	2	1	2	1	2	1	2	2	1	2	2	1	0	2	2	1	1	1	2	2	1	2	2	1	1	2	2	2	2	1	2	1	2	1	2	2	1	2	1	1	2	2	2	1	1
YL-16		SCAFFOLD119178.11592	Redundant	AATGTGCATATTTTGATCAGAATGACCACCCATATGACATAACTAAAATCGGTTTAGGAAACATGAGGAGGCTATGAAGCATCGATACAAATGTATCATAT	1	1	1	2	2	2	2	1	2	2	2	2	1	1	2	1	1	1	1	1	2	2	1	2	1	2	2	2	1	1	2	2	1	2	2	2	1	1	2	1	1	2	1	1	1
YL-16		SCAFFOLD119178.7604	Redundant	TAGTTTTTTAATCACGAAATAATTCACACTGCAACAACTACAATCTGTATCGTAACAGCCGCAATGACCACAATTGTTACTGCAGCCGCAATTTAAAACAC	1	1	1	2	2	2	2	1	2	2	2	2	1	1	2	1	1	1	1	1	2	2	1	2	1	2	2	2	1	1	2	2	1	2	2	2	1	1	2	1	1	2	1	1	1
YL-16		SCAFFOLD259724.6423	Redundant	GCCGCAACCGCATCACACCGCAGTTACGGTGTGATTCTACATCACATCGGCAACGTAACTGTATCGGACTGCAACGCAACCGCATCGAGCCTCATTTGGAC	0	1	2	1	2	1	2	2	1	2	2	1	2	2	2	1	1	1	2	1	1	2	2	1	1	2	2	2	2	1	2	1	1	1	2	2	1	2	1	1	2	2	2	1	1
YL-17	0	DArT_SNP_1264	Framework	TGCAGGTTGGGACTTCTTCAGAGCCAGAGAAGAAGAAGCAAAAGAAATAACTGGTTTTTCTCTAATTAC	2	2	1	2	1	1	2	1	2	2	1	2	0	2	2	1	2	1	2	1	2	2	2	1	2	1	2	1	1	1	2	2	2	1	1	2	1	2	2	2	1	2	2	2	2
YL-17	1.6	DArT_SNP_1256	Framework	TGCAGGAAGAGATGTGTTGTATGTTGTCACAGCCATCTGCAACACCACTCAACTCATTACAGATCGGAA	2	2	1	2	0	1	2	1	2	2	1	2	2	2	2	1	2	1	2	1	2	2	2	1	2	1	2	1	1	1	2	2	2	1	1	2	1	2	2	2	1	2	2	2	2
YL-17	2.8	SCAFFOLD9775.10773	Framework	GGATCGATCGCCAACTTCTTGACCTGTAACACAAAAATTTACAATTTCACTAAAACAGAAAAAAATTCAGTACATGACAACTAAAATACTGTCTTCTTCTA	2	2	0	2	0	1	2	1	2	2	1	2	2	2	2	1	2	1	2	1	2	2	2	1	2	1	2	1	1	1	1	2	2	1	1	2	1	2	2	2	1	2	2	2	2
YL-17	3.3	DArT_SNP_0392	Framework	TGCAGCCTAAACAAACCCCACCAAATACTATTAGTTACAGATCGGAAGAGCGGTTCAGCAGGAATGCCG	2	2	1	2	0	1	2	1	2	2	1	2	0	2	2	1	2	1	2	1	2	2	2	1	2	1	2	1	1	1	1	2	2	1	1	2	1	2	2	2	1	2	2	2	2
YL-17	6.9	DArT_SNP_0412	Framework	TGCAGGACATATAAACCAAGAAGCGATTGAAGCTTCTCCTTTGCAACACCTTCCTGTTGAAAAAGTGAA	2	2	1	2	1	1	2	1	2	2	1	2	2	2	2	1	2	1	2	2	2	2	2	1	2	1	2	1	2	1	1	2	2	1	1	2	1	2	2	2	1	2	1	2	2
YL-17	7.5	DArT_PAV_0380	Framework	TGCAGAAACAAGTGAATTATATTGAGATACACAAAAAACTTGGAAACTACAGTGTAACAGTGAATTTAC	2	2	1	2	1	1	0	1	2	2	1	2	2	2	2	1	2	1	2	2	2	2	2	1	2	1	2	1	2	1	1	2	2	1	1	0	1	2	2	2	1	2	1	2	2
YL-17	8.1	DArT_SNP_0407	Framework	TGCAGCCATGGTGCAGCGACACACAAATCACGTTTCAACTTCAATTTCCCAATCTTCTCCACCATTTTC	2	2	1	2	1	1	2	1	2	2	1	2	2	2	2	1	2	0	2	2	2	2	2	1	2	1	2	1	2	1	1	2	2	1	1	2	1	2	2	2	1	2	1	2	2
YL-17	14.8	SCAFFOLD4465.19266	Framework	TACTGGATGATCAAGACCCACAGCAATGGACCCAAAAACTACTGCCAAACACACCACAAAACATGTCCGTGGTTTCCGTTCCCATCATGACTTAATCTACA	2	2	1	2	1	1	2	1	1	1	1	2	2	2	2	1	2	1	2	2	1	2	2	1	2	1	2	1	2	1	1	2	2	1	1	2	1	2	2	2	1	1	1	2	2
YL-17	15.9	DArT_PAV_0420	Framework	TGCAGAACCAATTCCCAATCAAAACAAACACATTATATCATGAGGAGAAAAAATAAGCACCGAAGCTCT	2	2	1	1	1	1	2	1	1	1	1	2	2	2	2	1	2	1	2	0	1	2	2	1	2	1	2	1	2	1	1	2	2	1	1	2	1	2	2	2	1	1	1	2	2
YL-17	20	SCAFFOLD10564.7546	Framework	AGCAAGACAATTGAATATAATGAGGAAGAGGAGTTAAAGAAGGTTTAGGACTTAGGCCAGTTTTAGGAGAGGAGAGCCATGGGTCTCGGAAATGTTTTGGA	2	2	1	1	0	1	2	1	1	1	1	2	2	2	2	1	2	1	2	1	1	2	2	1	2	1	2	1	1	1	1	2	2	1	1	2	1	1	2	2	1	1	2	2	2
YL-17	20.5	DArT_PAV_1007	Framework	TGCAGATGTTCATTCATGCAAAATTCCATGCTCTAGATGAGTCATTCTTTAGGTGTGAGGGTGTGTTAC	2	2	1	1	1	1	2	1	1	1	1	2	2	2	2	1	2	1	2	1	1	2	2	1	2	1	2	1	1	1	1	2	2	1	1	2	1	1	2	2	1	1	2	2	2
YL-17	21	DArT_PAV_0899	Framework	TGCAGTGTTTCTCTACCCTTTAGAGAAGTACCGCAAAGCAATAAATAAATAAATAAACACAACAAAACC	2	2	1	1	0	1	2	1	1	1	0	2	2	2	2	1	2	1	2	1	1	2	2	1	2	0	2	1	1	1	1	2	2	1	1	2	1	1	2	2	1	1	2	2	2
YL-17	22.2	DArT_PAV_0104	Framework	TGCAGAGCGCTGGCCTCTTTATATACTAGTGTTAGACTCCTAATCATAATTACAGATCGGAAGAGCGGT	2	2	1	1	2	1	2	1	1	1	1	2	1	2	2	1	2	1	2	1	1	2	2	1	2	1	2	1	1	1	1	2	2	1	1	2	1	1	2	2	1	1	2	0	2
YL-17	28	DArT_SNP_0586	Framework	TGCAGTAGATTGTAAAAATAGTTGTTGCTAGTTATTTACACGATTATATTATGAGTATAATATTGAATG	2	2	1	1	2	1	2	1	1	2	1	2	0	2	2	1	2	0	2	1	1	2	2	1	2	1	2	2	0	1	2	0	2	1	0	2	1	1	2	2	1	1	2	2	2
YL-17	28.5	DArT_SNP_0532	Framework	TGCAGTCTCATTATTACCACACTTATAACTACTGACCACGTTTCACTTTCTTACAGATCGGAAGAGCGG	2	2	1	1	1	1	2	1	1	2	1	2	2	2	2	1	2	1	2	1	1	2	2	1	2	1	2	2	1	1	2	2	2	1	2	2	1	1	2	2	1	1	2	2	2
YL-17	29.1	DArT_PAV_0999	Framework	TGCAGTTACGAGATGAGGTATTCATGGACAGTTTTACAGATCGGAAGAGCGGTTCAGCAGGAATGCCGA	2	2	1	1	1	1	2	1	1	2	1	2	2	2	2	1	2	1	2	1	1	2	2	1	2	1	2	2	1	1	2	2	2	1	2	2	1	1	2	2	1	1	2	2	2
YL-17	29.6	DArT_SNP_0255	Framework	TGCAGCAACAGGTTGAGGTATGAAAGCAATGCCATATTTATGTATTCAAACTGAAATTCTCAAAGAAAA	2	2	1	1	2	1	2	1	1	2	1	2	2	2	2	1	2	1	2	1	1	2	2	1	2	1	2	2	1	1	2	2	2	1	2	2	1	1	2	2	1	1	2	2	2
YL-17	38.9	DArT_SNP_0954	Framework	TGCAGTAGTAAAATGGGCATTATAATAAGCAAATAAAGTAATTGGATAGAACTATGAATGAGCTGTGTC	2	2	1	1	2	1	1	1	1	1	1	2	2	2	1	1	2	1	2	1	1	2	1	1	2	1	1	1	1	1	2	2	1	1	2	2	1	1	2	1	0	1	2	2	1
YL-17	40	DArT_SNP_0944	Framework	TGCAGAAGAAGATAAGGTCCCCAGGGAAAATAAAGAGTGTGCTTCTGTGTTACAGATCGGAAGAGCGGT	2	2	1	1	2	1	1	1	1	1	1	2	2	2	1	1	2	1	2	1	1	2	1	1	2	1	1	1	1	1	2	2	1	1	2	2	1	1	2	1	1	1	2	1	1
YL-17	46	DArT_PAV_0473	Framework	TGCAGCTGTTACTCTCGATGGTTCTAAAGATGGATATGCCCATAATGTAAATATCATTACATGAAAGAG	2	2	1	1	1	1	1	1	1	1	1	2	0	2	2	1	2	1	2	1	1	0	2	1	2	1	1	1	1	1	1	2	1	1	1	2	1	1	2	2	1	1	2	2	1
YL-17		DArT_PAV_0072	Redundant	TGCAGCAGAAAGATATAAGAATGGTCACTTCTTACTCATCTATTATGTTACAGATCGGAAGAGCGGTTC	2	2	1	2	0	1	2	1	2	2	1	2	2	2	2	1	2	1	2	1	2	2	2	1	2	1	2	1	1	0	2	2	2	1	1	2	1	2	2	2	1	2	2	2	2
YL-17		DArT_PAV_0081	Redundant	TGCAGTGTATAGGAATGAAGGTCTAGAAGACAAATCTCTTACAGATCGGAAGAGCGGTTCAGCAGGAAT	2	2	1	1	1	1	2	1	1	0	1	2	0	2	2	1	2	1	2	1	1	0	2	1	2	1	2	2	1	1	2	2	2	1	2	2	1	1	2	2	1	1	2	2	2
YL-17		DArT_PAV_0109	Attached	TGCAGGCATATTGAACCTTCTATTCAACCAAATTTGAATCTGCATGGTTTGCTGTGTAATTCCTAAGGG	2	2	1	1	2	1	2	1	1	2	1	2	2	2	2	1	2	1	2	1	1	0	2	1	2	1	0	2	1	1	2	2	2	1	2	0	1	1	2	2	1	1	2	2	2
YL-17		DArT_PAV_0148	Redundant	TGCAGGCCCATGCAGCTGAAAAAGAGGTAGTTACAGATCGGAAGAGCGGTTCAGCAGGAATGCCGAGAC	2	2	1	1	2	1	2	1	1	2	1	2	2	2	2	1	2	1	2	1	1	2	2	1	2	1	2	2	1	1	2	2	2	1	0	0	1	1	2	2	1	1	2	2	2
YL-17		DArT_PAV_0230	Redundant	TGCAGTATTACATGAAAACCTTATTTCCCAATGACATGATATGAAAGTAGCTCTGATACCACTTGTAGG	2	2	1	1	1	1	2	1	1	2	1	2	2	2	2	1	0	1	2	1	1	2	2	1	2	1	2	0	1	1	2	2	2	1	2	2	1	1	2	2	1	1	2	2	2
YL-17		DArT_PAV_0238	Redundant	TGCAGGCATACTGAACCCTCTATTCAACCAAATTTGAATCTGCATGGTTTGCTGTGTAATTCGTAAGGG	0	2	1	1	2	1	2	1	1	2	1	2	2	2	2	1	2	1	2	1	1	2	2	1	2	1	2	2	1	1	2	2	2	1	2	2	1	1	2	2	1	1	2	0	2
YL-17		DArT_PAV_0245	Attached	TGCAGATTAGATGCGAGAATCCCATTACAGATCGGAAGAGCGGTTCAGCAGGAATGCCGAGACCGATCT	0	2	1	1	2	1	0	1	1	2	1	2	0	2	2	1	2	1	2	1	1	2	2	1	2	1	2	2	1	1	2	2	2	1	2	2	1	1	2	2	1	1	2	2	2
YL-17		DArT_PAV_0369	Redundant	TGCAGATGTTCATTCATGCAAAATTCCATGCTCTAGATGAGTCATTCTTAGGTGTGAGGGTGTGTTACA	2	2	1	1	0	1	2	1	1	1	1	2	2	2	2	1	2	1	2	1	1	2	2	1	2	1	2	1	1	1	1	2	2	1	1	2	1	1	2	2	1	1	2	2	2
YL-17		DArT_PAV_0421	Redundant	TGCAGAAAACGTGACATGGCATCATTCTATTACTGTTGACAGACGTGTGTTGATGAACTACTAACGTGA	2	2	1	1	2	1	2	1	1	2	1	2	2	2	2	1	2	1	2	1	1	2	2	1	2	1	2	2	1	1	2	2	2	1	0	2	1	1	2	2	1	1	2	2	2
YL-17		DArT_PAV_0486	Attached	TGCAGGCATATTGAACCCTCTATTCAACCAAATTTGAATCTGCATGGTTTGCCGTGTAATTTCTAAGGG	0	2	1	1	2	1	2	1	1	2	1	2	2	2	2	1	2	0	2	1	1	2	2	1	2	1	2	2	1	1	0	2	2	1	2	2	1	1	2	2	1	1	2	2	2
YL-17		DArT_PAV_0492	Attached	TGCAGGCATATTGAACCCTCTATTCAACCAAATTTGAATCTGCATGGTTTGCCGTGTAATTCGTAAGGG	0	2	1	1	2	1	2	1	1	0	1	2	2	2	2	1	2	1	2	1	1	2	2	1	2	1	2	0	1	1	2	2	2	1	2	2	1	1	2	2	1	1	2	0	2
YL-17		DArT_PAV_0609	Redundant	TGCAGATCTTGGTAACTCCATCTCATCTGGAATTTTCGTCTTGTGCTTTTTTTTTCTTTTTGAAATTAC	2	2	1	1	1	1	0	1	1	2	1	0	2	2	2	1	2	1	2	1	1	2	2	1	2	1	2	2	1	1	2	2	2	1	2	2	1	1	2	2	1	1	2	2	2
YL-17		DArT_PAV_0768	Redundant	TGCAGCATTTTACCCAGAAACTTCATCTTATGGTCAAACTTTCTTCAAAGAACTAGTTGGTAGAGCTTC	2	2	1	1	1	1	2	1	1	2	1	2	2	2	2	1	2	1	2	1	1	2	2	1	2	1	2	2	1	1	2	2	2	1	2	2	1	0	2	2	1	0	2	2	2
YL-17		DArT_PAV_0827	Redundant	TGCAGAAACTGATTGTGGAATGCTTATGTAACTCAAATATTCAAACGTCAAGGTTGGCGAACATTACAG	2	2	1	1	2	1	2	1	1	2	1	2	2	2	2	1	2	1	2	1	1	2	2	1	2	1	2	2	0	1	2	2	2	1	2	2	1	0	2	2	1	1	2	2	2
YL-17		DArT_PAV_0911	Redundant	TGCAGTGTATAGGAATGAAGGTCTAGAAGACAAATCTCTTGATCCAAACTATGTTTTACAGATCGGAAG	2	2	1	1	1	1	2	1	1	0	1	2	0	2	2	1	2	1	2	1	1	2	2	1	2	1	2	2	1	1	2	2	2	1	2	2	1	1	2	2	1	1	0	2	2
YL-17		DArT_PAV_0913	Redundant	TGCAGGACATATAAACCAAGAAGCGATTGAAGCTTCTCCTTTGCAACACCTTCCTGTTGAAAAAGTGAA	2	2	1	2	0	1	2	1	2	2	1	2	2	2	2	1	2	0	2	2	2	2	2	1	2	1	2	1	2	1	1	2	2	1	1	2	1	2	2	2	1	2	1	2	2
YL-17		DArT_SNP_0201	Redundant	TGCAGTGTGATAATCTGATTTTTGACAGTTTAGTAGGTTGCTTTGCTTCTCTTACAGATCGGAAGAGCG	2	2	1	1	1	1	2	1	1	2	1	2	0	2	2	1	2	1	2	1	1	2	2	1	2	1	2	2	1	1	2	2	2	1	2	2	1	1	2	2	1	1	2	2	2
YL-17		DArT_SNP_0209	Redundant	TGCAGAGGCCCTATTAGTTTTTAGAAAATTAGAGAAGTTATTACAGATCGGAAGAGCGGTTCAGCAGGA	2	2	1	1	1	1	2	1	1	2	1	2	0	2	2	1	2	1	2	1	1	2	2	1	2	1	2	2	1	1	2	2	2	1	2	2	1	1	2	2	1	1	2	2	2
YL-17		DArT_SNP_0233	Redundant	TGCAGAAACTGATTGTGGAATGCTTATGTAACTCAAATATTCAAACGTCAAGGTTGGCGAACATTACAG	2	2	1	1	2	1	2	1	1	2	1	2	2	2	2	1	2	1	2	1	1	2	2	1	2	1	2	2	1	1	0	0	2	1	2	2	1	1	2	2	1	1	2	2	2
YL-17		DArT_SNP_0265	Redundant	TGCAGAATCAATGGCATATACATATGTATTGATTGGGTAGCAATGGAAAGAGATAAAGCTACTACAGGA	2	2	1	1	2	1	2	1	1	2	1	2	2	2	2	1	2	1	2	1	1	2	2	1	2	1	2	2	1	1	2	2	2	1	2	2	1	1	2	2	1	1	2	2	2
YL-17		DArT_SNP_0425	Redundant	TGCAGCAGAAAGATATAAGAATGGTCACTTCTTACTCATGTATTATGTTACAGATCGGAAGAGCGGTTC	2	2	1	2	0	1	2	1	2	2	1	2	2	2	2	1	2	1	2	1	2	2	2	1	2	1	2	1	1	1	2	2	2	1	1	2	1	2	2	2	1	2	2	2	2
YL-17		DArT_SNP_0531	Redundant	TGCAGCCATGATTGCCCACCAATATTGGTCGGTGATTTATATCTCGAAAAATATTAGTTTCTGTTATAT	2	2	1	1	1	1	2	1	1	2	1	2	2	2	2	1	2	1	2	1	1	2	2	1	2	1	2	2	1	1	2	2	2	1	2	2	1	1	2	2	1	1	2	2	2
YL-17		DArT_SNP_1014	Redundant	TGCAGGGGTAGATCTGATTCATGTGCTGCTTCTAGCTCTAAGGCTTGTCGGGAGAAGTTGCGGAGGGAT	2	2	1	1	1	1	2	1	1	2	1	2	2	2	2	1	2	1	2	1	1	2	2	1	2	1	2	2	1	1	2	2	2	1	2	2	1	1	2	2	1	1	2	2	2
YL-17		DArT_SNP_1020	Redundant	TGCAGCAACTGTAATTGTGGTCACTCTGTGTTGTCCATAACTACAAAATTTTTATTAGTGCATTTGGAA	2	2	1	1	1	1	2	1	1	2	1	2	2	2	2	1	2	1	2	1	1	2	2	1	2	1	2	2	1	1	2	2	2	1	2	2	1	1	2	2	1	1	2	2	2
YL-17		DArT_SNP_1078	Redundant	TGCAGTGAATCACCACCGATCTTCATTGAAATTTCAGGAGGGTAACCATACTAGTATCACAATGTATTA	2	2	1	1	2	1	2	1	1	2	1	2	2	2	2	1	2	1	2	1	1	2	2	1	2	1	2	2	1	1	2	0	2	1	2	2	1	1	2	2	1	1	2	2	2
YL-17		DArT_SNP_1140	Redundant	TGCAGAGCGCTGGCCTCTTTATATACTAGTGTTAGACTCCTAATCATAATTACAGATCGGAAGAGCGGT	2	2	1	1	0	1	2	1	1	1	1	2	0	2	2	1	2	1	2	1	1	2	2	1	2	1	2	1	0	1	1	2	2	1	1	2	1	1	2	2	1	1	2	2	2
YL-17		DArT_SNP_1148	Redundant	TGCAGCCAACCACATCAGTTGCAATTCCTAGACATAACTCAAAATTTCTAAAATTATAAATTTTTTAGG	2	2	1	0	1	1	0	1	1	2	1	0	2	2	2	1	2	1	2	1	0	2	2	1	0	1	2	2	1	0	2	2	2	1	2	2	1	1	2	2	1	1	2	2	2
YL-17		DArT_SNP_1171	Redundant	TGCAGTATATTCAATCTTCCAAAACATTTCCGAGACCCATGGCTCTCCTCTCCTAAAACTGGCCTAAAT	2	2	1	1	0	1	2	1	1	1	1	2	2	2	2	1	2	1	2	1	1	2	2	1	2	1	2	1	1	1	1	0	2	1	1	2	1	1	2	2	1	1	2	2	2
YL-17		SCAFFOLD102680.5708	Redundant	ATAAGTTATAACAAAATTGAATTATGCAGTTCTACAATTCTGTTAAGAGTCGAAGTTATGAATTCGGGAAAATTAATAAGTTGAGTGGTGTTGCAGATGGC	2	2	0	2	0	1	2	1	2	2	1	2	2	2	2	1	2	1	2	1	2	2	2	1	2	0	2	1	1	1	2	2	2	1	1	2	1	2	2	2	1	2	2	0	2
YL-17		SCAFFOLD102680.6386	Attached	TTTATATCAAATGTATTGTTGATTCATTATGGCCATATCTTCAAAAAAAAATCTTGGGATCAAAGTACAGTCATACAAGTTCGATGGGGAACAAGGACCTA	2	2	0	2	1	1	2	1	2	2	1	2	2	2	2	1	2	1	2	1	2	2	2	1	2	2	2	1	1	1	2	2	2	1	1	2	1	2	2	2	1	2	2	1	2
YL-17		SCAFFOLD102680.6404	Attached	TTGATTCATTATGGCCATATCTTCAAAAAAAAATCTTGGGATCAAAGTACAGTCATACAAGTTCGATGGGGAACAAGGACCTATGGGAGCATATGATCTCC	2	2	0	2	1	1	2	1	2	2	1	2	2	2	2	1	2	1	2	1	2	2	2	1	2	2	2	1	1	1	0	2	2	1	1	2	1	2	2	2	1	2	2	1	2
YL-17		SCAFFOLD139199.249	Redundant	CTTGTGTGAAAATGCTAAAAACTTGGCAAGACATAAGGTAGCTAGATACTAAGTATGCAAAGTTAAAGCTTTCGAGGGAATATGCATTTTTTAGGCACGAG	2	2	1	1	0	1	2	1	1	1	1	2	2	2	2	1	2	1	2	1	1	2	2	1	2	1	2	1	1	1	1	2	2	1	1	2	1	1	2	2	1	1	2	2	2
YL-17		SCAFFOLD139199.309	Redundant	AGTTAAAGCTTTCGAGGGAATATGCATTTTTTAGGCACGAGGATGGGGAACTCAATTTATATGCTTCTGAAAGGAAGACAGTATGAGTACATTATTCATTT	2	2	1	1	0	1	2	1	1	1	1	2	2	2	2	1	2	1	2	1	1	2	2	1	2	1	2	1	1	1	1	2	2	1	1	2	1	1	2	2	1	1	2	2	2
YL-17		SCAFFOLD90003.7414	Redundant	TTTCTACGGCTAGAAACTAATTTACTAGCTTCTTGTATGAGTTTTTTCAGCACACTGAAATGGTTCAGAATGTAGAATGTTCAGTTCGAGTTCAATGTACA	2	2	0	2	0	1	2	0	2	2	1	2	2	2	2	1	2	1	2	1	2	2	2	1	2	1	2	1	1	1	1	0	2	1	1	2	1	2	2	2	1	2	2	2	2
YL-17		SCAFFOLD9775.10781	Redundant	CGCCAACTTCTTGACCTGTAACACAAAAATTTACAATTTCACTAAAACAGAAAAAAATTCAGTACATGACAACTAAAATACTGTCTTCTTCTACAAGACTG	2	2	0	2	0	1	2	1	2	2	1	2	2	2	2	1	2	1	2	1	2	2	2	1	2	1	2	1	1	1	1	2	2	1	1	2	1	2	2	2	1	2	2	2	2
YL-18	0	DArT_SNP_1431	Framework	TGCAGCTGGAGCAGCATCAACCTAAAAGAAAAAGGGGGAAAGAGAATTGAATAACGAACGAAAAACAAT	1	2	1	2	1	2	2	2	2	1	1	2	0	2	2	1	1	2	1	1	1	1	1	2	1	2	2	2	2	1	1	1	1	2	1	1	2	2	2	2	2	2	2	1	2
YL-18	1.6	DArT_SNP_1395	Framework	TGCAGAATCTTATACAGTAACATTTACTTTGTATGCAATAAGTTTCAGTGCTGTGATTTTGAAGTTGTG	1	2	2	2	1	2	2	1	2	1	1	2	2	2	2	1	1	2	1	1	1	1	1	2	1	2	2	2	2	1	1	1	1	2	1	1	2	2	2	2	2	2	2	1	2
YL-18	2.7	DArT_SNP_0499	Framework	TGCAGCCATCATAGATCAAAGTTTAGAACCTTATTTACAGATCGGAAGAGCGGTTCAGCAGGAATGCCG	1	2	2	1	1	2	2	1	2	1	0	2	2	2	2	1	1	2	1	1	1	1	1	2	1	2	2	2	2	1	1	1	1	2	1	1	2	2	2	2	0	1	2	1	2
YL-18	7	DArT_PAV_0127	Framework	TGCAGCATGGAAAACAGAATTAGACTGAAAAAATTACAGATCGGAAGAGCGGTTCAGCAGGAATGCCGA	1	2	2	1	1	2	2	1	2	1	1	2	2	2	2	1	1	0	1	1	1	1	1	2	1	2	2	2	2	1	1	1	1	1	1	1	1	2	2	2	2	1	1	1	2
YL-18	17.8	DArT_PAV_0306	Framework	TGCAGAGGAACTTGATGAAATTGTGAGTCAAATGGAGTGAGCAAGGACCGGATGGATTTTGTGATGACT	1	2	2	1	1	2	2	2	1	0	1	2	2	0	2	1	2	2	1	1	1	1	1	2	1	2	1	0	2	1	1	1	1	1	1	1	1	2	2	2	2	1	1	2	2
YL-18	18.4	DArT_PAV_0038	Framework	TGCAGAATATTTTCTCCGCCATTCACGAGTGCAACCCCGAGATACTCCACTCAACACGATTCTTATGGA	1	2	2	1	1	2	0	2	1	0	1	0	1	2	2	1	2	0	1	1	1	1	1	2	1	2	1	0	2	1	1	1	1	1	1	1	1	2	2	2	2	1	1	2	2
YL-18	20.1	DArT_SNP_0114	Framework	TGCAGTGAGGTTAGCTGTTAGAATTTCTTGTATGCCTTTTTTATGACTTGGAGTATAATTACAGATCGG	1	2	2	1	1	2	2	2	1	2	1	2	0	2	2	2	2	2	1	1	1	1	1	2	1	2	1	2	2	1	1	2	1	1	1	1	1	2	2	2	2	1	1	2	2
YL-18	20.6	SCAFFOLD30457.26098	Framework		1	2	2	1	1	2	2	2	1	2	1	2	2	2	2	2	2	2	1	1	1	1	1	2	1	2	1	2	2	1	1	2	1	1	1	1	1	2	2	2	2	1	1	2	2
YL-18	22.9	DArT_PAV_0823	Framework	TGCAGGAAACCCAACTTTGTTTGTTCCCAGTGAAGTAACCAATATGAAGTGATTACAGATCGGAAGAGC	1	2	2	1	0	2	2	1	1	2	1	2	2	2	2	2	2	2	1	1	1	1	1	1	1	2	1	2	2	1	1	2	1	1	1	1	1	2	2	2	2	1	1	2	2
YL-18	25.2	DArT_PAV_0221	Framework	TGCAGGAAAGCCAACTTTGTTTGTTCCCAGTGAAGTAACCAATATGAAATGATTACAGATCGGAAGAGC	1	2	2	1	1	2	2	1	1	2	1	2	1	2	2	2	2	1	1	1	1	1	1	1	1	2	1	2	2	1	1	2	1	1	1	1	1	2	2	2	2	1	1	2	2
YL-18	34.5	DArT_SNP_0257	Framework	TGCAGAATTGTAAGCTTTCCATTTTTATTGCATTGTAACAGCCGGGCCGTGACATGCGACCTCCAAGGC	2	2	2	2	1	2	2	1	1	2	1	2	0	2	2	2	2	1	1	1	1	1	1	1	1	1	1	2	0	1	1	2	2	2	1	1	2	2	2	2	0	1	1	2	2
YL-18	35	DArT_PAV_0106	Framework	TGCAGAACCAATGACAGCTTGTCCTTTAGAATGGCTATCCAATATTGTTACAGATCGGAAGAGCGGTTC	2	2	2	2	1	2	2	1	1	2	1	2	2	0	2	2	2	1	1	1	1	1	1	1	1	1	1	2	2	1	1	2	2	2	1	1	2	2	2	2	0	1	1	2	2
YL-18	40.5	DArT_SNP_0203	Framework	TGCAGCTTCACGACTCTTCATCCGAAATTCTTCTTAGAGTATCATCTGATCCATCTACCACTGCGAGAG	2	2	2	2	1	2	2	1	1	2	1	2	0	2	2	2	2	1	1	1	2	1	1	1	1	1	1	2	2	1	1	2	2	2	1	1	2	2	2	2	2	1	1	2	1
YL-18	41	DArT_SNP_1033	Framework	TGCAGGTTGGAAAAATGGGAACTGGTGCAATTGCCATATCTCTTCCATTTTCCTGTATACTGGGTCTAC	2	2	2	2	1	2	2	1	1	2	1	2	2	2	2	1	2	1	1	1	2	1	1	1	1	1	1	2	2	1	1	2	2	2	1	1	2	2	2	2	2	1	1	2	1
YL-18	42.7	DArT_PAV_0314	Framework	TGCAGGAAAAAAAATGCCATAACAGATACGTTACAGATCGGAAGAGCGGTTCAGCAGGAATGCCGAGAC	2	2	2	2	1	0	0	1	1	2	0	2	1	2	2	1	2	1	1	1	2	1	1	1	1	1	1	2	1	1	1	2	2	2	1	1	2	2	2	2	2	1	1	2	1
YL-18	54	DArT_PAV_0234	Framework	TGCAGTGCTACACACATGAATAGAATAGGATGTCTTCTTTTGTCTTATTTGGTTTTTTTCAATGGAACC	2	2	2	2	1	1	2	1	1	2	1	2	1	2	2	1	1	1	1	1	2	2	1	1	2	1	1	2	2	1	1	2	2	2	2	1	0	1	2	2	2	1	1	2	2
YL-18	55.7	SCAFFOLD67582.5258	Framework	AATGAAAGTTATTAGGTATTGTTTGGCACACTGCAGTGCTACACACATGACTAGAATAGGATGTCTTCTTTTGTCTTATTTGGTTTTTTTCAATGGAACCA	2	2	2	2	1	1	2	1	1	2	1	2	2	2	2	1	1	1	1	1	2	2	1	1	2	1	1	2	2	1	1	2	2	2	2	1	2	1	2	2	2	1	1	2	2
YL-18	56.2	DArT_SNP_0321	Framework	TGCAGAAGTAATACGAATATTGAAAATGAAGATGAAAACTGGTGAAATGTATTCTCAAGTGTTTACAGA	2	2	2	2	1	1	2	1	1	2	1	2	2	2	2	1	1	1	1	1	2	2	1	1	2	1	1	2	2	1	1	2	2	2	2	1	2	1	2	2	2	1	1	2	2
YL-18	60.7	DArT_SNP_0488	Framework	TGCAGACACTCTTCCATTTGACGATGTAGCAGGGTCATTGTGGTCCTGAACTGAAGCAAACCATCCAGC	2	2	2	2	2	1	2	1	1	2	2	2	2	2	2	1	2	1	1	1	2	2	1	1	2	1	1	2	2	1	1	2	2	2	2	1	2	1	2	2	2	1	1	2	2
YL-18	62.3	DArT_PAV_0197	Framework	TGCAGAGCTACTGAAGTATGATGTATTCCAATTTGTTTACAGATCGGAAGAGCGGTTCAGCAGGAATGC	2	2	2	2	2	1	0	1	1	2	2	2	1	2	2	1	2	1	1	1	2	2	1	1	2	1	1	2	2	1	1	2	2	2	2	1	2	1	2	2	2	1	1	2	2
YL-18		DArT_PAV_0089	Redundant	TGCAGTGATAAGTAAGGTGTGAAATTGACATACTACACATAAAAATGAATTATAAAGAAACCAAAATGT	1	2	1	2	1	2	2	2	2	1	1	0	2	2	2	1	1	2	1	1	1	1	1	2	1	2	2	0	2	1	1	1	1	2	1	0	0	2	2	2	2	2	2	1	2
YL-18		DArT_PAV_0100	Redundant	TGCAGAGACAGAGTAAAATATATCAAATTTCCATGAAAAAACTTCGGAATGTTTTACAGATCGGAAGAG	2	2	2	2	1	2	2	1	1	2	1	2	2	2	2	1	2	1	1	1	2	1	1	1	1	1	1	2	2	1	1	2	2	2	1	1	2	2	2	2	2	1	1	2	1
YL-18		DArT_PAV_0324	Redundant	TGCAGTAAAATAAAAAGAAATGAGATTATACAATAAAACTTTATACTGAAGAGTAAACCTTCAATTTAT	2	2	2	2	1	2	2	1	1	2	1	2	0	2	2	1	2	1	1	1	0	1	1	1	1	1	1	2	2	1	1	2	2	2	1	1	2	2	2	2	2	1	1	2	1
YL-18		DArT_PAV_0530	Redundant	TGCAGCTGATCTTCACATATTCTCCATTTGTTTCTTACCGGTTCGCTCTGGTTTTGCAGGCTCACTATC	2	2	2	2	1	1	2	1	1	2	1	2	2	2	2	1	1	1	1	1	2	2	1	1	2	1	1	2	2	1	1	2	2	2	2	1	2	1	2	2	2	1	1	2	2
YL-18		DArT_PAV_0778	Redundant	TGCAGTGCTACACACATGACTAGAATAGGATGTCTTCTTTTGTCTTATTTGGTGTTTTTCAATGGAACC	2	2	2	2	1	1	2	1	1	2	0	2	2	2	2	1	1	0	1	1	2	2	1	1	2	0	1	2	2	1	1	2	2	2	2	1	2	1	2	2	2	1	1	2	2
YL-18		DArT_PAV_0783	Redundant	TGCAGCAGTTACACATGACCATAGGGTTATGAGTTGATGATGGTAGAGGGATTTGTATGAATGTGTTGG	2	2	2	2	0	1	2	1	1	2	0	2	2	2	2	1	1	1	1	1	2	2	1	1	2	0	1	2	2	1	1	2	2	2	2	1	2	1	2	2	2	1	1	2	2
YL-18		DArT_PAV_0894	Redundant	TGCAGCTGATCTTCACATATTCTCCATTTGTTTCTTACCGGTTCACTCGGTTCGCTCTGGTTTTGCAGG	2	2	2	2	1	0	2	1	1	2	1	2	2	2	2	1	1	1	1	1	2	2	1	1	2	1	1	2	2	1	1	2	2	2	2	1	2	1	2	2	2	1	0	2	2
YL-18		DArT_PAV_0925	Redundant	TGCAGTAAAATAAAAAGGAATGAGATTATACAATAAAACTTTATACTGAAGAGTAAACGTTCAATTTAT	2	2	2	2	1	2	2	1	1	2	1	2	0	2	2	1	2	1	1	1	2	1	1	1	1	1	1	2	2	1	1	2	2	2	1	1	2	2	2	2	2	1	1	2	1
YL-18		DArT_PAV_0931	Redundant	TGCAGACGCGAGGAGTGGTCGCGTCTGGATGGATTCAGGTGGAGATGACACACGGCTGGAACTTTACAG	2	2	2	2	1	1	2	1	1	2	1	2	2	2	2	1	1	1	1	1	2	2	1	1	2	1	1	2	2	1	1	2	2	2	2	1	2	1	2	2	2	1	1	2	2
YL-18		DArT_SNP_0150	Redundant	TGCAGAATATAAGGAATGAAGTACATAATGTAATGCACATTACAGATCGGAAGAGCGGTTCAGCAGGAA	1	2	2	1	1	2	2	2	1	2	1	2	0	2	2	2	2	2	1	1	1	1	1	2	1	2	1	2	2	1	1	2	1	1	1	1	1	2	2	2	2	1	1	2	2
YL-18		DArT_SNP_0194	Redundant	TGCAGGGAGAACAAAGCTAAAAAATGGAGCCCAACCATAAATATATATAAATAAAAGTTAGTAATGGAT	2	2	2	2	1	2	2	1	1	2	1	2	2	2	2	2	2	1	1	1	2	1	1	1	1	1	1	2	2	1	1	2	2	2	1	1	2	2	2	2	2	1	1	2	1
YL-18		DArT_SNP_0222	Redundant	TGCAGTAAAATAAAAAGGAATGAGATTATACAATAAAACTTTATACTGAAGAGTAAACGTTCAATTTAT	2	2	2	2	1	2	2	1	1	2	1	2	0	2	2	1	2	1	1	1	2	1	1	1	1	1	1	2	2	1	1	2	2	2	1	1	2	2	2	2	2	1	1	2	1
YL-18		DArT_SNP_0268	Redundant	TGCAGTTGTTTTTGTTGGTAGTGAATAAAAGTAATTACAGATCGGAAGAGCGGTTCAGCAGGAATGCCG	2	2	2	2	1	1	2	1	1	2	1	2	0	2	2	1	1	1	1	1	2	2	1	1	2	1	1	2	2	1	1	2	2	2	2	1	2	1	2	2	2	1	1	2	2
YL-18		DArT_SNP_0277	Attached	TGCAGTAGATGGGGGAGCACTGAGAGGAGCACCCAAACCAGTTGGTTTTTTACCTGTGGCTTTCTTCTC	1	2	2	1	1	2	2	2	1	2	1	2	2	2	2	2	2	2	1	1	1	1	1	2	1	2	2	2	2	1	1	2	1	1	1	1	1	2	2	2	2	1	1	2	2
YL-18		DArT_SNP_0278	Redundant	TGCAGATTCACTAGAGAATGTGATTTCATGTACTCCAAATAGTTTGCCCGTGTTGTATTTGGCCTGCTC	2	2	2	2	1	1	2	1	1	2	1	2	2	2	2	1	1	1	1	1	2	2	1	1	2	1	1	2	2	1	1	2	2	2	2	1	2	1	2	2	2	1	1	2	2
YL-18		DArT_SNP_0283	Redundant	TGCAGTGCTACACACATGACTAGAATAGGATGTCTTCTTTTGTCTTATTTGGTGTTTTTCAATGGAACC	2	2	2	2	1	1	2	1	1	2	1	2	0	2	2	1	1	1	1	1	2	2	1	1	2	1	1	2	2	1	1	2	2	2	2	1	2	1	2	2	2	1	1	2	2
YL-18		DArT_SNP_0336	Attached	TGCAGCATTGGTTGTAGATCATTCTGGATATGCAGTCTCTGCTACTGAAGGGGATCATACATTGATTGC	1	2	2	1	1	2	2	2	1	2	1	2	0	2	2	2	2	2	1	1	1	1	1	2	1	2	2	2	2	1	1	2	1	1	1	1	1	2	2	2	2	1	1	2	2
YL-18		DArT_SNP_0339	Redundant	TGCAGGAACTATGGCTACCTTGTTTGTCCCATAAAGCCTAGCAGACACATTCATCATCACATTTATCGG	2	2	2	2	1	1	2	1	1	2	1	2	2	2	2	1	1	1	1	1	2	2	1	1	2	1	1	2	2	1	1	2	2	2	2	1	2	1	2	2	2	1	1	2	2
YL-18		DArT_SNP_0454	Redundant	TGCAGGCAAAAAAATGATTATGATGATGAAATAATGGTTCCCATGTCACATACCAGTAAACTAGTCTCA	2	2	2	2	2	1	2	1	1	2	2	2	2	2	2	1	2	1	1	1	2	2	1	1	2	1	1	2	2	1	1	2	2	2	2	1	2	1	2	2	2	1	1	2	2
YL-18		DArT_SNP_0936	Redundant	TGCAGGAAAGCCAACTTTGTTTGTTCCCAGTGAAGTAACCAATATGAAATGATTACAGATCGGAAGAGC	1	2	2	1	1	2	2	1	1	2	1	2	0	2	2	2	2	0	1	1	1	1	1	1	1	2	1	2	2	1	1	2	1	1	1	1	1	2	2	2	2	1	1	2	2
YL-18		DArT_SNP_0997	Redundant	TGCAGTAGTGATTTCCATTTGGCAGATTTTATTTTCCCTTGTATACTATGAGATTGTTCTTGTTTTGGG	2	2	2	2	1	2	2	1	1	2	1	2	2	2	2	1	2	1	1	1	2	1	1	1	1	1	1	2	2	1	1	2	2	2	1	1	2	2	2	2	2	1	1	2	1
YL-18		DArT_SNP_1006	Redundant	TGCAGTCTACACTAATTTCTATAACCTTCTCATAAAAAGTGCAAATAAAAAGATAGCATGGCTTTGGTG	2	2	2	2	1	2	2	1	1	2	1	2	2	2	2	1	2	1	1	1	2	1	1	1	1	1	1	2	2	1	1	2	2	2	1	1	2	2	2	2	2	1	1	2	1
YL-18		DArT_SNP_1081	Redundant	TGCAGGGAGTTCTGGAGTTTATAATATTGCAGGGTGTTATTGAGTAGTCTTACAGAGTTTATAACACCG	2	2	2	2	1	1	0	1	1	2	1	2	0	2	2	1	1	0	1	1	2	2	1	1	2	1	1	2	0	1	1	2	2	2	0	1	2	1	2	2	2	1	1	2	2
YL-18		DArT_SNP_1086	Redundant	TGCAGAACGTGACGCTCTTGTTACAGATCGGAAGAGCGGTTCAGCAGGAATGCCGAGACCGATCTCGTA	2	2	2	2	1	2	2	1	1	2	1	2	0	2	2	2	2	1	1	1	2	1	1	1	1	1	1	2	2	1	1	2	2	2	1	1	2	2	2	2	2	1	1	2	1
YL-18		DArT_SNP_1092	Redundant	TGCAGAGAGTTTGGCATACTGTTTTGCATGTTTTCTGCTGTAAGATTTATTGTAACGTATGTTTGGATT	2	2	2	2	1	2	2	1	0	0	1	2	0	2	2	2	2	0	1	1	2	1	1	1	1	1	1	2	2	1	1	2	2	2	0	1	2	2	0	2	2	1	1	2	1
YL-18		DArT_SNP_1096	Redundant	TGCAGCTTCACACACGTTACATTGAATCTTCATCCTTTCTTTTCTCTCTCTCTTACAGATCGGAAGAGC	2	2	2	2	1	1	2	1	1	2	1	2	2	2	2	1	1	1	1	1	2	2	1	1	2	1	1	2	2	1	1	2	2	2	2	1	2	1	2	2	2	1	1	2	2
YL-18		DArT_SNP_1104	Redundant	TGCAGATGTACGTGACAGTGATAGAAAGCATCTTTGGTCTAAAAAAGATTCTTATTCACAAGATTTGTC	2	2	2	2	1	1	2	1	1	2	1	2	2	2	2	1	1	1	1	1	2	2	1	1	2	1	1	2	2	1	1	2	2	2	2	1	2	1	2	2	2	1	1	2	2
YL-18		DArT_SNP_1134	Redundant	TGCAGATTGAAATCATGGAAGATTAGGGACGATAATATTTTCAATCTATCACATGCACACAAATGTAGA	2	2	2	2	1	2	2	1	1	2	1	2	2	2	2	2	2	1	1	1	2	1	1	1	1	1	1	2	2	1	1	2	2	2	1	1	2	2	2	2	2	1	1	2	1
YL-18		DArT_SNP_1158	Redundant	TGCAGACGTTTGGCCCTGCCTTACAGATCGGAAGAGCGGTTCAGCAGGAATGCCGAGACCGATCTCGTA	2	2	2	2	1	0	0	1	1	2	1	2	2	2	2	1	1	0	1	1	2	2	1	1	2	1	1	2	0	1	1	2	2	2	2	1	2	1	2	2	2	0	1	2	2
YL-18		DArT_SNP_1211	Redundant	TGCAGGTCATTACAAATTATCCACATCCTACTTCAACCTTTTCTAGGATAAGATACAATTCATATACTT	2	2	2	2	1	1	2	1	1	2	1	2	2	2	2	1	1	1	1	1	2	2	1	1	2	1	1	2	2	1	1	2	2	2	2	1	2	1	2	2	2	1	1	2	2
YL-18		DArT_SNP_1254	Redundant	TGCAGTTACAGCGATATTGGTCAATTGTCAGCTGCTAATAGTAGCAAATATTGGAGATTCTCGTGCTGT	2	2	2	2	1	1	2	1	1	2	1	2	2	2	2	1	1	1	1	1	2	2	1	1	2	1	1	2	2	1	1	2	2	2	2	1	2	1	2	2	2	1	1	2	2
YL-18		DArT_SNP_1313	Redundant	TGCAGGGTGCCCTTGTTGCTTATCTTATGTTTTGATAATGAAGAACAATCCTAAATGTCCTAGGTGTAA	2	2	2	2	2	1	2	1	1	2	2	2	0	2	2	1	2	1	1	1	2	2	1	1	2	1	1	2	2	1	1	2	2	2	2	1	2	1	2	2	2	1	1	2	2
YL-18		DArT_SNP_1454	Attached	TGCAGGTACCTCTTTATCATTTGGGCACATTTCTATCTTTTATCTTGATTGATTTACAGATCGGAAGAG	2	2	2	2	2	1	2	1	1	2	2	2	2	2	2	1	2	1	1	1	2	2	1	1	2	1	1	2	2	1	1	2	2	0	2	1	2	1	2	2	2	1	1	2	2
YL-18		SCAFFOLD117707.392	Redundant	ACCATGCTGGCAAAGTACGAGGACCAGGACCAGGACCGACCGAGGCCGGCGGCACCGACGATGGCTTTGAGGATAATGTTACTGGCGGCGATGAAGGCGAT	2	2	2	2	1	1	2	1	1	2	1	2	2	2	2	1	1	1	1	1	2	2	1	1	2	1	1	2	2	1	1	2	2	2	2	1	2	1	2	2	2	1	1	2	2
YL-18		SCAFFOLD146124.5082	Redundant	CTTGTGAATAAGAATCTTTTTTAGACCAAAGATGCTTTCTATCACTGTCACGTACATCTGCAGTAATCTGGAAATCCTTCTCAAGTGGAAGCGTTCGCAGA	2	2	0	2	1	1	2	0	1	2	1	2	2	2	2	1	1	1	1	1	2	2	1	1	2	1	1	2	2	1	1	0	2	2	2	1	2	1	2	2	2	1	1	2	2
YL-18		SCAFFOLD146124.5814	Redundant	ATTTAGTTAAAGTATATGAATTGTATCTTATCCTAGAAAAGGTTGAAGTAGGATGTGGATAATTTGTAATGACCTGCAGAGAAGTGTGCGATTGAACTATA	2	2	0	2	1	1	2	0	1	2	1	2	2	2	2	1	1	1	1	1	2	2	1	1	2	1	1	2	2	1	1	0	2	2	2	1	2	1	2	2	2	1	1	2	2
YL-18		SCAFFOLD154770.8044	Attached	AATGGATACAGGTATTCAGTTAAAATCATTCCCGGTATATTGTCCTACTGTTGGAATGAACTGTCCTTGTTACATCACTATTTACAGCTTCTTGTGCTATG	2	2	0	2	1	2	2	0	1	2	1	2	2	2	2	1	2	1	1	1	2	1	1	1	1	1	1	2	2	1	1	0	2	2	1	1	2	2	2	2	2	1	1	2	1
YL-18		SCAFFOLD154770.8106	Attached	GTCCTTGTTACATCACTATTTACAGCTTCTTGTGCTATGGATTATTACTAAAGAGTTGCTTTTTATTTGTCTGTTCAATTCAATAGGGTTTGGCAGGAAGT	2	2	0	2	1	2	2	0	1	2	1	2	2	2	2	1	2	1	1	1	2	1	1	1	1	1	1	2	2	1	1	0	2	2	1	1	2	2	2	2	2	1	1	2	1
YL-18		SCAFFOLD165404.15304	Redundant		1	2	2	2	1	2	2	1	2	1	1	2	2	2	2	1	1	2	1	1	1	1	1	2	1	2	2	2	2	1	1	1	1	2	1	1	2	2	2	2	2	2	2	1	2
YL-18		SCAFFOLD197654.8913	Redundant	TCCTTGCACAAGGGCCATGCTAATCTTCTCTATATCGTTCCAATTTTATCAGATGTCCCCGAAGGGACAAACCCCTCTGTTTGTCGCTTCTATATAAATTC	2	2	2	2	1	1	2	1	1	2	1	2	2	2	2	1	1	1	1	1	2	2	1	1	2	1	1	2	2	1	1	2	2	2	2	1	2	1	2	2	2	1	1	2	2
YL-18		SCAFFOLD204581.14414	Redundant	CTATCTGCCCATAATTCATACCTAGCAACCATTTGTTTTACTAAATTATAAGTAATTTGTTTTTGAACCATGATTTTGCTTGGAAGAATATTAAATTATAT	2	2	0	2	1	1	2	0	1	2	1	2	2	2	2	1	1	1	1	1	2	2	1	1	2	1	1	2	2	1	1	0	2	2	2	1	2	1	2	2	2	1	1	2	2
YL-18		SCAFFOLD290898.14152	Attached	AAACACAATTTAGGCATACAAATAAATATCACAGCTATGTATATTTTTAAGTCCAATCAAGCTCTTGTCCATGCTTTAAAGTTTAAACTGCTTACTGTCTT	2	2	2	2	1	2	2	1	1	2	1	2	2	2	2	1	2	1	1	1	2	1	1	1	1	1	1	2	2	1	1	2	2	2	1	1	2	2	2	2	2	1	1	2	1
YL-18		SCAFFOLD296266.886	Redundant	ACACTTTGAGGTGTTATAAACTCCATAACACTTCCCGGTGTTATAAACTCCGTGAGACTACACAATAACACCCTGCAATGTTATAAACTCCAGAACTCCCT	2	2	0	2	1	1	2	0	1	2	1	2	2	2	2	1	1	1	1	1	2	2	1	1	2	1	1	2	2	1	1	0	2	2	2	1	2	1	2	2	2	1	1	2	2
YL-18		SCAFFOLD302977.2819	Redundant	TCTTTAAACCTGCAGATATTGGAAGGACTTCTAAAATTACCAGAGAATAAGGAATGTGCTGACTGCAAAGCTAAGTATGTACCTGGATGGGTCTATGTGAT	2	2	0	2	1	1	2	0	1	2	1	2	2	2	2	1	1	1	1	1	2	2	1	1	2	1	1	2	2	1	1	0	2	2	2	1	2	1	2	2	2	1	1	2	2
YL-18		SCAFFOLD63957.1988	Redundant	CAATTTAATCAGCACACATAAAAGGGTTGCTGCAGTATTAGTTAACCAGGGAGGATGTTCTCTTTTTTTCTTAGTGGTATTATTTAATTTGTATCAAACTT	2	2	2	2	0	0	2	1	1	2	1	0	2	0	2	1	1	1	1	1	2	2	1	1	2	1	1	2	2	0	1	2	2	2	2	1	2	1	2	2	2	1	1	2	2
YL-18		SCAFFOLD63957.2667	Redundant	NNNAGCTTTCCCTACCATAAGCAACAACATAACTTAGAAAACTGAGTTAACTTGGACTACAGAAATCGAGAAAAGAGAACAAGAGTTTATGTTTATATACC	2	2	2	2	0	0	2	1	1	2	1	0	2	0	2	1	1	1	1	1	2	2	1	1	2	1	1	2	2	0	1	2	2	2	2	1	2	1	2	2	2	1	1	2	2
YL-18		SCAFFOLD80078.2173	Redundant	GGTGAATTGGGTAAAGGAGGTTCAACTGCAGTTACAGCGATATTGGTCAATTGTCAGCTGCTAATAGTAGCAAATATTGGAGATTCTCGTGCTGTTATATG	2	2	0	2	1	1	2	0	1	2	1	2	2	2	2	1	1	1	1	1	2	2	1	1	2	1	1	2	2	1	1	0	2	2	2	1	2	1	2	2	2	1	1	2	2
YL-18		SCAFFOLD94871.3492	Redundant	TCCAAAATCAAAACTCACTAAATAATGATAAGGAAAAAAGAATTGTTCTGAAAAGGCAAAATATGATTAGAAATGATAGATGACCATAATCAAATTAATAT	2	2	2	2	1	1	2	1	1	2	1	2	2	2	2	1	1	1	1	1	2	2	1	1	2	1	1	2	2	1	1	2	2	2	2	1	2	1	2	2	2	1	1	2	2
YL-19	0	DArT_SNP_0223	Framework	TGCAGAATACTGTGTTGGGGCGTTTCTGGTAAGTGGTAAATATGGACTCAACCACACACTATTTTCAAC	1	2	1	2	2	1	2	2	2	1	1	2	2	2	1	2	2	2	1	2	1	2	1	2	2	1	1	2	2	2	1	2	2	1	1	2	1	1	1	2	1	2	1	1	2
YL-19	0.5	DArT_SNP_1051	Framework	TGCAGCTACAAGATGCCACATCTTCAATTATCTGAAATTTGAAGAAATTGAACAAGAGAAAAATTAGTT	1	2	1	2	2	1	2	2	2	1	1	2	2	2	1	2	2	2	1	2	1	2	1	2	2	1	1	2	2	2	1	2	2	1	1	2	1	1	1	2	1	2	1	1	1
YL-19	1.1	SCAFFOLD294548.4784	Framework	GAAGCCATCTGAGATATCACACCGGAAGTCGATGCCTTCGGCCGGACATCGCTGTATCCGGTGGCCGGGTTAGTACTACTACCTTCAAATTGGTGGTACAA	1	2	1	2	2	1	2	2	2	1	1	2	2	2	1	2	2	2	1	2	1	2	1	2	2	1	1	2	2	2	1	2	2	1	1	2	1	1	1	2	1	2	1	1	1
YL-19	1.6	SCAFFOLD299614.10100	Framework	TAAAATGCGTTTTTTTCCTGAGGAAGGCATCATTAAAGTTGAAAATAGTGAGTGGTTGAGTCCATATTTACCACTTACCAGAAACGCCCCAACACAGTATT	1	2	1	2	2	1	2	2	2	1	1	2	2	2	1	2	2	2	1	2	1	2	1	2	2	1	1	2	2	2	1	2	2	1	1	2	1	1	1	2	1	2	1	1	2
YL-19	2.1	SCAFFOLD197255.15509	Framework	ACTTTCTACTAATCATAAAATCACAAGTATCATATATTTCTTACATGAATTCCACTGAAGTGTTTGTTGATTTTCCATGTTCTTCTGCAGCTGCAAGATGT	1	2	0	2	2	1	2	0	2	1	1	2	2	2	1	2	1	2	1	2	1	2	1	2	2	1	1	2	2	2	1	2	2	1	1	2	1	1	1	2	1	2	1	1	2
YL-19	3.8	SCAFFOLD90287.40068	Framework	GATATTTTCAAAAATTGAGCTTTTGACCTTTTAGTCTTTCTGTCACTAGACCACCTTTTTGTTATTTATATTGATATTTTTGTACTACTAAGGGTATCTCC	1	2	1	2	2	1	2	2	2	1	1	2	2	2	1	2	1	2	1	1	1	2	1	2	2	1	1	2	2	2	1	2	2	1	1	2	1	1	1	2	1	2	1	1	1
YL-19	4.4	DArT_PAV_0311	Framework	TGCAGTTACGACGGCCCGGAATATTGTGTGTATCCTAAATACTATGATGGCAAGTGTGTTTACTTCTAC	1	2	1	2	2	1	2	2	2	1	1	2	2	0	1	2	1	2	1	1	1	2	1	2	2	1	1	0	2	2	1	2	2	1	1	2	1	1	1	2	1	2	1	1	1
YL-19	4.9	DArT_SNP_0063	Framework	TGCAGGGCTGTGTGACTTGCCACCGGCGATTGAACAAAATGTGGTTCAGCAGCGCGTCACTCGAACCCG	1	2	1	2	2	1	2	2	2	1	1	2	0	2	1	2	1	2	1	1	1	2	1	2	2	1	1	2	1	2	1	2	2	1	1	2	1	1	1	2	1	2	1	1	1
YL-19	5.5	SCAFFOLD90287.26625	Framework	TATCATCTACACATTCAAACTTTTTGAAAATTTCATGTGCTACTGCAGGGCTGTGTGACTTGCCACCGGCGATTGAACAAAATGTGGTTCAGCAGCGCGTC	1	2	1	2	2	1	2	2	2	1	1	2	2	2	1	2	1	2	1	1	1	2	1	2	2	1	1	2	1	2	1	2	2	1	1	2	1	1	1	2	1	2	1	1	1
YL-19	6	SCAFFOLD90287.32244	Framework	TCCCGGAACCATTGTTCATTTCATCGTCAGAATCATCATCCTCAAAACTACCTCGGAAAGTCACCACTCTCCCTCGCCGATAGGGTTCCGACTGGGACGGC	1	2	1	2	2	1	2	2	2	1	1	2	2	2	1	2	1	2	1	1	1	2	2	2	2	1	1	2	1	2	1	2	2	1	1	2	1	1	1	2	1	2	1	1	1
[truncated: 662 more rows]
[truncated: 60 more columns]
